# Supplementary material for: Proteomics Analysis in Japanese Medaka Oryzias latipes Exposed to Humic Acid Revealed Suppression of Innate Immunity and Coagulation Proteins
Source: Biology (Basel). 2022 Apr 29;11(5):683. doi: 10.3390/biology11050683 (PMC9138666; doi:10.3390/biology11050683)
Supplement: Supplementary file 1 [file biology-11-00683-s001.zip]

Archive with 4 entries (3 files):
- Supplementary data/
- Supplementary data/Figure S1_STRING network.png
- Supplementary data/Table S1-Proteomics data.xlsx
- Supplementary data/Table S2-STRING network legend.xlsx
