# Supplementary material for: Proteomics Analysis in Japanese Medaka Oryzias latipes Exposed to Humic Acid Revealed Suppression of Innate Immunity and Coagulation Proteins
Source: Biology (Basel). 2022 Apr 29;11(5):683. doi: 10.3390/biology11050683 (PMC9138666; doi:10.3390/biology11050683)
Supplement: Supplementary file 1 [file biology-11-00683-s001.zip › Supplementary data/Table S1-Proteomics data.xlsx]

## Sheet: parameters
Parameter	Value		Raw file	Experiment	Enzyme	Enzyme mode	Enzyme first search	Enzyme mode first search	Use enzyme first search	Variable modifications	Fixed modifications	Multi modifications	Variable modifications first search	Use variable modifications first search	Requantify	Multiplicity	Max. missed cleavages	Labels0	LC-MS run type	Time-dependent recalibration	MS	MS/MS	MS3	MS/MS Submitted	MS/MS Submitted (SIL)	MS/MS Submitted (ISO)	MS/MS Submitted (PEAK)	MS/MS Identified	MS/MS Identified (SIL)	MS/MS Identified (ISO)	MS/MS Identified (PEAK)	MS/MS Identified [%]	MS/MS Identified (SIL) [%]	MS/MS Identified (ISO) [%]	MS/MS Identified (PEAK) [%]	Peptide Sequences Identified	Peaks	Peaks Sequenced	Peaks Sequenced [%]	Peaks Repeatedly Sequenced	Peaks Repeatedly Sequenced [%]	Isotope Patterns	Isotope Patterns Sequenced	Isotope Patterns Sequenced (z>1)	Isotope Patterns Sequenced [%]	Isotope Patterns Sequenced (z>1) [%]	Isotope Patterns Repeatedly Sequenced	Isotope Patterns Repeatedly Sequenced [%]	Recalibrated
Version	1.6.3.4		120221CKP_FishPlasmaandLiver01	1	Trypsin/P	Specific			False	Oxidation (M);Acetyl (Protein N-term)	Carbamidomethyl (C)			False	False	1	2		Standard		15816	12187	0	13384	10990	0	2394	3903	3856	0	47	29.16	35.09	NaN	1.96	1583	1033273	8689	0.84	2376	27.34	42608	6640	6563	15.58	20.13	2754	41.48	+
User name	Ученый		120221CKP_FishPlasmaandLiver01_20210216221208	1_20210216221208	Trypsin/P	Specific			False	Oxidation (M);Acetyl (Protein N-term)	Carbamidomethyl (C)			False	False	1	2		Standard		16369	10317	0	11101	9533	0	1568	3833	3793	0	40	34.53	39.79	NaN	2.55	1589	1260067	7164	0.57	2172	30.32	47465	5693	5631	11.99	16.66	2451	43.05	+
Machine name	SCIENCE2		120221CKP_FishPlasmaandLiver01_20210216234311	1_20210216234311	Trypsin/P	Specific			False	Oxidation (M);Acetyl (Protein N-term)	Carbamidomethyl (C)			False	False	1	2		Standard		16270	10543	0	11380	9706	0	1674	3908	3869	0	39	34.34	39.86	NaN	2.33	1596	1260482	7223	0.57	2236	30.96	47802	5651	5596	11.82	16.51	2566	45.41	+
Date of writing	2021-02-18 16:54:15		120221CKP_FishPlasmaandLiver02	2	Trypsin/P	Specific			False	Oxidation (M);Acetyl (Protein N-term)	Carbamidomethyl (C)			False	False	1	2		Standard		17056	6987	0	8309	5665	0	2644	1932	1882	0	50	23.25	33.22	NaN	1.89	870	1146746	4882	0.43	1215	24.89	37169	3467	3383	9.33	12.95	1257	36.26	+
Include contaminants	True		120221CKP_FishPlasmaandLiver02_20210217034646	2_20210217034646	Trypsin/P	Specific			False	Oxidation (M);Acetyl (Protein N-term)	Carbamidomethyl (C)			False	False	1	2		Standard		18318	2218	0	2679	1753	0	926	742	732	0	10	27.7	41.76	NaN	1.08	404	1052274	1558	0.15	370	23.75	24124	1194	1151	4.95	8.04	366	30.65	+
PSM FDR	0.05		120221CKP_FishPlasmaandLiver02_20210217051749	2_20210217051749	Trypsin/P	Specific			False	Oxidation (M);Acetyl (Protein N-term)	Carbamidomethyl (C)			False	False	1	2		Standard		16873	6465	0	7603	5327	0	2276	1892	1865	0	27	24.88	35.01	NaN	1.19	837	1080831	4387	0.41	1237	28.2	37457	3157	3050	8.43	12.21	1274	40.35	+
PSM FDR Crosslink	0.01		120221CKP_FishPlasmaandLiver03	3	Trypsin/P	Specific			False	Oxidation (M);Acetyl (Protein N-term)	Carbamidomethyl (C)			False	False	1	2		Standard		17206	5014	0	5993	4035	0	1958	1575	1558	0	17	26.28	38.61	NaN	0.87	740	852651	3485	0.41	877	25.16	28668	2533	2469	8.84	12.23	891	35.18	+
Protein FDR	0.05		120221CKP_FishPlasmaandLiver03_20210217092131	3_20210217092131	Trypsin/P	Specific			False	Oxidation (M);Acetyl (Protein N-term)	Carbamidomethyl (C)			False	False	1	2		Standard		17287	4897	0	5809	3985	0	1824	1635	1615	0	20	28.15	40.53	NaN	1.1	754	891341	3367	0.38	919	27.29	28804	2457	2386	8.53	11.74	922	37.53	+
Site FDR	0.05		120221CKP_FishPlasmaandLiver03_20210217105235	3_20210217105235	Trypsin/P	Specific			False	Oxidation (M);Acetyl (Protein N-term)	Carbamidomethyl (C)			False	False	1	2		Standard		17401	4363	0	5104	3620	0	1484	1576	1558	0	18	30.88	43.04	NaN	1.21	731	975964	3049	0.31	777	25.48	29842	2286	2225	7.66	10.86	798	34.91	+
Use Normalized Ratios For Occupancy	True		120221CKP_FishPlasmaandLiver04	4	Trypsin/P	Specific			False	Oxidation (M);Acetyl (Protein N-term)	Carbamidomethyl (C)			False	False	1	2		Standard		16442	5772	0	6773	4769	0	2004	1389	1362	0	27	20.51	28.56	NaN	1.35	527	984463	4040	0.41	1005	24.88	33184	2955	2883	8.9	12.51	1090	36.89	+
Min. peptide Length	5		120221CKP_FishPlasmaandLiver04_20210217145614	4_20210217145614	Trypsin/P	Specific			False	Oxidation (M);Acetyl (Protein N-term)	Carbamidomethyl (C)			False	False	1	2		Standard		16786	5707	0	6643	4771	0	1872	1429	1406	0	23	21.51	29.47	NaN	1.23	529	1058153	3946	0.37	1013	25.67	34592	2931	2871	8.47	11.73	1054	35.96	+
Min. score for unmodified peptides	0		120221CKP_FishPlasmaandLiver04_20210217162724	4_20210217162724	Trypsin/P	Specific			False	Oxidation (M);Acetyl (Protein N-term)	Carbamidomethyl (C)			False	False	1	2		Standard		17008	5464	0	6396	4532	0	1864	1462	1436	0	26	22.86	31.69	NaN	1.39	537	1108508	3742	0.34	997	26.64	34978	2722	2659	7.78	10.95	1035	38.02	+
Min. score for modified peptides	40		Total																		202832	79934	0	91174	68686	0	22488	25276	24932	0	344	27.72	36.3	NaN	1.53	2019	12704753					426693	41686	40867	9.77	13.69	16458	39.48
Min. delta score for unmodified peptides	0
Min. delta score for modified peptides	6
Min. unique peptides	0
Min. razor peptides	1
Min. peptides	1
Use only unmodified peptides and	True
Modifications included in protein quantification	Oxidation (M);Acetyl (Protein N-term)
Peptides used for protein quantification	Razor
Discard unmodified counterpart peptides	True
Label min. ratio count	2
Use delta score	False
iBAQ	True
iBAQ log fit	True
Match between runs	True
Matching time window [min]	2
Alignment time window [min]	5
Find dependent peptides	False
Fasta file	X:\orbitrap_data\OVT_CKP\UniprotDB\Fishes\uniprot_proteome_Oryzias_latipes.fasta
Decoy mode	revert
Include contaminants	True
Advanced ratios	True
Fixed andromeda index folder
Temporary folder
Combined folder location
Second peptides	True
Stabilize large LFQ ratios	True
Separate LFQ in parameter groups	True
Require MS/MS for LFQ comparisons	False
Calculate peak properties	False
Main search max. combinations	200
Advanced site intensities	True
Write msScans table	False
Write msmsScans table	True
Write ms3Scans table	True
Write allPeptides table	True
Write mzRange table	True
Write pasefMsmsScans table	True
Write accumulatedPasefMsmsScans table	True
Max. peptide mass [Da]	6600
Min. peptide length for unspecific search	7
Max. peptide length for unspecific search	25
Razor protein FDR	True
Disable MD5	False
Max mods in site table	3
Match unidentified features	True
Epsilon score for mutations
Evaluate variant peptides separately	True
Variation mode	None
MS/MS tol. (FTMS)	20 ppm
Top MS/MS peaks per Da interval. (FTMS)	12
Da interval. (FTMS)	100
MS/MS deisotoping (FTMS)	True
MS/MS deisotoping tolerance (FTMS)	7
MS/MS deisotoping tolerance unit (FTMS)	ppm
MS/MS higher charges (FTMS)	True
MS/MS water loss (FTMS)	True
MS/MS ammonia loss (FTMS)	True
MS/MS dependent losses (FTMS)	True
MS/MS recalibration (FTMS)	False
MS/MS tol. (ITMS)	0.5 Da
Top MS/MS peaks per Da interval. (ITMS)	8
Da interval. (ITMS)	100
MS/MS deisotoping (ITMS)	False
MS/MS deisotoping tolerance (ITMS)	0.15
MS/MS deisotoping tolerance unit (ITMS)	Da
MS/MS higher charges (ITMS)	True
MS/MS water loss (ITMS)	True
MS/MS ammonia loss (ITMS)	True
MS/MS dependent losses (ITMS)	True
MS/MS recalibration (ITMS)	False
MS/MS tol. (TOF)	40 ppm
Top MS/MS peaks per Da interval. (TOF)	10
Da interval. (TOF)	100
MS/MS deisotoping (TOF)	True
MS/MS deisotoping tolerance (TOF)	0.01
MS/MS deisotoping tolerance unit (TOF)	Da
MS/MS higher charges (TOF)	True
MS/MS water loss (TOF)	True
MS/MS ammonia loss (TOF)	True
MS/MS dependent losses (TOF)	True
MS/MS recalibration (TOF)	False
MS/MS tol. (Unknown)	0.5 Da
Top MS/MS peaks per Da interval. (Unknown)	8
Da interval. (Unknown)	100
MS/MS deisotoping (Unknown)	False
MS/MS deisotoping tolerance (Unknown)	0.15
MS/MS deisotoping tolerance unit (Unknown)	Da
MS/MS higher charges (Unknown)	True
MS/MS water loss (Unknown)	True
MS/MS ammonia loss (Unknown)	True
MS/MS dependent losses (Unknown)	True
MS/MS recalibration (Unknown)	False
Site tables	Oxidation (M)Sites.txt
[truncated: 5 more columns]

## Sheet: proteinGroups_raw
Protein IDs	Majority protein IDs	Peptide counts (all)	Peptide counts (razor+unique)	Peptide counts (unique)	Fasta headers	Number of proteins	Peptides	Razor + unique peptides	Unique peptides	Peptides 1	Peptides 1_20210216221208	Peptides 1_20210216234311	Peptides 2	Peptides 2_20210217034646	Peptides 2_20210217051749	Peptides 3	Peptides 3_20210217092131	Peptides 3_20210217105235	Peptides 4	Peptides 4_20210217145614	Peptides 4_20210217162724	Razor + unique peptides 1	Razor + unique peptides 1_20210216221208	Razor + unique peptides 1_20210216234311	Razor + unique peptides 2	Razor + unique peptides 2_20210217034646	Razor + unique peptides 2_20210217051749	Razor + unique peptides 3	Razor + unique peptides 3_20210217092131	Razor + unique peptides 3_20210217105235	Razor + unique peptides 4	Razor + unique peptides 4_20210217145614	Razor + unique peptides 4_20210217162724	Unique peptides 1	Unique peptides 1_20210216221208	Unique peptides 1_20210216234311	Unique peptides 2	Unique peptides 2_20210217034646	Unique peptides 2_20210217051749	Unique peptides 3	Unique peptides 3_20210217092131	Unique peptides 3_20210217105235	Unique peptides 4	Unique peptides 4_20210217145614	Unique peptides 4_20210217162724	Sequence coverage [%]	Unique + razor sequence coverage [%]	Unique sequence coverage [%]	Mol. weight [kDa]
tr|H2M6N3|H2M6N3_ORYLA;tr|A0A3B3H564|A0A3B3H564_ORYLA	tr|H2M6N3|H2M6N3_ORYLA	83;3	83;3	35;0	tr|H2M6N3|H2M6N3_ORYLA Uncharacterized protein OS=Oryzias latipes OX=8090 GN=LOC110015899 PE=4 SV=2	2	83	83	35	77	78	75	66	58	72	65	69	72	48	45	50	77	78	75	66	58	72	65	69	72	48	45	50	33	33	32	29	27	31	30	29	33	22	19	21	51.6	51.6	25	184.49
tr|A0A3B3HP95|A0A3B3HP95_ORYLA;tr|H2LNM8|H2LNM8_ORYLA;tr|A0A3B3I046|A0A3B3I046_ORYLA	tr|A0A3B3HP95|A0A3B3HP95_ORYLA;tr|H2LNM8|H2LNM8_ORYLA;tr|A0A3B3I046|A0A3B3I046_ORYLA	73;72;70	73;72;70	41;40;39	tr|A0A3B3HP95|A0A3B3HP95_ORYLA Phosvitin OS=Oryzias latipes OX=8090 GN=ol-vit1 PE=4 SV=1;tr|H2LNM8|H2LNM8_ORYLA Phosvitin OS=Oryzias latipes OX=8090 GN=ol-vit1 PE=4 SV=2;tr|A0A3B3I046|A0A3B3I046_ORYLA Phosvitin OS=Oryzias latipes OX=8090 GN=ol-vit1 PE=4 SV	3	73	73	41	62	66	70	56	49	59	57	62	59	40	46	43	62	66	70	56	49	59	57	62	59	40	46	43	34	36	39	28	25	32	29	32	31	20	24	23	44.8	44.8	27.2	185.08
tr|H2M6U1|H2M6U1_ORYLA;tr|A0A3B3IBI8|A0A3B3IBI8_ORYLA;tr|H2LIX8|H2LIX8_ORYLA	tr|H2M6U1|H2M6U1_ORYLA;tr|A0A3B3IBI8|A0A3B3IBI8_ORYLA	68;65;1	25;23;1	17;15;1	tr|H2M6U1|H2M6U1_ORYLA Uncharacterized protein OS=Oryzias latipes OX=8090 GN=c3-2 PE=4 SV=2;tr|A0A3B3IBI8|A0A3B3IBI8_ORYLA Uncharacterized protein OS=Oryzias latipes OX=8090 GN=c3-2 PE=4 SV=1	3	68	25	17	63	65	63	53	45	56	49	56	54	31	30	34	24	25	25	20	17	20	18	21	20	9	7	8	16	17	17	12	12	14	10	13	13	6	5	6	42.2	19.1	13.9	184.4
tr|H2LP13|H2LP13_ORYLA	tr|H2LP13|H2LP13_ORYLA	60	60	60	tr|H2LP13|H2LP13_ORYLA Phosvitin OS=Oryzias latipes OX=8090 GN=vit-6 PE=4 SV=2	1	60	60	60	55	59	59	44	40	46	44	49	50	29	38	34	55	59	59	44	40	46	44	49	50	29	38	34	55	59	59	44	40	46	44	49	50	29	38	34	35.4	35.4	35.4	190.37
CON__P04264	CON__P04264	51	51	37		1	51	51	37	42	46	46	45	40	48	43	43	44	44	47	46	42	46	46	45	40	48	43	43	44	44	47	46	32	33	34	34	31	35	33	32	32	32	33	32	63.5	63.5	53.9	66.017
CON__P35908v2;CON__P35908	CON__P35908v2;CON__P35908	50;49	46;45	32;31	;	2	50	46	32	41	42	44	39	42	45	41	46	44	42	45	45	38	38	41	36	39	41	38	43	41	39	41	41	26	26	28	24	26	27	25	29	28	26	27	28	76.8	74.3	62.3	65.432
tr|H2MBD1|H2MBD1_ORYLA	tr|H2MBD1|H2MBD1_ORYLA	46	46	46	tr|H2MBD1|H2MBD1_ORYLA Vitellogenin domain-containing protein OS=Oryzias latipes OX=8090 GN=LOC101158990 PE=4 SV=2	1	46	46	46	42	44	45	32	33	31	32	33	32	9	11	9	42	44	45	32	33	31	32	33	32	9	11	9	42	44	45	32	33	31	32	33	32	9	11	9	21.7	21.7	21.7	271.93
tr|H2LRL9|H2LRL9_ORYLA	tr|H2LRL9|H2LRL9_ORYLA	41	41	32	tr|H2LRL9|H2LRL9_ORYLA Uncharacterized protein OS=Oryzias latipes OX=8090 GN=c4b PE=4 SV=2	1	41	41	32	39	41	39	29	28	26	30	31	32	11	10	9	39	41	39	29	28	26	30	31	32	11	10	9	32	32	31	23	21	21	23	24	25	9	8	8	25.1	25.1	18.3	193.79
tr|H2MVB4|H2MVB4_ORYLA	tr|H2MVB4|H2MVB4_ORYLA	41	5	0	tr|H2MVB4|H2MVB4_ORYLA Anaphylatoxin-like domain-containing protein OS=Oryzias latipes OX=8090 PE=4 SV=2	1	41	5	0	36	39	39	31	27	32	28	35	32	21	18	22	4	5	5	2	2	2	1	3	2	1	0	1	0	0	0	0	0	0	0	0	0	0	0	0	26	3.9	0	150.01
CON__P35527	CON__P35527	40	40	39		1	40	40	39	33	33	34	32	27	32	30	31	36	34	32	33	33	33	34	32	27	32	30	31	36	34	32	33	33	32	33	32	26	31	29	30	35	33	31	32	75.1	75.1	75.1	62.129
CON__P02538;CON__Q8VED5;CON__P05787;CON__P07744;tr|H2L7B8|H2L7B8_ORYLA;tr|H2L7B5|H2L7B5_ORYLA;CON__Q9DCV7;CON__Q3KNV1;CON__P08729;CON__Q9NSB2;CON__Q6ISB0;CON__H-INV:HIT000016045;tr|A0A3B3HIE2|A0A3B3HIE2_ORYLA;CON__Q9H552;CON__H-INV:HIT000292931;tr|H2MPQ7|H2MPQ7_ORYLA;tr|A0A3B3I3E0|A0A3B3I3E0_ORYLA;CON__REFSEQ:XP_932229	CON__P02538	39;10;8;6;5;5;4;4;4;4;4;3;3;3;2;2;2;1	28;2;1;0;0;0;0;0;0;0;0;0;0;0;1;2;1;0	2;0;0;0;0;0;0;0;0;0;0;0;0;0;0;0;0;0		18	39	28	2	31	35	34	32	30	35	29	35	36	33	38	36	22	25	24	23	22	24	21	25	26	23	27	26	2	2	2	2	2	2	2	2	2	2	2	2	52.8	42.7	3.5	60.044
CON__P48668	CON__P48668	39	2	0		1	39	2	0	31	34	34	32	30	35	28	34	36	33	38	36	2	1	2	2	2	2	1	1	2	2	2	2	0	0	0	0	0	0	0	0	0	0	0	0	52.8	3.5	0	60.024
CON__P13645;CON__P02535-1;CON__Q7Z3Y7;CON__Q148H6;CON__Q7Z3Z0;CON__Q7Z3Y8;CON__Q2M2I5	CON__P13645	38;9;4;3;2;2;2	37;9;4;3;2;2;2	31;5;2;1;1;1;0		7	38	37	31	32	32	32	34	32	32	31	31	35	35	35	32	32	31	31	34	31	31	30	30	34	34	34	31	26	25	25	28	25	25	24	24	28	28	28	25	51.4	51.4	45.4	59.51
CON__P13647	CON__P13647	38	23	6		1	38	23	6	31	34	35	31	30	37	28	34	34	33	36	35	20	21	21	20	18	22	18	20	20	20	21	21	6	5	6	6	5	6	5	5	5	5	5	5	42.7	29.8	8.5	62.378
CON__P04259	CON__P04259	38	1	1		1	38	1	1	30	33	33	30	30	35	27	33	35	32	37	36	1	1	1	0	1	1	1	1	1	1	1	1	1	1	1	0	1	1	1	1	1	1	1	1	51.2	3	3	59.998
CON__P02533	CON__P02533	37	32	4		1	37	32	4	25	32	34	25	30	32	25	30	32	29	33	35	21	27	29	21	25	27	20	25	27	24	28	30	2	2	2	2	2	2	2	2	2	3	2	3	60.2	54.9	13.6	51.621
tr|H2LQ37|H2LQ37_ORYLA;tr|A0A3B3HZZ6|A0A3B3HZZ6_ORYLA	tr|H2LQ37|H2LQ37_ORYLA;tr|A0A3B3HZZ6|A0A3B3HZZ6_ORYLA	37;35	37;35	37;35	tr|H2LQ37|H2LQ37_ORYLA Phosvitin OS=Oryzias latipes OX=8090 GN=LOC101161140 PE=4 SV=1;tr|A0A3B3HZZ6|A0A3B3HZZ6_ORYLA Phosvitin OS=Oryzias latipes OX=8090 GN=LOC101161140 PE=4 SV=1	2	37	37	37	32	34	36	27	24	29	27	30	28	23	21	20	32	34	36	27	24	29	27	30	28	23	21	20	32	34	36	27	24	29	27	30	28	23	21	20	31.8	31.8	31.8	137.37
tr|H2MWU7|H2MWU7_ORYLA;tr|A0A3B3HDA6|A0A3B3HDA6_ORYLA	tr|H2MWU7|H2MWU7_ORYLA;tr|A0A3B3HDA6|A0A3B3HDA6_ORYLA	37;36	8;8	1;1	tr|H2MWU7|H2MWU7_ORYLA Phosvitin OS=Oryzias latipes OX=8090 GN=LOC101159180 PE=4 SV=2;tr|A0A3B3HDA6|A0A3B3HDA6_ORYLA Phosvitin OS=Oryzias latipes OX=8090 GN=LOC101159180 PE=4 SV=1	2	37	8	1	32	34	36	33	29	32	33	34	32	21	25	23	7	7	8	8	7	8	8	7	7	3	4	5	1	1	1	1	1	1	1	1	1	1	1	1	22.3	5	0.4	184.27
CON__P08779;CON__Q9Z2K1;CON__Q3ZAW8;CON__A2A4G1;CON__P19012;tr|A0A3B3IIL6|A0A3B3IIL6_ORYLA;tr|A0A3B3HLT3|A0A3B3HLT3_ORYLA;tr|H2MBE4|H2MBE4_ORYLA;tr|A0A3B3HEW1|A0A3B3HEW1_ORYLA;CON__P35900;CON__Q9D312;CON__P05784;CON__Q99456;CON__Q8N1A0;tr|A0A3B3IFE8|A0A3B3IFE8_ORYLA;tr|H2MZJ7|H2MZJ7_ORYLA;tr|A0A3B3H8Y6|A0A3B3H8Y6_ORYLA;CON__Q14525;tr|H2L4A9|H2L4A9_ORYLA;CON__Q9UE12;CON__Q15323;CON__A2A5Y0;tr|H2MZ…	CON__P08779	36;14;14;9;8;6;6;6;6;4;4;2;2;1;1;1;1;1;1;1;1;1;1;1;1;1;1;1;1;1;1;1;1;1;1;1;1	19;5;5;0;0;0;0;0;0;0;0;0;0;0;0;0;0;0;0;0;0;0;0;0;0;0;0;0;0;0;0;0;0;0;0;0;0	17;5;5;0;0;0;0;0;0;0;0;0;0;0;0;0;0;0;0;0;0;0;0;0;0;0;0;0;0;0;0;0;0;0;0;0;0		37	36	19	17	30	34	34	29	30	31	28	30	30	30	34	35	16	17	17	15	14	15	14	14	14	17	18	19	14	15	15	14	14	14	13	14	14	15	16	17	55.4	35.1	35.1	51.267
tr|H2MLX9|H2MLX9_ORYLA	tr|H2MLX9|H2MLX9_ORYLA	36	36	36	tr|H2MLX9|H2MLX9_ORYLA Uncharacterized protein OS=Oryzias latipes OX=8090 GN=LOC101169721 PE=3 SV=2	1	36	36	36	29	31	31	32	29	35	26	28	32	29	32	30	29	31	31	32	29	35	26	28	32	29	32	30	29	31	31	32	29	35	26	28	32	29	32	30	70.6	70.6	70.6	36.124
tr|H2MPL0|H2MPL0_ORYLA;tr|A0A3B3ILR8|A0A3B3ILR8_ORYLA;sp|P79819|TRFE_ORYLA	tr|H2MPL0|H2MPL0_ORYLA;tr|A0A3B3ILR8|A0A3B3ILR8_ORYLA;sp|P79819|TRFE_ORYLA	35;35;32	35;35;32	35;35;32	tr|H2MPL0|H2MPL0_ORYLA Serotransferrin OS=Oryzias latipes OX=8090 GN=LOC100144362 PE=3 SV=2;tr|A0A3B3ILR8|A0A3B3ILR8_ORYLA Serotransferrin OS=Oryzias latipes OX=8090 GN=LOC100144362 PE=3 SV=1;sp|P79819|TRFE_ORYLA Serotransferrin OS=Oryzias latipes OX=8090	3	35	35	35	33	34	34	28	24	31	27	27	29	19	19	20	33	34	34	28	24	31	27	27	29	19	19	20	33	34	34	28	24	31	27	27	29	19	19	20	57	57	57	73.822
tr|H2M2K4|H2M2K4_ORYLA	tr|H2M2K4|H2M2K4_ORYLA	34	34	33	tr|H2M2K4|H2M2K4_ORYLA Uncharacterized protein OS=Oryzias latipes OX=8090 GN=LOC100049191 PE=3 SV=2	1	34	34	33	30	33	34	12	7	12	14	16	17	4	4	6	30	33	34	12	7	12	14	16	17	4	4	6	29	32	33	11	6	11	13	15	16	3	3	5	64.2	64.2	62.4	70.375
tr|H2LFT1|H2LFT1_ORYLA;tr|A0A3B3HLW9|A0A3B3HLW9_ORYLA;tr|A0A3B3IJN2|A0A3B3IJN2_ORYLA;tr|A0A3B3IKD8|A0A3B3IKD8_ORYLA;tr|A0A3B3HT06|A0A3B3HT06_ORYLA	tr|H2LFT1|H2LFT1_ORYLA;tr|A0A3B3HLW9|A0A3B3HLW9_ORYLA;tr|A0A3B3IJN2|A0A3B3IJN2_ORYLA	32;31;27;10;2	32;31;27;10;2	32;31;27;10;2	tr|H2LFT1|H2LFT1_ORYLA Fibronectin OS=Oryzias latipes OX=8090 GN=LOC101159085 PE=4 SV=2;tr|A0A3B3HLW9|A0A3B3HLW9_ORYLA Fibronectin OS=Oryzias latipes OX=8090 GN=LOC101159085 PE=4 SV=1;tr|A0A3B3IJN2|A0A3B3IJN2_ORYLA Fibronectin OS=Oryzias latipes OX=8090 GN	5	32	32	32	31	32	32	19	4	14	20	21	17	2	3	2	31	32	32	19	4	14	20	21	17	2	3	2	31	32	32	19	4	14	20	21	17	2	3	2	16.8	16.8	16.8	267.64
tr|H2MT65|H2MT65_ORYLA	tr|H2MT65|H2MT65_ORYLA	32	32	32	tr|H2MT65|H2MT65_ORYLA Uncharacterized protein OS=Oryzias latipes OX=8090 GN=c5 PE=4 SV=2	1	32	32	32	31	31	31	25	18	24	24	28	27	15	14	11	31	31	31	25	18	24	24	28	27	15	14	11	31	31	31	25	18	24	24	28	27	15	14	11	29.1	29.1	29.1	133.73
tr|H2M5C0|H2M5C0_ORYLA;tr|A0A3B3H5X1|A0A3B3H5X1_ORYLA	tr|H2M5C0|H2M5C0_ORYLA;tr|A0A3B3H5X1|A0A3B3H5X1_ORYLA	31;30	30;29	30;29	tr|H2M5C0|H2M5C0_ORYLA Uncharacterized protein OS=Oryzias latipes OX=8090 GN=LOC100049432 PE=3 SV=2;tr|A0A3B3H5X1|A0A3B3H5X1_ORYLA Uncharacterized protein OS=Oryzias latipes OX=8090 GN=LOC100049432 PE=3 SV=1	2	31	30	30	30	30	29	15	9	16	21	18	19	8	9	11	29	29	28	14	8	15	20	17	18	7	8	10	29	29	28	14	8	15	20	17	18	7	8	10	70	68.4	68.4	71.813
tr|H2M249|H2M249_ORYLA	tr|H2M249|H2M249_ORYLA	30	30	30	tr|H2M249|H2M249_ORYLA Uncharacterized protein OS=Oryzias latipes OX=8090 GN=LOC101159604 PE=3 SV=2	1	30	30	30	27	28	29	21	21	23	20	23	22	12	11	17	27	28	29	21	21	23	20	23	22	12	11	17	27	28	29	21	21	23	20	23	22	12	11	17	26	26	26	162.13
CON__Q04695;CON__P19001	CON__Q04695	28;8	12;2	6;2		2	28	12	6	18	25	25	19	22	21	20	24	24	23	27	26	8	10	9	8	7	6	8	9	9	11	11	10	3	5	4	4	3	3	4	4	4	6	5	5	44.9	25.2	15	48.105
tr|H2LAX9|H2LAX9_ORYLA	tr|H2LAX9|H2LAX9_ORYLA	24	24	24	tr|H2LAX9|H2LAX9_ORYLA Fibrinopeptide A OS=Oryzias latipes OX=8090 GN=fga PE=4 SV=2	1	24	24	24	19	24	24	18	20	22	15	20	20	12	12	8	19	24	24	18	20	22	15	20	20	12	12	8	19	24	24	18	20	22	15	20	20	12	12	8	38.3	38.3	38.3	82.416
tr|H2M2A3|H2M2A3_ORYLA;tr|H2M2B8|H2M2B8_ORYLA;tr|A0A3B3I6B6|A0A3B3I6B6_ORYLA;tr|H2MWK6|H2MWK6_ORYLA	tr|H2M2A3|H2M2A3_ORYLA	24;6;4;1	24;6;4;1	24;6;4;1	tr|H2M2A3|H2M2A3_ORYLA Uncharacterized protein OS=Oryzias latipes OX=8090 GN=LOC101159842 PE=3 SV=2	4	24	24	24	24	24	24	15	13	15	14	16	18	5	7	7	24	24	24	15	13	15	14	16	18	5	7	7	24	24	24	15	13	15	14	16	18	5	7	7	19	19	19	158.65
tr|P79816|P79816_ORYLA;tr|A0A3B3HMA3|A0A3B3HMA3_ORYLA;tr|A0A3B3HXQ4|A0A3B3HXQ4_ORYLA	tr|P79816|P79816_ORYLA	24;5;4	24;5;4	24;5;4	tr|P79816|P79816_ORYLA Bf/C2 protein OS=Oryzias latipes OX=8090 GN=Bf/C2 PE=2 SV=1	3	24	24	24	21	24	24	15	12	14	14	16	18	8	7	4	21	24	24	15	12	14	14	16	18	8	7	4	21	24	24	15	12	14	14	16	18	8	7	4	31.8	31.8	31.8	84.025
tr|A0A3B3IMH1|A0A3B3IMH1_ORYLA;tr|A0A3B3I8L1|A0A3B3I8L1_ORYLA;tr|A0A3B3I0F7|A0A3B3I0F7_ORYLA;tr|A0A3B3IKR4|A0A3B3IKR4_ORYLA;tr|A0A3B3H6D5|A0A3B3H6D5_ORYLA;tr|H2LNN9|H2LNN9_ORYLA;tr|A0A3B3HDI7|A0A3B3HDI7_ORYLA;tr|A0A3B3HUB2|A0A3B3HUB2_ORYLA;tr|A0A3B3IE78|A0A3B3IE78_ORYLA;tr|A0A3B3IHP7|A0A3B3IHP7_ORYLA	tr|A0A3B3IMH1|A0A3B3IMH1_ORYLA;tr|A0A3B3I8L1|A0A3B3I8L1_ORYLA;tr|A0A3B3I0F7|A0A3B3I0F7_ORYLA;tr|A0A3B3IKR4|A0A3B3IKR4_ORYLA;tr|A0A3B3H6D5|A0A3B3H6D5_ORYLA;tr|H2LNN9|H2LNN9_ORYLA;tr|A0A3B3HDI7|A0A3B3HDI7_ORYLA;tr|A0A3B3HUB2|A0A3B3HUB2_ORYLA;tr|A0A3B3IE78|A0A3B3IE78_ORYLA;tr|A0A3B3IHP7|A0A3B3IHP7_ORYLA	24;24;24;23;23;20;19;19;19;17	7;7;7;7;7;4;3;3;3;4	7;7;7;7;7;4;3;3;3;4	tr|A0A3B3IMH1|A0A3B3IMH1_ORYLA Vitellogenin domain-containing protein OS=Oryzias latipes OX=8090 GN=LOC101173135 PE=4 SV=1;tr|A0A3B3I8L1|A0A3B3I8L1_ORYLA Vitellogenin domain-containing protein OS=Oryzias latipes OX=8090 GN=LOC101173135 PE=4 SV=1;tr|A0A3B3I	10	24	7	7	21	21	22	20	19	19	20	20	20	12	12	14	7	7	6	5	6	4	5	5	6	4	4	4	7	7	6	5	6	4	5	5	6	4	4	4	29.8	9.4	9.4	100.55
tr|H2MFZ1|H2MFZ1_ORYLA;tr|A0A3B3IJ08|A0A3B3IJ08_ORYLA	tr|H2MFZ1|H2MFZ1_ORYLA;tr|A0A3B3IJ08|A0A3B3IJ08_ORYLA	23;23	23;23	23;23	tr|H2MFZ1|H2MFZ1_ORYLA Uncharacterized protein OS=Oryzias latipes OX=8090 GN=LOC101161439 PE=3 SV=2;tr|A0A3B3IJ08|A0A3B3IJ08_ORYLA Uncharacterized protein OS=Oryzias latipes OX=8090 GN=LOC101161439 PE=3 SV=1	2	23	23	23	21	21	22	23	22	22	21	22	22	20	21	22	21	21	22	23	22	22	21	22	22	20	21	22	21	21	22	23	22	22	21	22	22	20	21	22	66.7	66.7	66.7	28.904
tr|H2MD32|H2MD32_ORYLA	tr|H2MD32|H2MD32_ORYLA	23	23	23	tr|H2MD32|H2MD32_ORYLA Uncharacterized protein OS=Oryzias latipes OX=8090 GN=habp2 PE=4 SV=2	1	23	23	23	21	23	22	17	15	18	16	21	18	4	8	7	21	23	22	17	15	18	16	21	18	4	8	7	21	23	22	17	15	18	16	21	18	4	8	7	41.3	41.3	41.3	66.355
tr|A0A3B3H4C1|A0A3B3H4C1_ORYLA;tr|H2M6L7|H2M6L7_ORYLA	tr|A0A3B3H4C1|A0A3B3H4C1_ORYLA;tr|H2M6L7|H2M6L7_ORYLA	21;20	21;20	21;20	tr|A0A3B3H4C1|A0A3B3H4C1_ORYLA Uncharacterized protein OS=Oryzias latipes OX=8090 GN=LOC101171566 PE=3 SV=1;tr|H2M6L7|H2M6L7_ORYLA Uncharacterized protein OS=Oryzias latipes OX=8090 GN=LOC101171566 PE=3 SV=2	2	21	21	21	20	21	21	18	14	18	16	16	16	7	5	5	20	21	21	18	14	18	16	16	16	7	5	5	20	21	21	18	14	18	16	16	16	7	5	5	22.8	22.8	22.8	122.58
tr|H2N0V5|H2N0V5_ORYLA	tr|H2N0V5|H2N0V5_ORYLA	19	6	5	tr|H2N0V5|H2N0V5_ORYLA NTR domain-containing protein OS=Oryzias latipes OX=8090 PE=4 SV=2	1	19	6	5	17	18	16	11	8	15	13	14	13	7	6	6	4	6	5	1	1	4	3	2	1	0	0	0	4	5	4	1	1	3	3	2	1	0	0	0	44.6	17.6	15.3	48.306
tr|H2LCR1|H2LCR1_ORYLA	tr|H2LCR1|H2LCR1_ORYLA	18	18	18	tr|H2LCR1|H2LCR1_ORYLA Complement component C9 OS=Oryzias latipes OX=8090 GN=c9 PE=3 SV=2	1	18	18	18	18	17	17	15	16	16	17	17	17	9	10	11	18	17	17	15	16	16	17	17	17	9	10	11	18	17	17	15	16	16	17	17	17	9	10	11	40.6	40.6	40.6	65.054
tr|H2M355|H2M355_ORYLA;tr|H2M349|H2M349_ORYLA;tr|A0A3B3HIX9|A0A3B3HIX9_ORYLA	tr|H2M355|H2M355_ORYLA;tr|H2M349|H2M349_ORYLA;tr|A0A3B3HIX9|A0A3B3HIX9_ORYLA	17;17;17	17;17;17	17;17;17	tr|H2M355|H2M355_ORYLA Hemopexin OS=Oryzias latipes OX=8090 GN=hpx PE=4 SV=2;tr|H2M349|H2M349_ORYLA Hemopexin OS=Oryzias latipes OX=8090 GN=hpx PE=4 SV=2;tr|A0A3B3HIX9|A0A3B3HIX9_ORYLA Hemopexin OS=Oryzias latipes OX=8090 GN=hpx PE=3 SV=1	3	17	17	17	16	17	17	13	16	17	13	16	16	13	14	14	16	17	17	13	16	17	13	16	16	13	14	14	16	17	17	13	16	17	13	16	16	13	14	14	36.9	36.9	36.9	47.512
tr|H2LB33|H2LB33_ORYLA;CON__P02676	tr|H2LB33|H2LB33_ORYLA	17;1	17;1	17;1	tr|H2LB33|H2LB33_ORYLA Fibrinogen beta chain OS=Oryzias latipes OX=8090 GN=fgb PE=2 SV=2	2	17	17	17	17	17	17	15	14	14	15	14	14	10	10	8	17	17	17	15	14	14	15	14	14	10	10	8	17	17	17	15	14	14	15	14	14	10	10	8	40.2	40.2	40.2	56.501
tr|H2M2R4|H2M2R4_ORYLA	tr|H2M2R4|H2M2R4_ORYLA	17	17	17	tr|H2M2R4|H2M2R4_ORYLA Zona pellucida sperm-binding protein 3 OS=Oryzias latipes OX=8090 GN=1-sf PE=3 SV=1	1	17	17	17	16	16	16	15	13	16	15	16	16	9	11	11	16	16	16	15	13	16	15	16	16	9	11	11	16	16	16	15	13	16	15	16	16	9	11	11	46.4	46.4	46.4	46.198
tr|H2LAM8|H2LAM8_ORYLA	tr|H2LAM8|H2LAM8_ORYLA	15	15	15	tr|H2LAM8|H2LAM8_ORYLA Uncharacterized protein OS=Oryzias latipes OX=8090 GN=cfi PE=4 SV=2	1	15	15	15	15	14	15	14	8	12	11	12	13	4	3	1	15	14	15	14	8	12	11	12	13	4	3	1	15	14	15	14	8	12	11	12	13	4	3	1	29.4	29.4	29.4	71.962
tr|H2N0N0|H2N0N0_ORYLA	tr|H2N0N0|H2N0N0_ORYLA	15	15	15	tr|H2N0N0|H2N0N0_ORYLA Uncharacterized protein OS=Oryzias latipes OX=8090 GN=LOC101170893 PE=4 SV=2	1	15	15	15	14	13	12	7	3	7	7	7	8	1	1	0	14	13	12	7	3	7	7	7	8	1	1	0	14	13	12	7	3	7	7	7	8	1	1	0	10.5	10.5	10.5	189.53
tr|A0A3B3HA48|A0A3B3HA48_ORYLA;tr|A0A3B3HX27|A0A3B3HX27_ORYLA;tr|H2MIT6|H2MIT6_ORYLA	tr|A0A3B3HA48|A0A3B3HA48_ORYLA;tr|A0A3B3HX27|A0A3B3HX27_ORYLA;tr|H2MIT6|H2MIT6_ORYLA	14;13;13	14;13;13	14;13;13	tr|A0A3B3HA48|A0A3B3HA48_ORYLA Uncharacterized protein OS=Oryzias latipes OX=8090 GN=LOC101174608 PE=3 SV=1;tr|A0A3B3HX27|A0A3B3HX27_ORYLA Uncharacterized protein OS=Oryzias latipes OX=8090 GN=LOC101174608 PE=3 SV=1;tr|H2MIT6|H2MIT6_ORYLA Uncharacterized p	3	14	14	14	13	14	14	7	5	7	7	6	8	1	1	2	13	14	14	7	5	7	7	6	8	1	1	2	13	14	14	7	5	7	7	6	8	1	1	2	21.3	21.3	21.3	90.575
tr|A0A3B3HKZ1|A0A3B3HKZ1_ORYLA	tr|A0A3B3HKZ1|A0A3B3HKZ1_ORYLA	14	14	14	tr|A0A3B3HKZ1|A0A3B3HKZ1_ORYLA TGc domain-containing protein OS=Oryzias latipes OX=8090 GN=f13a1 PE=3 SV=1	1	14	14	14	14	14	14	3	0	2	6	5	5	0	0	0	14	14	14	3	0	2	6	5	5	0	0	0	14	14	14	3	0	2	6	5	5	0	0	0	21.9	21.9	21.9	81.257
tr|A0A3B3IJN6|A0A3B3IJN6_ORYLA;tr|A0A3B3HQF9|A0A3B3HQF9_ORYLA;tr|H2MZX2|H2MZX2_ORYLA;CON__P00735	tr|A0A3B3IJN6|A0A3B3IJN6_ORYLA;tr|A0A3B3HQF9|A0A3B3HQF9_ORYLA;tr|H2MZX2|H2MZX2_ORYLA	14;14;13;1	14;14;13;1	14;14;13;1	tr|A0A3B3IJN6|A0A3B3IJN6_ORYLA Prothrombin OS=Oryzias latipes OX=8090 GN=LOC101170246 PE=3 SV=1;tr|A0A3B3HQF9|A0A3B3HQF9_ORYLA Prothrombin OS=Oryzias latipes OX=8090 GN=LOC101170246 PE=2 SV=1;tr|H2MZX2|H2MZX2_ORYLA Activation peptide fragment 1 OS=Oryzias	4	14	14	14	11	13	13	8	9	11	9	8	8	4	5	6	11	13	13	8	9	11	9	8	8	4	5	6	11	13	13	8	9	11	9	8	8	4	5	6	20.6	20.6	20.6	70.294
tr|H2LW76|H2LW76_ORYLA;tr|A0A3B3IC02|A0A3B3IC02_ORYLA;tr|A0A3B3IHY9|A0A3B3IHY9_ORYLA	tr|H2LW76|H2LW76_ORYLA;tr|A0A3B3IC02|A0A3B3IC02_ORYLA;tr|A0A3B3IHY9|A0A3B3IHY9_ORYLA	14;14;13	14;14;13	14;14;13	tr|H2LW76|H2LW76_ORYLA Fibrinogen C-terminal domain-containing protein OS=Oryzias latipes OX=8090 GN=fgg PE=4 SV=2;tr|A0A3B3IC02|A0A3B3IC02_ORYLA Uncharacterized protein OS=Oryzias latipes OX=8090 GN=fgg PE=4 SV=1;tr|A0A3B3IHY9|A0A3B3IHY9_ORYLA Uncharacter	3	14	14	14	14	14	13	11	4	12	10	10	12	5	6	8	14	14	13	11	4	12	10	10	12	5	6	8	14	14	13	11	4	12	10	10	12	5	6	8	30.9	30.9	30.9	52.433
tr|H2L804|H2L804_ORYLA;tr|A0A3B3IBT0|A0A3B3IBT0_ORYLA	tr|H2L804|H2L804_ORYLA;tr|A0A3B3IBT0|A0A3B3IBT0_ORYLA	14;8	14;8	4;2	tr|H2L804|H2L804_ORYLA Creatine kinase OS=Oryzias latipes OX=8090 GN=CKM PE=3 SV=2;tr|A0A3B3IBT0|A0A3B3IBT0_ORYLA Creatine kinase OS=Oryzias latipes OX=8090 GN=CKM PE=3 SV=1	2	14	14	4	14	14	13	10	6	10	9	7	8	7	6	8	14	14	13	10	6	10	9	7	8	7	6	8	4	4	4	4	2	3	3	3	2	3	2	2	34.9	34.9	13.8	47.068
tr|H2LFK2|H2LFK2_ORYLA;tr|H2LFK0|H2LFK0_ORYLA	tr|H2LFK2|H2LFK2_ORYLA;tr|H2LFK0|H2LFK0_ORYLA	14;14	14;14	14;14	tr|H2LFK2|H2LFK2_ORYLA Hemopexin OS=Oryzias latipes OX=8090 GN=wap65-like PE=3 SV=1;tr|H2LFK0|H2LFK0_ORYLA Hemopexin OS=Oryzias latipes OX=8090 GN=wap65-like PE=3 SV=2	2	14	14	14	14	14	14	13	14	12	12	13	13	10	12	9	14	14	14	13	14	12	12	13	13	10	12	9	14	14	14	13	14	12	12	13	13	10	12	9	38.6	38.6	38.6	48.131
tr|H2LPL6|H2LPL6_ORYLA;tr|H2LIY2|H2LIY2_ORYLA;tr|A0A3B3I8F0|A0A3B3I8F0_ORYLA;tr|H2LL29|H2LL29_ORYLA	tr|H2LPL6|H2LPL6_ORYLA	14;1;1;1	14;1;1;1	14;1;1;1	tr|H2LPL6|H2LPL6_ORYLA Fructose-bisphosphate aldolase OS=Oryzias latipes OX=8090 GN=aldoa PE=3 SV=1	4	14	14	14	13	14	13	9	7	10	8	7	8	3	3	2	13	14	13	9	7	10	8	7	8	3	3	2	13	14	13	9	7	10	8	7	8	3	3	2	43	43	43	39.641
tr|A0A3B3I369|A0A3B3I369_ORYLA;tr|A0A3B3HZW1|A0A3B3HZW1_ORYLA;tr|A0A3B3HSQ0|A0A3B3HSQ0_ORYLA;tr|H2MUF3|H2MUF3_ORYLA;tr|H2L470|H2L470_ORYLA	tr|A0A3B3I369|A0A3B3I369_ORYLA	14;1;1;1;1	4;0;0;0;0	4;0;0;0;0	tr|A0A3B3I369|A0A3B3I369_ORYLA Creatine kinase OS=Oryzias latipes OX=8090 GN=LOC101166239 PE=3 SV=1	5	14	4	4	14	13	13	9	7	10	9	7	9	6	6	7	4	3	4	3	3	3	3	3	3	2	2	1	4	3	4	3	3	3	3	3	3	2	2	1	35.4	12.1	12.1	42.87
CON__ENSEMBL:ENSBTAP00000038253	CON__ENSEMBL:ENSBTAP00000038253	13	1	1		1	13	1	1	8	12	11	9	9	11	9	12	11	9	13	13	0	1	0	0	0	0	0	1	0	0	1	1	0	1	0	0	0	0	0	1	0	0	1	1	16.8	1.8	1.8	63.165
CON__Q8BGZ7	CON__Q8BGZ7	13	1	1		1	13	1	1	11	11	11	11	10	12	12	12	10	11	13	11	0	0	0	0	1	0	1	0	0	0	1	0	0	0	0	0	1	0	1	0	0	0	1	0	15.8	1.8	1.8	59.74
tr|A0A3B3H5L1|A0A3B3H5L1_ORYLA;tr|H2LZF9|H2LZF9_ORYLA	tr|A0A3B3H5L1|A0A3B3H5L1_ORYLA;tr|H2LZF9|H2LZF9_ORYLA	13;13	13;13	13;13	tr|A0A3B3H5L1|A0A3B3H5L1_ORYLA Uncharacterized protein OS=Oryzias latipes OX=8090 GN=LOC101161170 PE=3 SV=1;tr|H2LZF9|H2LZF9_ORYLA Uncharacterized protein OS=Oryzias latipes OX=8090 GN=LOC101161170 PE=3 SV=1	2	13	13	13	8	10	9	11	11	12	10	12	10	7	10	10	8	10	9	11	11	12	10	12	10	7	10	10	8	10	9	11	11	12	10	12	10	7	10	10	61	61	61	28.104
tr|A0A3B3I0Q1|A0A3B3I0Q1_ORYLA;tr|H2LDN1|H2LDN1_ORYLA	tr|A0A3B3I0Q1|A0A3B3I0Q1_ORYLA;tr|H2LDN1|H2LDN1_ORYLA	13;11	13;11	13;11	tr|A0A3B3I0Q1|A0A3B3I0Q1_ORYLA Uncharacterized protein OS=Oryzias latipes OX=8090 GN=LOC101168896 PE=4 SV=1;tr|H2LDN1|H2LDN1_ORYLA Uncharacterized protein OS=Oryzias latipes OX=8090 GN=LOC101168896 PE=4 SV=2	2	13	13	13	13	13	13	9	6	7	8	8	10	5	6	6	13	13	13	9	6	7	8	8	10	5	6	6	13	13	13	9	6	7	8	8	10	5	6	6	26.1	26.1	26.1	59.869
tr|H2M1Q0|H2M1Q0_ORYLA;tr|A0A3B3H286|A0A3B3H286_ORYLA	tr|H2M1Q0|H2M1Q0_ORYLA;tr|A0A3B3H286|A0A3B3H286_ORYLA	13;12	13;12	13;12	tr|H2M1Q0|H2M1Q0_ORYLA Complement component 8 subunit beta OS=Oryzias latipes OX=8090 GN=c8b PE=3 SV=1;tr|A0A3B3H286|A0A3B3H286_ORYLA Complement component 8 subunit beta OS=Oryzias latipes OX=8090 GN=c8b PE=3 SV=1	2	13	13	13	12	13	13	7	1	6	6	8	6	1	1	0	12	13	13	7	1	6	6	8	6	1	1	0	12	13	13	7	1	6	6	8	6	1	1	0	26.2	26.2	26.2	65.685
tr|H2MIX9|H2MIX9_ORYLA	tr|H2MIX9|H2MIX9_ORYLA	13	13	13	tr|H2MIX9|H2MIX9_ORYLA Uncharacterized protein OS=Oryzias latipes OX=8090 GN=c6 PE=3 SV=2	1	13	13	13	11	13	13	3	2	4	4	5	4	0	0	0	11	13	13	3	2	4	4	5	4	0	0	0	11	13	13	3	2	4	4	5	4	0	0	0	19.7	19.7	19.7	104.83
tr|H2LRP2|H2LRP2_ORYLA	tr|H2LRP2|H2LRP2_ORYLA	13	4	4	tr|H2LRP2|H2LRP2_ORYLA Uncharacterized protein OS=Oryzias latipes OX=8090 GN=LOC110016646 PE=4 SV=2	1	13	4	4	11	13	12	9	9	8	9	9	10	3	3	3	4	4	4	3	2	3	2	2	3	1	1	2	4	4	4	3	2	3	2	2	3	1	1	2	8.9	2.1	2.1	194.76
CON__Q3TTY5	CON__Q3TTY5	12	1	0		1	12	1	0	9	9	11	9	10	12	10	12	11	10	12	11	1	0	1	1	1	1	1	1	1	1	1	1	0	0	0	0	0	0	0	0	0	0	0	0	9.9	1.6	0	70.922
tr|H2MFX3|H2MFX3_ORYLA;tr|A0A3B3IFU0|A0A3B3IFU0_ORYLA	tr|H2MFX3|H2MFX3_ORYLA;tr|A0A3B3IFU0|A0A3B3IFU0_ORYLA	12;12	12;12	12;12	tr|H2MFX3|H2MFX3_ORYLA Uncharacterized protein OS=Oryzias latipes OX=8090 GN=LOC101161189 PE=3 SV=2;tr|A0A3B3IFU0|A0A3B3IFU0_ORYLA Uncharacterized protein OS=Oryzias latipes OX=8090 GN=LOC101161189 PE=3 SV=1	2	12	12	12	7	9	10	11	11	12	11	11	12	11	10	11	7	9	10	11	11	12	11	11	12	11	10	11	7	9	10	11	11	12	11	11	12	11	10	11	49.6	49.6	49.6	28.368
tr|H2M802|H2M802_ORYLA	tr|H2M802|H2M802_ORYLA	12	12	12	tr|H2M802|H2M802_ORYLA Kininogen OS=Oryzias latipes OX=8090 GN=LOC101173293 PE=2 SV=2	1	12	12	12	12	11	12	10	10	12	11	11	11	11	8	10	12	11	12	10	10	12	11	11	11	11	8	10	12	11	12	10	10	12	11	11	11	11	8	10	41	41	41	40.178
tr|H2MMF6|H2MMF6_ORYLA	tr|H2MMF6|H2MMF6_ORYLA	12	12	12	tr|H2MMF6|H2MMF6_ORYLA SERPIN domain-containing protein OS=Oryzias latipes OX=8090 GN=LOC101158815 PE=3 SV=2	1	12	12	12	9	9	12	10	8	9	9	9	7	7	5	6	9	9	12	10	8	9	9	9	7	7	5	6	9	9	12	10	8	9	9	9	7	7	5	6	27.5	27.5	27.5	45.061
tr|H2M6Q1|H2M6Q1_ORYLA	tr|H2M6Q1|H2M6Q1_ORYLA	12	8	8	tr|H2M6Q1|H2M6Q1_ORYLA NTR domain-containing protein OS=Oryzias latipes OX=8090 PE=4 SV=2	1	12	8	8	11	11	12	8	7	8	7	5	5	3	4	3	8	7	8	5	5	4	4	2	2	0	1	1	8	7	8	5	5	4	4	2	2	0	1	1	28.6	17.8	17.8	48.308
CON__Q7Z794	CON__Q7Z794	11	6	5		1	11	6	5	6	6	9	6	5	8	6	7	8	10	11	11	2	2	4	2	1	3	2	2	3	6	6	6	2	2	3	2	1	2	2	1	2	5	5	5	20.8	13.8	11.8	61.802
CON__Q01546	CON__Q01546	11	1	0		1	11	1	0	8	9	9	8	8	10	8	10	9	8	10	9	0	0	0	0	0	0	0	0	0	0	0	0	0	0	0	0	0	0	0	0	0	0	0	0	9.7	2.4	0	65.87
tr|A0A3B3HDY6|A0A3B3HDY6_ORYLA;tr|A0A3B3I7V4|A0A3B3I7V4_ORYLA;tr|A0A3B3HYS4|A0A3B3HYS4_ORYLA;tr|A0A3B3HVK5|A0A3B3HVK5_ORYLA;tr|A0A3B3I0Z3|A0A3B3I0Z3_ORYLA	tr|A0A3B3HDY6|A0A3B3HDY6_ORYLA;tr|A0A3B3I7V4|A0A3B3I7V4_ORYLA;tr|A0A3B3HYS4|A0A3B3HYS4_ORYLA;tr|A0A3B3HVK5|A0A3B3HVK5_ORYLA;tr|A0A3B3I0Z3|A0A3B3I0Z3_ORYLA	11;11;11;11;11	11;11;11;11;11	11;11;11;11;11	tr|A0A3B3HDY6|A0A3B3HDY6_ORYLA Uncharacterized protein OS=Oryzias latipes OX=8090 GN=LOC101157887 PE=4 SV=1;tr|A0A3B3I7V4|A0A3B3I7V4_ORYLA Uncharacterized protein OS=Oryzias latipes OX=8090 GN=LOC101157887 PE=4 SV=1;tr|A0A3B3HYS4|A0A3B3HYS4_ORYLA Uncharact	5	11	11	11	9	9	11	6	5	7	4	9	6	1	1	3	9	9	11	6	5	7	4	9	6	1	1	3	9	9	11	6	5	7	4	9	6	1	1	3	35.6	35.6	35.6	37.908
tr|H2L5B8|H2L5B8_ORYLA;tr|H2L5C0|H2L5C0_ORYLA	tr|H2L5B8|H2L5B8_ORYLA;tr|H2L5C0|H2L5C0_ORYLA	11;7	11;7	11;7	tr|H2L5B8|H2L5B8_ORYLA Uncharacterized protein OS=Oryzias latipes OX=8090 GN=LOC101164324 PE=3 SV=2;tr|H2L5C0|H2L5C0_ORYLA Uncharacterized protein OS=Oryzias latipes OX=8090 GN=LOC101164324 PE=3 SV=2	2	11	11	11	10	11	11	6	4	7	4	3	5	1	3	2	10	11	11	6	4	7	4	3	5	1	3	2	10	11	11	6	4	7	4	3	5	1	3	2	18.6	18.6	18.6	96.957
tr|H2M0U7|H2M0U7_ORYLA	tr|H2M0U7|H2M0U7_ORYLA	11	11	4	tr|H2M0U7|H2M0U7_ORYLA Uncharacterized protein OS=Oryzias latipes OX=8090 GN=LOC101166553 PE=3 SV=2	1	11	11	4	9	11	11	8	10	10	9	10	9	9	8	9	9	11	11	8	10	10	9	10	9	9	8	9	4	4	4	4	4	4	4	4	4	4	4	4	58.7	58.7	17.4	12.943
tr|H2MEU2|H2MEU2_ORYLA	tr|H2MEU2|H2MEU2_ORYLA	11	11	10	tr|H2MEU2|H2MEU2_ORYLA Uncharacterized protein OS=Oryzias latipes OX=8090 GN=LOC101167055 PE=4 SV=1	1	11	11	10	11	11	11	10	10	11	9	10	8	3	3	2	11	11	11	10	10	11	9	10	8	3	3	2	10	10	10	9	9	10	8	9	7	2	2	1	39.4	39.4	37.6	41.997
tr|A0A3B3HWL8|A0A3B3HWL8_ORYLA;tr|A0A3B3H930|A0A3B3H930_ORYLA;tr|A0A3B3HIR9|A0A3B3HIR9_ORYLA;tr|A0A3B3INS4|A0A3B3INS4_ORYLA	tr|A0A3B3HWL8|A0A3B3HWL8_ORYLA;tr|A0A3B3H930|A0A3B3H930_ORYLA;tr|A0A3B3HIR9|A0A3B3HIR9_ORYLA;tr|A0A3B3INS4|A0A3B3INS4_ORYLA	10;10;8;8	10;10;8;8	8;8;6;6	tr|A0A3B3HWL8|A0A3B3HWL8_ORYLA C1q domain-containing protein OS=Oryzias latipes OX=8090 GN=LOC105357179 PE=4 SV=1;tr|A0A3B3H930|A0A3B3H930_ORYLA C1q domain-containing protein OS=Oryzias latipes OX=8090 GN=LOC105357179 PE=4 SV=1;tr|A0A3B3HIR9|A0A3B3HIR9_ORY	4	10	10	8	9	8	9	9	8	9	9	8	8	7	6	7	9	8	9	9	8	9	9	8	8	7	6	7	7	7	8	8	7	8	8	7	7	6	6	6	61.3	61.3	47.5	19.712
tr|H2MEX1|H2MEX1_ORYLA;tr|A0A3B3HYZ2|A0A3B3HYZ2_ORYLA;tr|A0A3B3IIG1|A0A3B3IIG1_ORYLA	tr|H2MEX1|H2MEX1_ORYLA;tr|A0A3B3HYZ2|A0A3B3HYZ2_ORYLA;tr|A0A3B3IIG1|A0A3B3IIG1_ORYLA	10;10;10	10;10;10	6;6;6	tr|H2MEX1|H2MEX1_ORYLA Chitinase OS=Oryzias latipes OX=8090 GN=LOC101163739 PE=3 SV=2;tr|A0A3B3HYZ2|A0A3B3HYZ2_ORYLA Chitinase OS=Oryzias latipes OX=8090 GN=LOC101163739 PE=3 SV=1;tr|A0A3B3IIG1|A0A3B3IIG1_ORYLA Chitinase OS=Oryzias latipes OX=8090 GN=LOC10	3	10	10	6	10	10	10	8	7	8	6	5	5	4	4	3	10	10	10	8	7	8	6	5	5	4	4	3	6	6	6	5	4	5	2	2	2	2	2	2	25.9	25.9	18.2	50.756
tr|A0A3B3IEL6|A0A3B3IEL6_ORYLA	tr|A0A3B3IEL6|A0A3B3IEL6_ORYLA	10	10	10	tr|A0A3B3IEL6|A0A3B3IEL6_ORYLA Uncharacterized protein OS=Oryzias latipes OX=8090 GN=LOC101163028 PE=4 SV=1	1	10	10	10	9	7	8	9	9	9	8	8	8	9	8	8	9	7	8	9	9	9	8	8	8	9	8	8	9	7	8	9	9	9	8	8	8	9	8	8	64	64	64	14.978
tr|H2LN13|H2LN13_ORYLA;REV__tr|H2M081|H2M081_ORYLA;REV__tr|A0A3B3ICN9|A0A3B3ICN9_ORYLA;REV__tr|A0A3B3H8N9|A0A3B3H8N9_ORYLA;REV__tr|A0A3B3I833|A0A3B3I833_ORYLA	tr|H2LN13|H2LN13_ORYLA	10;1;1;1;1	10;1;1;1;1	10;1;1;1;1	tr|H2LN13|H2LN13_ORYLA Uncharacterized protein OS=Oryzias latipes OX=8090 GN=LOC101169766 PE=3 SV=2	5	10	10	10	10	10	10	5	5	7	4	5	3	1	2	1	10	10	10	5	5	7	4	5	3	1	2	1	10	10	10	5	5	7	4	5	3	1	2	1	20	20	20	66.497
tr|H2MAG7|H2MAG7_ORYLA;tr|A0A3B3HL53|A0A3B3HL53_ORYLA	tr|H2MAG7|H2MAG7_ORYLA;tr|A0A3B3HL53|A0A3B3HL53_ORYLA	10;8	10;8	10;8	tr|H2MAG7|H2MAG7_ORYLA Uncharacterized protein OS=Oryzias latipes OX=8090 GN=LOC101173833 PE=4 SV=2;tr|A0A3B3HL53|A0A3B3HL53_ORYLA Uncharacterized protein OS=Oryzias latipes OX=8090 GN=LOC101158597 PE=4 SV=1	2	10	10	10	8	10	10	7	9	9	7	8	9	7	8	8	8	10	10	7	9	9	7	8	9	7	8	8	8	10	10	7	9	9	7	8	9	7	8	8	21.1	21.1	21.1	55.766
tr|H2MG05|H2MG05_ORYLA	tr|H2MG05|H2MG05_ORYLA	10	10	10	tr|H2MG05|H2MG05_ORYLA Uncharacterized protein OS=Oryzias latipes OX=8090 GN=LOC101161673 PE=3 SV=1	1	10	10	10	9	9	9	8	8	10	9	9	9	8	9	9	9	9	9	8	8	10	9	9	9	8	9	9	9	9	9	8	8	10	9	9	9	8	9	9	36.6	36.6	36.6	29.791
tr|H2MEZ4|H2MEZ4_ORYLA	tr|H2MEZ4|H2MEZ4_ORYLA	10	9	9	tr|H2MEZ4|H2MEZ4_ORYLA Uncharacterized protein OS=Oryzias latipes OX=8090 GN=LOC101167304 PE=4 SV=1	1	10	9	9	10	10	10	10	7	10	9	9	8	6	6	5	9	9	9	9	6	9	8	8	7	5	5	4	9	9	9	9	6	9	8	8	7	5	5	4	25.8	23.9	23.9	42.04
tr|A0A3B3HMA9|A0A3B3HMA9_ORYLA	tr|A0A3B3HMA9|A0A3B3HMA9_ORYLA	9	9	9	tr|A0A3B3HMA9|A0A3B3HMA9_ORYLA Uncharacterized protein OS=Oryzias latipes OX=8090 GN=LOC105357676 PE=4 SV=1	1	9	9	9	9	9	9	8	2	7	7	6	5	3	3	5	9	9	9	8	2	7	7	6	5	3	3	5	9	9	9	8	2	7	7	6	5	3	3	5	41.4	41.4	41.4	27.02
tr|H2M1L8|H2M1L8_ORYLA;tr|A0A3B3I8Z1|A0A3B3I8Z1_ORYLA;tr|H2M1M0|H2M1M0_ORYLA	tr|H2M1L8|H2M1L8_ORYLA;tr|A0A3B3I8Z1|A0A3B3I8Z1_ORYLA;tr|H2M1M0|H2M1M0_ORYLA	9;9;9	9;9;9	9;9;9	tr|H2M1L8|H2M1L8_ORYLA MACPF domain-containing protein OS=Oryzias latipes OX=8090 GN=C8A PE=3 SV=2;tr|A0A3B3I8Z1|A0A3B3I8Z1_ORYLA MACPF domain-containing protein OS=Oryzias latipes OX=8090 GN=C8A PE=3 SV=1;tr|H2M1M0|H2M1M0_ORYLA MACPF domain-containing pro	3	9	9	9	7	8	9	4	2	8	4	6	7	1	1	1	7	8	9	4	2	8	4	6	7	1	1	1	7	8	9	4	2	8	4	6	7	1	1	1	20	20	20	63.938
tr|H2L6Q4|H2L6Q4_ORYLA;tr|A0A3B3HY88|A0A3B3HY88_ORYLA	tr|H2L6Q4|H2L6Q4_ORYLA;tr|A0A3B3HY88|A0A3B3HY88_ORYLA	9;8	9;8	9;8	tr|H2L6Q4|H2L6Q4_ORYLA Uncharacterized protein OS=Oryzias latipes OX=8090 GN=tbt-bp1 PE=4 SV=2;tr|A0A3B3HY88|A0A3B3HY88_ORYLA Uncharacterized protein OS=Oryzias latipes OX=8090 GN=tbt-bp1 PE=4 SV=1	2	9	9	9	8	8	9	8	7	7	8	7	8	9	8	8	8	8	9	8	7	7	8	7	8	9	8	8	8	8	9	8	7	7	8	7	8	9	8	8	30.3	30.3	30.3	23.778
tr|H2LF82|H2LF82_ORYLA	tr|H2LF82|H2LF82_ORYLA	9	9	9	tr|H2LF82|H2LF82_ORYLA M20_dimer domain-containing protein OS=Oryzias latipes OX=8090 GN=LOC101170951 PE=3 SV=1	1	9	9	9	8	8	9	3	2	5	4	3	2	0	0	0	8	8	9	3	2	5	4	3	2	0	0	0	8	8	9	3	2	5	4	3	2	0	0	0	19.6	19.6	19.6	54.829
tr|H2MRT2|H2MRT2_ORYLA	tr|H2MRT2|H2MRT2_ORYLA	9	9	9	tr|H2MRT2|H2MRT2_ORYLA Uncharacterized protein OS=Oryzias latipes OX=8090 GN=itih2 PE=3 SV=2	1	9	9	9	7	9	9	4	2	3	1	2	1	1	1	0	7	9	9	4	2	3	1	2	1	1	1	0	7	9	9	4	2	3	1	2	1	1	1	0	11.9	11.9	11.9	106.66
tr|H2MET2|H2MET2_ORYLA	tr|H2MET2|H2MET2_ORYLA	9	5	5	tr|H2MET2|H2MET2_ORYLA Chitinase OS=Oryzias latipes OX=8090 GN=LOC101163739 PE=3 SV=2	1	9	5	5	9	9	9	6	4	6	5	4	6	2	3	1	5	5	5	3	1	3	1	1	3	0	1	0	5	5	5	3	1	3	1	1	3	0	1	0	19.7	12.2	12.2	52.201
tr|A0A3B3I979|A0A3B3I979_ORYLA	tr|A0A3B3I979|A0A3B3I979_ORYLA	9	2	1	tr|A0A3B3I979|A0A3B3I979_ORYLA EF-hand domain-containing protein OS=Oryzias latipes OX=8090 GN=LOC101166553 PE=3 SV=1	1	9	2	1	7	9	9	6	8	8	7	8	7	7	6	7	2	2	2	2	2	2	2	2	2	2	2	2	1	1	1	1	1	1	1	1	1	1	1	1	58.7	17.4	8.3	13.047
CON__Q8N1N4-2;CON__Q7RTT2	CON__Q8N1N4-2;CON__Q7RTT2	8;8	7;7	7;7	;	2	8	7	7	5	5	7	6	3	7	7	6	6	7	8	8	4	5	6	5	2	6	6	5	5	6	7	7	4	5	6	5	2	6	6	5	5	6	7	7	15.4	13.2	13.2	56.964
tr|A0A3B3I445|A0A3B3I445_ORYLA;tr|A0A3B3HPC8|A0A3B3HPC8_ORYLA;tr|A0A3B3HEX2|A0A3B3HEX2_ORYLA;tr|H2M8K8|H2M8K8_ORYLA;tr|A0A3B3IG55|A0A3B3IG55_ORYLA;tr|A0A3B3I3R7|A0A3B3I3R7_ORYLA;tr|A0A3B3HGH0|A0A3B3HGH0_ORYLA;tr|A0A3B3IEZ3|A0A3B3IEZ3_ORYLA;tr|A0A3B3HXT1|A0A3B3HXT1_ORYLA;tr|A0A3B3HG95|A0A3B3HG95_ORYLA;tr|A0A3B3HW34|A0A3B3HW34_ORYLA;tr|A0A3B3IM76|A0A3B3IM76_ORYLA;tr|A0A3B3HF73|A0A3B3HF73_ORYLA;tr|A…	tr|A0A3B3I445|A0A3B3I445_ORYLA;tr|A0A3B3HPC8|A0A3B3HPC8_ORYLA	8;8;1;1;1;1;1;1;1;1;1;1;1;1;1;1;1;1;1;1;1;1	8;8;1;1;1;1;1;1;1;1;1;1;1;1;1;1;1;1;1;1;1;1	0;0;0;0;0;0;0;0;0;0;0;0;0;0;0;0;0;0;0;0;0;0	tr|A0A3B3I445|A0A3B3I445_ORYLA Uncharacterized protein OS=Oryzias latipes OX=8090 PE=4 SV=1;tr|A0A3B3HPC8|A0A3B3HPC8_ORYLA Uncharacterized protein OS=Oryzias latipes OX=8090 PE=4 SV=1	22	8	8	0	8	8	8	6	4	6	5	7	5	2	4	3	8	8	8	6	4	6	5	7	5	2	4	3	0	0	0	0	0	0	0	0	0	0	0	0	15.9	15.9	0	61.606
tr|A0A3B3IC86|A0A3B3IC86_ORYLA	tr|A0A3B3IC86|A0A3B3IC86_ORYLA	8	8	8	tr|A0A3B3IC86|A0A3B3IC86_ORYLA Vitellogenin domain-containing protein OS=Oryzias latipes OX=8090 GN=LOC101156458 PE=4 SV=1	1	8	8	8	8	8	8	1	0	2	0	2	1	0	0	0	8	8	8	1	0	2	0	2	1	0	0	0	8	8	8	1	0	2	0	2	1	0	0	0	2.2	2.2	2.2	489.92
tr|H2L3Y0|H2L3Y0_ORYLA	tr|H2L3Y0|H2L3Y0_ORYLA	8	8	8	tr|H2L3Y0|H2L3Y0_ORYLA Cholesteryl ester transfer protein OS=Oryzias latipes OX=8090 GN=cetp PE=3 SV=2	1	8	8	8	8	7	7	6	7	4	5	7	2	1	2	3	8	7	7	6	7	4	5	7	2	1	2	3	8	7	7	6	7	4	5	7	2	1	2	3	15.5	15.5	15.5	55.36
tr|H2LLS6|H2LLS6_ORYLA	tr|H2LLS6|H2LLS6_ORYLA	8	8	8	tr|H2LLS6|H2LLS6_ORYLA Angiotensin 1-10 OS=Oryzias latipes OX=8090 GN=agt PE=3 SV=1	1	8	8	8	8	8	8	8	3	5	3	5	3	3	2	2	8	8	8	8	3	5	3	5	3	3	2	2	8	8	8	8	3	5	3	5	3	3	2	2	17.8	17.8	17.8	51.467
tr|H2LMQ3|H2LMQ3_ORYLA	tr|H2LMQ3|H2LMQ3_ORYLA	8	8	8	tr|H2LMQ3|H2LMQ3_ORYLA Uncharacterized protein OS=Oryzias latipes OX=8090 GN=cfp PE=4 SV=1	1	8	8	8	7	8	8	5	4	6	2	6	5	1	0	0	7	8	8	5	4	6	2	6	5	1	0	0	7	8	8	5	4	6	2	6	5	1	0	0	20.1	20.1	20.1	63.039
tr|H2LPW0|H2LPW0_ORYLA	tr|H2LPW0|H2LPW0_ORYLA	8	8	8	tr|H2LPW0|H2LPW0_ORYLA LAM_G_DOMAIN domain-containing protein OS=Oryzias latipes OX=8090 GN=shbg PE=4 SV=2	1	8	8	8	8	8	8	7	5	7	6	5	6	3	1	3	8	8	8	7	5	7	6	5	6	3	1	3	8	8	8	7	5	7	6	5	6	3	1	3	28.3	28.3	28.3	41.894
tr|H2LVZ9|H2LVZ9_ORYLA	tr|H2LVZ9|H2LVZ9_ORYLA	8	8	8	tr|H2LVZ9|H2LVZ9_ORYLA Uncharacterized protein OS=Oryzias latipes OX=8090 GN=LOC101166401 PE=4 SV=2	1	8	8	8	8	8	8	3	1	1	3	2	2	0	0	0	8	8	8	3	1	1	3	2	2	0	0	0	8	8	8	3	1	1	3	2	2	0	0	0	11.8	11.8	11.8	90.072
tr|H2MW80|H2MW80_ORYLA;tr|H2M887|H2M887_ORYLA	tr|H2MW80|H2MW80_ORYLA	8;1	8;1	8;1	tr|H2MW80|H2MW80_ORYLA Nucleoside diphosphate kinase B OS=Oryzias latipes OX=8090 GN=LOC101161287 PE=3 SV=2	2	8	8	8	8	8	8	8	7	8	8	8	7	8	8	7	8	8	8	8	7	8	8	8	7	8	8	7	8	8	8	8	7	8	8	8	7	8	8	7	51.6	51.6	51.6	17.495
tr|Q2Z1R4|Q2Z1R4_ORYLA	tr|Q2Z1R4|Q2Z1R4_ORYLA	8	8	8	tr|Q2Z1R4|Q2Z1R4_ORYLA Kallikrein like protein OS=Oryzias latipes OX=8090 GN=olklklp PE=2 SV=1	1	8	8	8	8	8	8	4	2	5	3	3	3	3	2	3	8	8	8	4	2	5	3	3	3	3	2	3	8	8	8	4	2	5	3	3	3	3	2	3	30.2	30.2	30.2	29.78
tr|H2M0U0|H2M0U0_ORYLA	tr|H2M0U0|H2M0U0_ORYLA	8	7	7	tr|H2M0U0|H2M0U0_ORYLA Uncharacterized protein OS=Oryzias latipes OX=8090 GN=LOC105353532 PE=3 SV=1	1	8	7	7	7	7	7	7	6	7	7	7	7	8	7	6	6	6	6	6	5	6	6	6	6	7	6	5	6	6	6	6	5	6	6	6	6	7	6	5	65.7	65.7	65.7	11.387
tr|A0A3B3HM95|A0A3B3HM95_ORYLA;tr|A0A3B3HK51|A0A3B3HK51_ORYLA;tr|A0A3B3IJ95|A0A3B3IJ95_ORYLA;tr|A0A3B3ICL8|A0A3B3ICL8_ORYLA	tr|A0A3B3HM95|A0A3B3HM95_ORYLA;tr|A0A3B3HK51|A0A3B3HK51_ORYLA;tr|A0A3B3IJ95|A0A3B3IJ95_ORYLA	8;7;7;1	1;0;0;0	1;0;0;0	tr|A0A3B3HM95|A0A3B3HM95_ORYLA Uncharacterized protein OS=Oryzias latipes OX=8090 PE=4 SV=1;tr|A0A3B3HK51|A0A3B3HK51_ORYLA Uncharacterized protein OS=Oryzias latipes OX=8090 PE=4 SV=1;tr|A0A3B3IJ95|A0A3B3IJ95_ORYLA Uncharacterized protein OS=Oryzias latipe	4	8	1	1	8	8	8	7	5	7	6	7	6	3	5	3	1	1	1	1	1	1	1	1	1	1	1	0	1	1	1	1	1	1	1	1	1	1	1	0	17.5	2.5	2.5	57.878
CON__Q61782	CON__Q61782	7	1	1		1	7	1	1	5	7	7	6	6	6	6	6	6	5	7	7	0	1	1	0	0	1	0	0	1	0	1	1	0	1	1	0	0	1	0	0	1	0	1	1	47.3	10.8	10.8	10.662
tr|A0A3B3HNG2|A0A3B3HNG2_ORYLA	tr|A0A3B3HNG2|A0A3B3HNG2_ORYLA	7	7	7	tr|A0A3B3HNG2|A0A3B3HNG2_ORYLA Uncharacterized protein OS=Oryzias latipes OX=8090 PE=4 SV=1	1	7	7	7	6	7	7	5	6	5	5	5	6	4	6	3	6	7	7	5	6	5	5	5	6	4	6	3	6	7	7	5	6	5	5	5	6	4	6	3	36.8	36.8	36.8	21.892
tr|A0A3B3I241|A0A3B3I241_ORYLA;tr|A0A3B3IK26|A0A3B3IK26_ORYLA;tr|H2LUJ8|H2LUJ8_ORYLA;tr|A0A3B3H855|A0A3B3H855_ORYLA;tr|A0A3B3HPW3|A0A3B3HPW3_ORYLA;tr|H2MUU8|H2MUU8_ORYLA;tr|H2MUU9|H2MUU9_ORYLA;tr|A0A3B3IH20|A0A3B3IH20_ORYLA;tr|A0A3B3I983|A0A3B3I983_ORYLA;tr|H2MRC9|H2MRC9_ORYLA;tr|H2MCV5|H2MCV5_ORYLA;tr|A0A3B3IN21|A0A3B3IN21_ORYLA;CON__Q3SX28;tr|A0A3B3IA15|A0A3B3IA15_ORYLA	tr|A0A3B3I241|A0A3B3I241_ORYLA;tr|A0A3B3IK26|A0A3B3IK26_ORYLA;tr|H2LUJ8|H2LUJ8_ORYLA;tr|A0A3B3H855|A0A3B3H855_ORYLA	7;5;5;4;2;2;2;2;2;2;2;2;2;2	7;5;5;4;2;2;2;2;2;2;2;2;2;2	2;1;2;1;0;0;0;0;0;0;0;0;0;0	tr|A0A3B3I241|A0A3B3I241_ORYLA Uncharacterized protein OS=Oryzias latipes OX=8090 GN=TPM1 PE=3 SV=1;tr|A0A3B3IK26|A0A3B3IK26_ORYLA Uncharacterized protein OS=Oryzias latipes OX=8090 GN=TPM1 PE=3 SV=1;tr|H2LUJ8|H2LUJ8_ORYLA Uncharacterized protein OS=Oryzia	14	7	7	2	5	4	5	7	6	7	7	7	7	6	6	6	5	4	5	7	6	7	7	7	7	6	6	6	2	1	1	2	2	2	2	2	2	2	2	2	26.1	26.1	9.2	32.744
tr|A0A3B3IM43|A0A3B3IM43_ORYLA	tr|A0A3B3IM43|A0A3B3IM43_ORYLA	7	7	7	tr|A0A3B3IM43|A0A3B3IM43_ORYLA Uncharacterized protein OS=Oryzias latipes OX=8090 GN=LOC101166399 PE=3 SV=1	1	7	7	7	6	6	6	3	1	2	2	2	3	1	0	0	6	6	6	3	1	2	2	2	3	1	0	0	6	6	6	3	1	2	2	2	3	1	0	0	25.6	25.6	25.6	30.982
tr|H2L6Q9|H2L6Q9_ORYLA;tr|A0A3B3H2Q3|A0A3B3H2Q3_ORYLA	tr|H2L6Q9|H2L6Q9_ORYLA;tr|A0A3B3H2Q3|A0A3B3H2Q3_ORYLA	7;5	7;5	1;1	tr|H2L6Q9|H2L6Q9_ORYLA Tribytltin binding protein type2 OS=Oryzias latipes OX=8090 GN=LOC101169047 PE=2 SV=1;tr|A0A3B3H2Q3|A0A3B3H2Q3_ORYLA Uncharacterized protein OS=Oryzias latipes OX=8090 GN=LOC101169047 PE=4 SV=1	2	7	7	1	7	7	6	5	5	7	6	6	6	4	6	5	7	7	6	5	5	7	6	6	6	4	6	5	1	1	1	0	1	1	0	1	1	0	1	1	22.8	22.8	3.2	24.8
tr|H2LGZ3|H2LGZ3_ORYLA	tr|H2LGZ3|H2LGZ3_ORYLA	7	7	7	tr|H2LGZ3|H2LGZ3_ORYLA Uncharacterized protein OS=Oryzias latipes OX=8090 GN=c7 PE=3 SV=2	1	7	7	7	7	7	7	4	0	3	4	1	3	0	1	1	7	7	7	4	0	3	4	1	3	0	1	1	7	7	7	4	0	3	4	1	3	0	1	1	14.8	14.8	14.8	86.875
tr|H2LID0|H2LID0_ORYLA	tr|H2LID0|H2LID0_ORYLA	7	7	7	tr|H2LID0|H2LID0_ORYLA LRRCT domain-containing protein OS=Oryzias latipes OX=8090 GN=cpn2 PE=4 SV=2	1	7	7	7	6	6	5	2	3	3	4	2	2	1	0	0	6	6	5	2	3	3	4	2	2	1	0	0	6	6	5	2	3	3	4	2	2	1	0	0	14.2	14.2	14.2	59.342
tr|H2M9V7|H2M9V7_ORYLA;tr|H2LNF6|H2LNF6_ORYLA;tr|A0A3B3H9K8|A0A3B3H9K8_ORYLA	tr|H2M9V7|H2M9V7_ORYLA	7;1;1	7;1;1	7;1;1	tr|H2M9V7|H2M9V7_ORYLA Glyceraldehyde-3-phosphate dehydrogenase OS=Oryzias latipes OX=8090 GN=gapdh PE=3 SV=1	3	7	7	7	6	5	7	3	3	5	5	4	3	3	3	3	6	5	7	3	3	5	5	4	3	3	3	3	6	5	7	3	3	5	5	4	3	3	3	3	27.9	27.9	27.9	35.933
tr|H2MAB2|H2MAB2_ORYLA	tr|H2MAB2|H2MAB2_ORYLA	7	7	7	tr|H2MAB2|H2MAB2_ORYLA Complement component 1, r subcomponent OS=Oryzias latipes OX=8090 PE=4 SV=2	1	7	7	7	7	6	6	3	1	3	5	2	1	0	0	0	7	6	6	3	1	3	5	2	1	0	0	0	7	6	6	3	1	3	5	2	1	0	0	0	12.6	12.6	12.6	78.409
tr|H2MAB5|H2MAB5_ORYLA;tr|H2MAB3|H2MAB3_ORYLA	tr|H2MAB5|H2MAB5_ORYLA;tr|H2MAB3|H2MAB3_ORYLA	7;6	7;6	5;4	tr|H2MAB5|H2MAB5_ORYLA Uncharacterized protein OS=Oryzias latipes OX=8090 GN=LOC101174703 PE=3 SV=2;tr|H2MAB3|H2MAB3_ORYLA Uncharacterized protein OS=Oryzias latipes OX=8090 GN=LOC101174703 PE=3 SV=2	2	7	7	5	7	7	6	5	4	6	7	7	6	4	4	4	7	7	6	5	4	6	7	7	6	4	4	4	5	5	4	3	2	4	5	5	4	2	2	2	37.5	37.5	29.2	21.272
CON__Q14CN4-1;CON__Q6IME9;CON__Q3SY84;CON__Q7RTS7;CON__Q32MB2	CON__Q14CN4-1;CON__Q6IME9;CON__Q3SY84;CON__Q7RTS7;CON__Q32MB2	6;6;3;3;3	1;1;1;1;1	1;1;1;1;1	;;;;	5	6	1	1	4	5	5	5	6	6	5	6	6	5	6	6	1	1	1	1	1	1	1	1	1	1	1	1	1	1	1	1	1	1	1	1	1	1	1	1	7.2	2.3	2.3	55.877
tr|A0A3B3HAM1|A0A3B3HAM1_ORYLA	tr|A0A3B3HAM1|A0A3B3HAM1_ORYLA	6	6	3	tr|A0A3B3HAM1|A0A3B3HAM1_ORYLA Apolipoprotein M OS=Oryzias latipes OX=8090 PE=3 SV=1	1	6	6	3	5	6	6	5	5	6	6	6	4	4	3	4	5	6	6	5	5	6	6	6	4	4	3	4	3	3	3	3	2	3	3	3	2	3	3	3	36.3	36.3	14.3	20.855
tr|A0A3B3HTH5|A0A3B3HTH5_ORYLA;tr|H2LLD6|H2LLD6_ORYLA	tr|A0A3B3HTH5|A0A3B3HTH5_ORYLA;tr|H2LLD6|H2LLD6_ORYLA	6;4	6;4	6;4	tr|A0A3B3HTH5|A0A3B3HTH5_ORYLA Uncharacterized protein OS=Oryzias latipes OX=8090 GN=LOC101164001 PE=4 SV=1;tr|H2LLD6|H2LLD6_ORYLA Uncharacterized protein OS=Oryzias latipes OX=8090 GN=LOC101164001 PE=4 SV=2	2	6	6	6	6	6	6	6	6	6	4	6	6	4	5	6	6	6	6	6	6	6	4	6	6	4	5	6	6	6	6	6	6	6	4	6	6	4	5	6	35.9	35.9	35.9	21.519
tr|A0A3B3IAU4|A0A3B3IAU4_ORYLA;tr|A0A3B3ID90|A0A3B3ID90_ORYLA;tr|H2MJH9|H2MJH9_ORYLA	tr|A0A3B3IAU4|A0A3B3IAU4_ORYLA;tr|A0A3B3ID90|A0A3B3ID90_ORYLA;tr|H2MJH9|H2MJH9_ORYLA	6;6;6	6;6;6	6;6;6	tr|A0A3B3IAU4|A0A3B3IAU4_ORYLA Uncharacterized protein OS=Oryzias latipes OX=8090 GN=LOC101156714 PE=4 SV=1;tr|A0A3B3ID90|A0A3B3ID90_ORYLA Uncharacterized protein OS=Oryzias latipes OX=8090 GN=LOC101156714 PE=4 SV=1;tr|H2MJH9|H2MJH9_ORYLA Uncharacterized p	3	6	6	6	4	6	6	2	1	2	3	1	2	0	0	0	4	6	6	2	1	2	3	1	2	0	0	0	4	6	6	2	1	2	3	1	2	0	0	0	19.6	19.6	19.6	39.331
tr|H2LE63|H2LE63_ORYLA;tr|A0A3B3IPU4|A0A3B3IPU4_ORYLA	tr|H2LE63|H2LE63_ORYLA;tr|A0A3B3IPU4|A0A3B3IPU4_ORYLA	6;3	6;3	6;3	tr|H2LE63|H2LE63_ORYLA Uncharacterized protein OS=Oryzias latipes OX=8090 GN=LOC101173896 PE=3 SV=1;tr|A0A3B3IPU4|A0A3B3IPU4_ORYLA EF-hand domain-containing protein OS=Oryzias latipes OX=8090 GN=LOC101173896 PE=3 SV=1	2	6	6	6	5	5	4	6	2	5	5	5	5	4	4	3	5	5	4	6	2	5	5	5	5	4	4	3	5	5	4	6	2	5	5	5	5	4	4	3	65.1	65.1	65.1	11.494
tr|H2LGF5|H2LGF5_ORYLA;tr|H2MUQ8|H2MUQ8_ORYLA;tr|A0A3B3H629|A0A3B3H629_ORYLA	tr|H2LGF5|H2LGF5_ORYLA	6;1;1	6;1;1	6;1;1	tr|H2LGF5|H2LGF5_ORYLA CN hydrolase domain-containing protein OS=Oryzias latipes OX=8090 GN=LOC101173953 PE=3 SV=2	3	6	6	6	5	5	6	5	6	4	5	3	5	2	4	4	5	5	6	5	6	4	5	3	5	2	4	4	5	5	6	5	6	4	5	3	5	2	4	4	16	16	16	39.967
tr|H2LK39|H2LK39_ORYLA	tr|H2LK39|H2LK39_ORYLA	6	6	6	tr|H2LK39|H2LK39_ORYLA Lipocln_cytosolic_FA-bd_dom domain-containing protein OS=Oryzias latipes OX=8090 GN=rbp4 PE=3 SV=1	1	6	6	6	6	6	6	3	2	2	4	3	4	2	2	1	6	6	6	3	2	2	4	3	4	2	2	1	6	6	6	3	2	2	4	3	4	2	2	1	22.3	22.3	22.3	23.59
tr|H2LZ65|H2LZ65_ORYLA	tr|H2LZ65|H2LZ65_ORYLA	6	6	6	tr|H2LZ65|H2LZ65_ORYLA Uncharacterized protein OS=Oryzias latipes OX=8090 GN=LOC101168652 PE=4 SV=2	1	6	6	6	6	6	6	6	5	6	6	5	4	5	5	5	6	6	6	6	5	6	6	5	4	5	5	5	6	6	6	6	5	6	6	5	4	5	5	5	10.6	10.6	10.6	42.417
tr|H2M2Y0|H2M2Y0_ORYLA;tr|H2M2Y2|H2M2Y2_ORYLA	tr|H2M2Y0|H2M2Y0_ORYLA;tr|H2M2Y2|H2M2Y2_ORYLA	6;6	6;6	6;6	tr|H2M2Y0|H2M2Y0_ORYLA Thiopurine S-methyltransferase OS=Oryzias latipes OX=8090 GN=tpmt PE=3 SV=1;tr|H2M2Y2|H2M2Y2_ORYLA Thiopurine S-methyltransferase OS=Oryzias latipes OX=8090 GN=tpmt PE=3 SV=2	2	6	6	6	6	6	5	3	2	4	2	2	2	2	2	2	6	6	5	3	2	4	2	2	2	2	2	2	6	6	5	3	2	4	2	2	2	2	2	2	26.2	26.2	26.2	28.404
tr|H2MGA8|H2MGA8_ORYLA;tr|H2MG76|H2MG76_ORYLA	tr|H2MGA8|H2MGA8_ORYLA;tr|H2MG76|H2MG76_ORYLA	6;6	6;6	6;6	tr|H2MGA8|H2MGA8_ORYLA Antithrombin-III OS=Oryzias latipes OX=8090 GN=serpinc1 PE=3 SV=1;tr|H2MG76|H2MG76_ORYLA SERPIN domain-containing protein OS=Oryzias latipes OX=8090 GN=serpinc1 PE=3 SV=2	2	6	6	6	4	5	6	2	2	3	1	3	1	0	1	1	4	5	6	2	2	3	1	3	1	0	1	1	4	5	6	2	2	3	1	3	1	0	1	1	10.2	10.2	10.2	51.692
tr|Q8AYQ1|Q8AYQ1_ORYLA;tr|A0A3B3HH82|A0A3B3HH82_ORYLA	tr|Q8AYQ1|Q8AYQ1_ORYLA	6;1	6;1	5;1	tr|Q8AYQ1|Q8AYQ1_ORYLA Alpha-type globin OS=Oryzias latipes OX=8090 GN=Gb PE=3 SV=1	2	6	6	5	5	5	6	5	2	5	3	3	4	4	4	3	5	5	6	5	2	5	3	3	4	4	4	3	5	5	5	5	2	4	3	3	3	4	4	3	42.7	42.7	37.8	15.594
tr|A0A3B3HWH3|A0A3B3HWH3_ORYLA	tr|A0A3B3HWH3|A0A3B3HWH3_ORYLA	6	4	4	tr|A0A3B3HWH3|A0A3B3HWH3_ORYLA Uncharacterized protein OS=Oryzias latipes OX=8090 GN=LOC101174227 PE=3 SV=1	1	6	4	4	5	5	5	3	2	5	3	6	5	3	4	3	3	3	3	1	0	3	1	4	3	1	2	1	3	3	3	1	0	3	1	4	3	1	2	1	26.8	19.2	19.2	23.629
tr|A0A3B3HNN4|A0A3B3HNN4_ORYLA;tr|A0A3B3H4E3|A0A3B3H4E3_ORYLA;tr|A0A3B3I6H5|A0A3B3I6H5_ORYLA;tr|A0A3B3IHE9|A0A3B3IHE9_ORYLA;tr|A0A3B3H6Y2|A0A3B3H6Y2_ORYLA;tr|A0A3B3HHA8|A0A3B3HHA8_ORYLA;tr|A0A3B3HRM2|A0A3B3HRM2_ORYLA;tr|H2M8G4|H2M8G4_ORYLA;tr|A0A3B3IG05|A0A3B3IG05_ORYLA	tr|A0A3B3HNN4|A0A3B3HNN4_ORYLA;tr|A0A3B3H4E3|A0A3B3H4E3_ORYLA;tr|A0A3B3I6H5|A0A3B3I6H5_ORYLA;tr|A0A3B3IHE9|A0A3B3IHE9_ORYLA;tr|A0A3B3H6Y2|A0A3B3H6Y2_ORYLA;tr|A0A3B3HHA8|A0A3B3HHA8_ORYLA;tr|A0A3B3HRM2|A0A3B3HRM2_ORYLA;tr|H2M8G4|H2M8G4_ORYLA	6;5;5;5;5;5;4;3;1	2;2;2;2;2;2;1;2;1	0;0;0;0;0;0;0;0;0	tr|A0A3B3HNN4|A0A3B3HNN4_ORYLA Uncharacterized protein OS=Oryzias latipes OX=8090 PE=4 SV=1;tr|A0A3B3H4E3|A0A3B3H4E3_ORYLA Uncharacterized protein OS=Oryzias latipes OX=8090 PE=4 SV=1;tr|A0A3B3I6H5|A0A3B3I6H5_ORYLA Uncharacterized protein OS=Oryzias latipe	9	6	2	0	6	6	6	5	3	3	5	5	4	2	4	3	2	2	2	1	0	0	1	1	1	0	0	0	0	0	0	0	0	0	0	0	0	0	0	0	15.3	6	0	46.992
tr|A0A3B3IC80|A0A3B3IC80_ORYLA;tr|A0A3B3ICY9|A0A3B3ICY9_ORYLA;tr|A0A3B3II34|A0A3B3II34_ORYLA;tr|A0A3B3HKJ7|A0A3B3HKJ7_ORYLA;tr|A0A3B3IGT3|A0A3B3IGT3_ORYLA;tr|A0A3B3HGQ4|A0A3B3HGQ4_ORYLA	tr|A0A3B3IC80|A0A3B3IC80_ORYLA;tr|A0A3B3ICY9|A0A3B3ICY9_ORYLA;tr|A0A3B3II34|A0A3B3II34_ORYLA;tr|A0A3B3HKJ7|A0A3B3HKJ7_ORYLA;tr|A0A3B3IGT3|A0A3B3IGT3_ORYLA;tr|A0A3B3HGQ4|A0A3B3HGQ4_ORYLA	6;6;6;5;5;5	1;1;1;1;1;1	0;0;0;0;0;0	tr|A0A3B3IC80|A0A3B3IC80_ORYLA Uncharacterized protein OS=Oryzias latipes OX=8090 PE=4 SV=1;tr|A0A3B3ICY9|A0A3B3ICY9_ORYLA Uncharacterized protein OS=Oryzias latipes OX=8090 PE=4 SV=1;tr|A0A3B3II34|A0A3B3II34_ORYLA Uncharacterized protein OS=Oryzias latipe	6	6	1	0	6	6	6	4	2	3	3	4	2	2	3	2	1	1	1	1	0	0	0	0	0	0	0	0	0	0	0	0	0	0	0	0	0	0	0	0	14	2.7	0	58.641
tr|H2MA79|H2MA79_ORYLA;tr|A0A3B3HPI4|A0A3B3HPI4_ORYLA;tr|H2MA80|H2MA80_ORYLA;tr|H2M5M4|H2M5M4_ORYLA	tr|H2MA79|H2MA79_ORYLA;tr|A0A3B3HPI4|A0A3B3HPI4_ORYLA;tr|H2MA80|H2MA80_ORYLA;tr|H2M5M4|H2M5M4_ORYLA	6;5;4;3	1;1;1;1	1;1;1;1	tr|H2MA79|H2MA79_ORYLA Uncharacterized protein OS=Oryzias latipes OX=8090 GN=LOC101164789 PE=3 SV=1;tr|A0A3B3HPI4|A0A3B3HPI4_ORYLA Uncharacterized protein OS=Oryzias latipes OX=8090 GN=LOC101164789 PE=3 SV=1;tr|H2MA80|H2MA80_ORYLA Uncharacterized protein O	4	6	1	1	4	4	5	6	5	6	6	6	6	5	5	5	1	1	1	1	1	1	1	1	1	1	1	1	1	1	1	1	1	1	1	1	1	1	1	1	20.1	3.2	3.2	32.786
tr|H2LA83|H2LA83_ORYLA;CON__ENSEMBL:ENSBTAP00000018574	tr|H2LA83|H2LA83_ORYLA	5;1	5;1	5;1	tr|H2LA83|H2LA83_ORYLA SERPIN domain-containing protein OS=Oryzias latipes OX=8090 GN=serpind1 PE=3 SV=1	2	5	5	5	4	4	5	0	0	3	0	2	1	0	1	0	4	4	5	0	0	3	0	2	1	0	1	0	4	4	5	0	0	3	0	2	1	0	1	0	12.1	12.1	12.1	57.337
tr|H2MAI0|H2MAI0_ORYLA	tr|H2MAI0|H2MAI0_ORYLA	5	5	5	tr|H2MAI0|H2MAI0_ORYLA Uncharacterized protein OS=Oryzias latipes OX=8090 GN=LOC101163240 PE=4 SV=1	1	5	5	5	5	5	4	4	3	4	3	3	4	1	1	2	5	5	4	4	3	4	3	3	4	1	1	2	5	5	4	4	3	4	3	3	4	1	1	2	19.3	19.3	19.3	38.57
tr|H2MB61|H2MB61_ORYLA;tr|A0A3B3IDI7|A0A3B3IDI7_ORYLA;tr|H2LPP4|H2LPP4_ORYLA;sp|Q589R5|TPIS_ORYLA	tr|H2MB61|H2MB61_ORYLA	5;1;1;1	5;1;1;1	5;1;1;1	tr|H2MB61|H2MB61_ORYLA Triosephosphate isomerase OS=Oryzias latipes OX=8090 GN=tpi1 PE=3 SV=2	4	5	5	5	5	4	4	2	1	2	2	1	3	0	1	0	5	4	4	2	1	2	2	1	3	0	1	0	5	4	4	2	1	2	2	1	3	0	1	0	24.7	24.7	24.7	26.686
tr|H2MMV6|H2MMV6_ORYLA	tr|H2MMV6|H2MMV6_ORYLA	5	5	3	tr|H2MMV6|H2MMV6_ORYLA SERPIN domain-containing protein OS=Oryzias latipes OX=8090 GN=serpina10 PE=3 SV=1	1	5	5	3	5	5	5	3	3	4	3	2	3	2	2	1	5	5	5	3	3	4	3	2	3	2	2	1	3	3	3	2	2	2	2	2	2	2	2	1	10.9	10.9	6.7	46.674
tr|L0N757|L0N757_ORYLA	tr|L0N757|L0N757_ORYLA	5	5	5	tr|L0N757|L0N757_ORYLA Heme-binding protein 3 OS=Oryzias latipes OX=8090 GN=hebp3 PE=2 SV=1	1	5	5	5	5	5	5	4	5	4	4	3	4	2	3	3	5	5	5	4	5	4	4	3	4	2	3	3	5	5	5	4	5	4	4	3	4	2	3	3	23	23	23	24.126
tr|H2LKL4|H2LKL4_ORYLA;sp|Q9PVU6|HBAE_ORYLA;tr|H2LKT8|H2LKT8_ORYLA;tr|Q8AYQ4|Q8AYQ4_ORYLA	tr|H2LKL4|H2LKL4_ORYLA;sp|Q9PVU6|HBAE_ORYLA	5;3;2;1	4;2;2;0	4;2;2;0	tr|H2LKL4|H2LKL4_ORYLA GLOBIN domain-containing protein OS=Oryzias latipes OX=8090 GN=LOC101174997 PE=3 SV=1;sp|Q9PVU6|HBAE_ORYLA Hemoglobin embryonic subunit alpha OS=Oryzias latipes OX=8090 PE=2 SV=3	4	5	4	4	4	3	4	4	2	4	3	1	3	3	3	2	4	3	3	4	2	3	3	1	2	3	3	2	4	3	3	4	2	3	3	1	2	3	3	2	34	29.2	29.2	15.706
tr|H2MAA7|H2MAA7_ORYLA	tr|H2MAA7|H2MAA7_ORYLA	5	3	3	tr|H2MAA7|H2MAA7_ORYLA Uncharacterized protein OS=Oryzias latipes OX=8090 GN=LOC101174464 PE=3 SV=1	1	5	3	3	5	5	5	5	5	5	5	5	5	5	5	5	3	3	3	3	3	3	3	3	3	3	3	3	3	3	3	3	3	3	3	3	3	3	3	3	21.3	14.5	14.5	26.236
tr|A0A3B3IH02|A0A3B3IH02_ORYLA;tr|A0A3B3ICB3|A0A3B3ICB3_ORYLA;tr|A0A3B3I5M5|A0A3B3I5M5_ORYLA	tr|A0A3B3IH02|A0A3B3IH02_ORYLA;tr|A0A3B3ICB3|A0A3B3ICB3_ORYLA;tr|A0A3B3I5M5|A0A3B3I5M5_ORYLA	5;4;4	1;1;1	0;0;0	tr|A0A3B3IH02|A0A3B3IH02_ORYLA Uncharacterized protein OS=Oryzias latipes OX=8090 PE=4 SV=1;tr|A0A3B3ICB3|A0A3B3ICB3_ORYLA Uncharacterized protein OS=Oryzias latipes OX=8090 PE=4 SV=1;tr|A0A3B3I5M5|A0A3B3I5M5_ORYLA Uncharacterized protein OS=Oryzias latipe	3	5	1	0	5	5	5	5	3	4	5	4	4	2	4	3	1	1	1	1	0	1	1	0	1	0	0	0	0	0	0	0	0	0	0	0	0	0	0	0	8.6	1.9	0	64.61
CON__P00761	CON__P00761	4	4	4		1	4	4	4	3	4	4	4	4	4	4	4	4	4	4	4	3	4	4	4	4	4	4	4	4	4	4	4	3	4	4	4	4	4	4	4	4	4	4	4	25.1	25.1	25.1	24.409
CON__Q5D862	CON__Q5D862	4	4	4		1	4	4	4	3	3	3	1	2	2	2	3	2	3	4	4	3	3	3	1	2	2	2	3	2	3	4	4	3	3	3	1	2	2	2	3	2	3	4	4	4.3	4.3	4.3	248.07
CON__Q86YZ3	CON__Q86YZ3	4	4	4		1	4	4	4	3	3	4	3	2	4	3	3	4	4	4	4	3	3	4	3	2	4	3	3	4	4	4	4	3	3	4	3	2	4	3	3	4	4	4	4	4.2	4.2	4.2	282.39
sp|P79818|ACTB_ORYLA;tr|H2MEY9|H2MEY9_ORYLA;tr|A0A3B3HC03|A0A3B3HC03_ORYLA;tr|A0A3F2YNV1|A0A3F2YNV1_ORYLA;tr|H2LZV3|H2LZV3_ORYLA;tr|H2MSI7|H2MSI7_ORYLA;tr|A0A3B3HIM4|A0A3B3HIM4_ORYLA;tr|H2MSI5|H2MSI5_ORYLA	sp|P79818|ACTB_ORYLA;tr|H2MEY9|H2MEY9_ORYLA;tr|A0A3B3HC03|A0A3B3HC03_ORYLA;tr|A0A3F2YNV1|A0A3F2YNV1_ORYLA;tr|H2LZV3|H2LZV3_ORYLA;tr|H2MSI7|H2MSI7_ORYLA;tr|A0A3B3HIM4|A0A3B3HIM4_ORYLA	4;4;3;3;3;2;2;1	4;4;3;3;3;2;2;1	2;2;2;1;2;1;1;1	sp|P79818|ACTB_ORYLA Actin, cytoplasmic 1 OS=Oryzias latipes OX=8090 GN=actb PE=2 SV=2;tr|H2MEY9|H2MEY9_ORYLA Actin, cytoplasmic 1 OS=Oryzias latipes OX=8090 GN=actb PE=3 SV=2;tr|A0A3B3HC03|A0A3B3HC03_ORYLA Uncharacterized protein OS=Oryzias latipes OX=809	8	4	4	2	3	3	4	1	1	2	1	0	0	2	1	2	3	3	4	1	1	2	1	0	0	2	1	2	2	1	2	1	0	1	1	0	0	2	1	0	10.9	10.9	6.1	41.738
tr|A0A3B3IC32|A0A3B3IC32_ORYLA;tr|A0A3B3H426|A0A3B3H426_ORYLA;tr|A0A3B3H7I4|A0A3B3H7I4_ORYLA;tr|A0A3B3HW70|A0A3B3HW70_ORYLA;tr|A0A3B3I1U6|A0A3B3I1U6_ORYLA;tr|A0A3B3HX15|A0A3B3HX15_ORYLA;tr|A0A3B3HKY6|A0A3B3HKY6_ORYLA;tr|A0A3B3HIG1|A0A3B3HIG1_ORYLA;tr|A0A3B3HJU4|A0A3B3HJU4_ORYLA;tr|A0A3B3IDR1|A0A3B3IDR1_ORYLA;tr|A0A3B3IM65|A0A3B3IM65_ORYLA;tr|A0A3B3I9V2|A0A3B3I9V2_ORYLA;tr|A0A3B3I9Q2|A0A3B3I9Q2_OR…	tr|A0A3B3IC32|A0A3B3IC32_ORYLA;tr|A0A3B3H426|A0A3B3H426_ORYLA;tr|A0A3B3H7I4|A0A3B3H7I4_ORYLA;tr|A0A3B3HW70|A0A3B3HW70_ORYLA;tr|A0A3B3I1U6|A0A3B3I1U6_ORYLA;tr|A0A3B3HX15|A0A3B3HX15_ORYLA;tr|A0A3B3HKY6|A0A3B3HKY6_ORYLA;tr|A0A3B3HIG1|A0A3B3HIG1_ORYLA;tr|A0A3B3HJU4|A0A3B3HJU4_ORYLA;tr|A0A3B3IDR1|A0A3B3IDR1_ORYLA;tr|A0A3B3IM65|A0A3B3IM65_ORYLA;tr|A0A3B3I9V2|A0A3B3I9V2_ORYLA;tr|A0A3B3I9Q2|A0A3B3I9Q2_OR…	4;4;3;3;3;3;3;3;3;3;3;3;3;3;3;3;3	4;4;3;3;3;3;3;3;3;3;3;3;3;3;3;3;3	2;2;1;1;1;1;1;1;1;1;1;1;1;1;1;1;1	tr|A0A3B3IC32|A0A3B3IC32_ORYLA Ig-like domain-containing protein OS=Oryzias latipes OX=8090 PE=4 SV=1;tr|A0A3B3H426|A0A3B3H426_ORYLA Ig-like domain-containing protein OS=Oryzias latipes OX=8090 PE=4 SV=1;tr|A0A3B3H7I4|A0A3B3H7I4_ORYLA Ig-like domain-contai	17	4	4	2	4	4	4	3	1	2	3	2	2	2	1	0	4	4	4	3	1	2	3	2	2	2	1	0	2	2	2	1	1	1	1	0	1	1	0	0	41.7	41.7	24.1	11.846
tr|A0A3B3HCY5|A0A3B3HCY5_ORYLA;tr|A0A3B3IJE6|A0A3B3IJE6_ORYLA;tr|H2LGX8|H2LGX8_ORYLA	tr|A0A3B3HCY5|A0A3B3HCY5_ORYLA;tr|A0A3B3IJE6|A0A3B3IJE6_ORYLA	4;3;1	4;3;1	4;3;1	tr|A0A3B3HCY5|A0A3B3HCY5_ORYLA C1q domain-containing protein OS=Oryzias latipes OX=8090 GN=LOC101164560 PE=4 SV=1;tr|A0A3B3IJE6|A0A3B3IJE6_ORYLA C1q domain-containing protein OS=Oryzias latipes OX=8090 GN=LOC101164806 PE=4 SV=1	3	4	4	4	4	4	4	2	0	2	2	1	2	1	0	0	4	4	4	2	0	2	2	1	2	1	0	0	4	4	4	2	0	2	2	1	2	1	0	0	20.4	20.4	20.4	23.944
tr|A0A3B3I760|A0A3B3I760_ORYLA;tr|H2MFW1|H2MFW1_ORYLA;tr|A0A3B3HL75|A0A3B3HL75_ORYLA	tr|A0A3B3I760|A0A3B3I760_ORYLA;tr|H2MFW1|H2MFW1_ORYLA;tr|A0A3B3HL75|A0A3B3HL75_ORYLA	4;4;4	4;4;4	4;4;4	tr|A0A3B3I760|A0A3B3I760_ORYLA Carboxylic ester hydrolase OS=Oryzias latipes OX=8090 GN=LOC101159009 PE=3 SV=1;tr|H2MFW1|H2MFW1_ORYLA Carboxylic ester hydrolase OS=Oryzias latipes OX=8090 GN=LOC101159009 PE=3 SV=2;tr|A0A3B3HL75|A0A3B3HL75_ORYLA Carboxylic	3	4	4	4	4	4	4	3	1	4	2	2	3	0	1	0	4	4	4	3	1	4	2	2	3	0	1	0	4	4	4	3	1	4	2	2	3	0	1	0	9.6	9.6	9.6	56.945
tr|A0A3B3HRX9|A0A3B3HRX9_ORYLA	tr|A0A3B3HRX9|A0A3B3HRX9_ORYLA	4	4	4	tr|A0A3B3HRX9|A0A3B3HRX9_ORYLA Coagulation factor X OS=Oryzias latipes OX=8090 PE=4 SV=1	1	4	4	4	3	4	3	2	0	2	1	2	1	1	0	0	3	4	3	2	0	2	1	2	1	1	0	0	3	4	3	2	0	2	1	2	1	1	0	0	8.8	8.8	8.8	56.629
tr|A0A3B3HVX1|A0A3B3HVX1_ORYLA;tr|A0A3B3HPE6|A0A3B3HPE6_ORYLA;tr|H2L3L9|H2L3L9_ORYLA	tr|A0A3B3HVX1|A0A3B3HVX1_ORYLA	4;1;1	4;1;1	4;1;1	tr|A0A3B3HVX1|A0A3B3HVX1_ORYLA Peptidase S1 domain-containing protein OS=Oryzias latipes OX=8090 GN=LOC101170257 PE=4 SV=1	3	4	4	4	3	4	4	3	4	4	3	3	4	0	0	0	3	4	4	3	4	4	3	3	4	0	0	0	3	4	4	3	4	4	3	3	4	0	0	0	12.5	12.5	12.5	33.987
tr|A0A3B3I6M9|A0A3B3I6M9_ORYLA;tr|A0A3B3HT58|A0A3B3HT58_ORYLA;tr|Q8JIN1|Q8JIN1_ORYLA	tr|A0A3B3I6M9|A0A3B3I6M9_ORYLA;tr|A0A3B3HT58|A0A3B3HT58_ORYLA	4;3;1	4;3;1	4;3;1	tr|A0A3B3I6M9|A0A3B3I6M9_ORYLA GLOBIN domain-containing protein OS=Oryzias latipes OX=8090 GN=gb PE=3 SV=1;tr|A0A3B3HT58|A0A3B3HT58_ORYLA GLOBIN domain-containing protein OS=Oryzias latipes OX=8090 GN=gb PE=3 SV=1	3	4	4	4	2	3	3	3	3	4	1	1	2	3	3	3	2	3	3	3	3	4	1	1	2	3	3	3	2	3	3	3	3	4	1	1	2	3	3	3	33.3	33.3	33.3	18.503
tr|A0A3B3IF59|A0A3B3IF59_ORYLA	tr|A0A3B3IF59|A0A3B3IF59_ORYLA	4	4	4	tr|A0A3B3IF59|A0A3B3IF59_ORYLA Uncharacterized protein OS=Oryzias latipes OX=8090 GN=LOC101162068 PE=3 SV=1	1	4	4	4	3	3	3	3	4	4	3	3	3	3	3	3	3	3	3	3	4	4	3	3	3	3	3	3	3	3	3	3	4	4	3	3	3	3	3	3	42.2	42.2	42.2	9.6688
tr|H2LSB1|H2LSB1_ORYLA;tr|A0A3B3IJV8|A0A3B3IJV8_ORYLA	tr|H2LSB1|H2LSB1_ORYLA;tr|A0A3B3IJV8|A0A3B3IJV8_ORYLA	4;4	4;4	4;4	tr|H2LSB1|H2LSB1_ORYLA Lipocln_cytosolic_FA-bd_dom domain-containing protein OS=Oryzias latipes OX=8090 GN=c8g PE=3 SV=1;tr|A0A3B3IJV8|A0A3B3IJV8_ORYLA Lipocln_cytosolic_FA-bd_dom domain-containing protein OS=Oryzias latipes OX=8090 GN=c8g PE=3 SV=1	2	4	4	4	4	3	4	3	1	1	1	2	1	0	0	0	4	3	4	3	1	1	1	2	1	0	0	0	4	3	4	3	1	1	1	2	1	0	0	0	22.6	22.6	22.6	24.922
tr|A0A3B3INZ4|A0A3B3INZ4_ORYLA;tr|A0A3B3ILI9|A0A3B3ILI9_ORYLA;tr|H2LUE1|H2LUE1_ORYLA	tr|A0A3B3INZ4|A0A3B3INZ4_ORYLA;tr|A0A3B3ILI9|A0A3B3ILI9_ORYLA;tr|H2LUE1|H2LUE1_ORYLA	4;4;4	4;4;4	4;4;4	tr|A0A3B3INZ4|A0A3B3INZ4_ORYLA Uncharacterized protein OS=Oryzias latipes OX=8090 GN=itih3 PE=3 SV=1;tr|A0A3B3ILI9|A0A3B3ILI9_ORYLA Uncharacterized protein OS=Oryzias latipes OX=8090 GN=itih3 PE=3 SV=1;tr|H2LUE1|H2LUE1_ORYLA Uncharacterized protein OS=Oryz	3	4	4	4	4	4	4	3	1	2	3	3	3	1	0	1	4	4	4	3	1	2	3	3	3	1	0	1	4	4	4	3	1	2	3	3	3	1	0	1	5.6	5.6	5.6	99.024
tr|H2LF02|H2LF02_ORYLA	tr|H2LF02|H2LF02_ORYLA	4	4	4	tr|H2LF02|H2LF02_ORYLA Uncharacterized protein OS=Oryzias latipes OX=8090 GN=LOC101168450 PE=3 SV=2	1	4	4	4	4	3	3	0	1	0	0	0	0	0	0	0	4	3	3	0	1	0	0	0	0	0	0	0	4	3	3	0	1	0	0	0	0	0	0	0	5.4	5.4	5.4	81.118
tr|H2MB97|H2MB97_ORYLA	tr|H2MB97|H2MB97_ORYLA	4	4	4	tr|H2MB97|H2MB97_ORYLA SERPIN domain-containing protein OS=Oryzias latipes OX=8090 GN=LOC101156256 PE=3 SV=2	1	4	4	4	4	4	4	2	2	2	2	1	2	2	2	2	4	4	4	2	2	2	2	1	2	2	2	2	4	4	4	2	2	2	2	1	2	2	2	2	7.1	7.1	7.1	45.16
tr|H2MFG8|H2MFG8_ORYLA	tr|H2MFG8|H2MFG8_ORYLA	4	4	4	tr|H2MFG8|H2MFG8_ORYLA Apolipoprotein H OS=Oryzias latipes OX=8090 GN=APOH PE=4 SV=2	1	4	4	4	4	4	4	2	3	3	3	3	3	1	0	1	4	4	4	2	3	3	3	3	3	1	0	1	4	4	4	2	3	3	3	3	3	1	0	1	14.4	14.4	14.4	39.869
tr|H2MYT0|H2MYT0_ORYLA	tr|H2MYT0|H2MYT0_ORYLA	4	4	4	tr|H2MYT0|H2MYT0_ORYLA Superoxide dismutase [Cu-Zn] OS=Oryzias latipes OX=8090 GN=sod3 PE=3 SV=2	1	4	4	4	4	3	4	3	3	2	3	3	2	2	2	3	4	3	4	3	3	2	3	3	2	2	2	3	4	3	4	3	3	2	3	3	2	2	2	3	37	37	37	22.929
CON__P19013	CON__P19013	3	1	1		1	3	1	1	2	3	3	3	2	2	3	2	2	3	3	3	0	1	1	1	0	0	1	0	0	1	1	1	0	1	1	1	0	0	1	0	0	1	1	1	4.2	1.5	1.5	63.91
tr|A0A3B3H3M2|A0A3B3H3M2_ORYLA;tr|A0A3B3IHB8|A0A3B3IHB8_ORYLA;tr|A0A3B3IC45|A0A3B3IC45_ORYLA	tr|A0A3B3H3M2|A0A3B3H3M2_ORYLA;tr|A0A3B3IHB8|A0A3B3IHB8_ORYLA;tr|A0A3B3IC45|A0A3B3IC45_ORYLA	3;2;2	3;2;2	3;2;2	tr|A0A3B3H3M2|A0A3B3H3M2_ORYLA Alpha-1-microglobulin OS=Oryzias latipes OX=8090 PE=3 SV=1;tr|A0A3B3IHB8|A0A3B3IHB8_ORYLA Alpha-1-microglobulin OS=Oryzias latipes OX=8090 PE=3 SV=1;tr|A0A3B3IC45|A0A3B3IC45_ORYLA Alpha-1-microglobulin OS=Oryzias latipes OX=8	3	3	3	3	2	3	3	1	2	2	1	1	2	1	2	1	2	3	3	1	2	2	1	1	2	1	2	1	2	3	3	1	2	2	1	1	2	1	2	1	11.3	11.3	11.3	39.852
tr|A0A3B3IL47|A0A3B3IL47_ORYLA;tr|A0A3B3H613|A0A3B3H613_ORYLA;tr|H2M983|H2M983_ORYLA;tr|H2L6N3|H2L6N3_ORYLA;tr|H2LX76|H2LX76_ORYLA;tr|H2M970|H2M970_ORYLA;tr|A0A3B3I248|A0A3B3I248_ORYLA	tr|A0A3B3IL47|A0A3B3IL47_ORYLA;tr|A0A3B3H613|A0A3B3H613_ORYLA;tr|H2M983|H2M983_ORYLA;tr|H2L6N3|H2L6N3_ORYLA;tr|H2LX76|H2LX76_ORYLA;tr|H2M970|H2M970_ORYLA;tr|A0A3B3I248|A0A3B3I248_ORYLA	3;3;3;2;2;2;2	3;3;3;2;2;2;2	3;3;3;2;2;2;2	tr|A0A3B3IL47|A0A3B3IL47_ORYLA 40S ribosomal protein S27a OS=Oryzias latipes OX=8090 GN=rps27a PE=3 SV=1;tr|A0A3B3H613|A0A3B3H613_ORYLA 40S ribosomal protein S27a OS=Oryzias latipes OX=8090 GN=rps27a PE=3 SV=1;tr|H2M983|H2M983_ORYLA Uncharacterized protein	7	3	3	3	2	2	2	2	2	2	2	2	2	3	3	3	2	2	2	2	2	2	2	2	2	3	3	3	2	2	2	2	2	2	2	2	2	3	3	3	21.8	21.8	21.8	17.997
tr|A0A3B3HBM8|A0A3B3HBM8_ORYLA;tr|H2LQS6|H2LQS6_ORYLA;tr|A0A3B3IL06|A0A3B3IL06_ORYLA	tr|A0A3B3HBM8|A0A3B3HBM8_ORYLA;tr|H2LQS6|H2LQS6_ORYLA;tr|A0A3B3IL06|A0A3B3IL06_ORYLA	3;3;3	3;3;3	3;3;3	tr|A0A3B3HBM8|A0A3B3HBM8_ORYLA Adenylate kinase isoenzyme 1 OS=Oryzias latipes OX=8090 GN=ak1 PE=3 SV=1;tr|H2LQS6|H2LQS6_ORYLA Adenylate kinase isoenzyme 1 OS=Oryzias latipes OX=8090 GN=ak1 PE=3 SV=2;tr|A0A3B3IL06|A0A3B3IL06_ORYLA Adenylate kinase isoenzym	3	3	3	3	3	3	3	2	2	2	2	3	2	2	2	0	3	3	3	2	2	2	2	3	2	2	2	0	3	3	3	2	2	2	2	3	2	2	2	0	19.1	19.1	19.1	21.449
tr|H2LMT4|H2LMT4_ORYLA;tr|H2LF05|H2LF05_ORYLA;tr|A0A3B3HIQ0|A0A3B3HIQ0_ORYLA;tr|A0A3B3H590|A0A3B3H590_ORYLA;tr|H2MAY9|H2MAY9_ORYLA	tr|H2LMT4|H2LMT4_ORYLA;tr|H2LF05|H2LF05_ORYLA;tr|A0A3B3HIQ0|A0A3B3HIQ0_ORYLA	3;3;3;1;1	3;3;3;1;1	3;3;3;1;1	tr|H2LMT4|H2LMT4_ORYLA Uncharacterized protein OS=Oryzias latipes OX=8090 GN=ctnnb1 PE=3 SV=2;tr|H2LF05|H2LF05_ORYLA Uncharacterized protein OS=Oryzias latipes OX=8090 GN=LOC101171502 PE=3 SV=2;tr|A0A3B3HIQ0|A0A3B3HIQ0_ORYLA Uncharacterized protein OS=Oryz	5	3	3	3	1	1	2	3	2	3	2	2	2	2	3	1	1	1	2	3	2	3	2	2	2	2	3	1	1	1	2	3	2	3	2	2	2	2	3	1	3.6	3.6	3.6	79.224
tr|A0A3B3I1K7|A0A3B3I1K7_ORYLA	tr|A0A3B3I1K7|A0A3B3I1K7_ORYLA	3	3	2	tr|A0A3B3I1K7|A0A3B3I1K7_ORYLA Ig-like domain-containing protein OS=Oryzias latipes OX=8090 PE=4 SV=1	1	3	3	2	3	3	3	3	3	1	3	3	2	2	2	1	3	3	3	3	3	1	3	3	2	2	2	1	2	2	2	2	2	1	2	2	1	2	2	1	21.7	21.7	13.2	17.299
tr|A0A3B3IJ36|A0A3B3IJ36_ORYLA	tr|A0A3B3IJ36|A0A3B3IJ36_ORYLA	3	3	3	tr|A0A3B3IJ36|A0A3B3IJ36_ORYLA C1q domain-containing protein OS=Oryzias latipes OX=8090 GN=LOC101159074 PE=4 SV=1	1	3	3	3	3	3	3	3	3	3	3	3	3	3	2	1	3	3	3	3	3	3	3	3	3	3	2	1	3	3	3	3	3	3	3	3	3	3	2	1	15.1	15.1	15.1	21.277
tr|H2L522|H2L522_ORYLA	tr|H2L522|H2L522_ORYLA	3	3	3	tr|H2L522|H2L522_ORYLA Ig-like domain-containing protein OS=Oryzias latipes OX=8090 PE=4 SV=2	1	3	3	3	3	3	3	3	3	3	3	3	3	3	3	3	3	3	3	3	3	3	3	3	3	3	3	3	3	3	3	3	3	3	3	3	3	3	3	3	22	22	22	13.546
tr|H2LER6|H2LER6_ORYLA	tr|H2LER6|H2LER6_ORYLA	3	3	3	tr|H2LER6|H2LER6_ORYLA Uncharacterized protein OS=Oryzias latipes OX=8090 PE=4 SV=2	1	3	3	3	2	3	2	1	0	0	1	0	0	1	0	0	2	3	2	1	0	0	1	0	0	1	0	0	2	3	2	1	0	0	1	0	0	1	0	0	17.2	17.2	17.2	22.89
tr|H2M0B3|H2M0B3_ORYLA	tr|H2M0B3|H2M0B3_ORYLA	3	3	3	tr|H2M0B3|H2M0B3_ORYLA Fibrinogen C-terminal domain-containing protein OS=Oryzias latipes OX=8090 GN=LOC101169418 PE=4 SV=2	1	3	3	3	3	3	3	3	3	2	2	3	2	0	0	0	3	3	3	3	3	2	2	3	2	0	0	0	3	3	3	3	3	2	2	3	2	0	0	0	17.6	17.6	17.6	29.742
tr|H2MAD0|H2MAD0_ORYLA	tr|H2MAD0|H2MAD0_ORYLA	3	3	3	tr|H2MAD0|H2MAD0_ORYLA Uncharacterized protein OS=Oryzias latipes OX=8090 PE=4 SV=2	1	3	3	3	3	2	3	2	0	0	2	0	1	0	0	0	3	2	3	2	0	0	2	0	1	0	0	0	3	2	3	2	0	0	2	0	1	0	0	0	4.7	4.7	4.7	74.973
tr|H2MBB3|H2MBB3_ORYLA	tr|H2MBB3|H2MBB3_ORYLA	3	3	3	tr|H2MBB3|H2MBB3_ORYLA Vitellogenin domain-containing protein OS=Oryzias latipes OX=8090 PE=4 SV=2	1	3	3	3	3	3	3	1	0	1	2	1	1	0	0	0	3	3	3	1	0	1	2	1	1	0	0	0	3	3	3	1	0	1	2	1	1	0	0	0	4.5	4.5	4.5	88.461
tr|H2MMX9|H2MMX9_ORYLA	tr|H2MMX9|H2MMX9_ORYLA	3	3	3	tr|H2MMX9|H2MMX9_ORYLA Apolipoprotein M OS=Oryzias latipes OX=8090 GN=LOC101169638 PE=3 SV=1	1	3	3	3	1	3	3	0	0	1	0	0	0	0	0	0	1	3	3	0	0	1	0	0	0	0	0	0	1	3	3	0	0	1	0	0	0	0	0	0	15.8	15.8	15.8	22.21
tr|H2MS54|H2MS54_ORYLA	tr|H2MS54|H2MS54_ORYLA	3	3	3	tr|H2MS54|H2MS54_ORYLA C1q domain-containing protein OS=Oryzias latipes OX=8090 GN=LOC101161146 PE=4 SV=2	1	3	3	3	3	3	3	1	0	1	2	1	2	0	0	0	3	3	3	1	0	1	2	1	2	0	0	0	3	3	3	1	0	1	2	1	2	0	0	0	15.9	15.9	15.9	24.869
tr|H2MSG5|H2MSG5_ORYLA	tr|H2MSG5|H2MSG5_ORYLA	3	3	3	tr|H2MSG5|H2MSG5_ORYLA Sulfhydryl oxidase OS=Oryzias latipes OX=8090 GN=qsox1 PE=3 SV=2	1	3	3	3	3	3	3	1	0	0	0	0	0	0	0	0	3	3	3	1	0	0	0	0	0	0	0	0	3	3	3	1	0	0	0	0	0	0	0	0	4.5	4.5	4.5	90.491
tr|H2MUY7|H2MUY7_ORYLA	tr|H2MUY7|H2MUY7_ORYLA	3	3	3	tr|H2MUY7|H2MUY7_ORYLA Uncharacterized protein OS=Oryzias latipes OX=8090 GN=c24h6orf58 PE=3 SV=1	1	3	3	3	2	2	2	3	2	2	2	2	1	1	1	1	2	2	2	3	2	2	2	2	1	1	1	1	2	2	2	3	2	2	2	2	1	1	1	1	14.3	14.3	14.3	38.863
tr|H2MY29|H2MY29_ORYLA	tr|H2MY29|H2MY29_ORYLA	3	3	3	tr|H2MY29|H2MY29_ORYLA Olfactomedin-like domain-containing protein OS=Oryzias latipes OX=8090 GN=LOC101170656 PE=4 SV=2	1	3	3	3	2	3	3	1	0	0	1	1	0	0	0	0	2	3	3	1	0	0	1	1	0	0	0	0	2	3	3	1	0	0	1	1	0	0	0	0	8.3	8.3	8.3	52.282
tr|A0A3B3I680|A0A3B3I680_ORYLA;tr|A0A3B3HY35|A0A3B3HY35_ORYLA;tr|A0A3B3HXB5|A0A3B3HXB5_ORYLA;tr|A0A3B3HD11|A0A3B3HD11_ORYLA;tr|A0A3B3IMF4|A0A3B3IMF4_ORYLA;tr|A0A3B3IEC9|A0A3B3IEC9_ORYLA;tr|A0A3B3IP75|A0A3B3IP75_ORYLA	tr|A0A3B3I680|A0A3B3I680_ORYLA;tr|A0A3B3HY35|A0A3B3HY35_ORYLA;tr|A0A3B3HXB5|A0A3B3HXB5_ORYLA;tr|A0A3B3HD11|A0A3B3HD11_ORYLA;tr|A0A3B3IMF4|A0A3B3IMF4_ORYLA;tr|A0A3B3IEC9|A0A3B3IEC9_ORYLA;tr|A0A3B3IP75|A0A3B3IP75_ORYLA	3;3;3;3;3;3;3	2;2;2;2;2;2;2	1;1;1;1;1;1;1	tr|A0A3B3I680|A0A3B3I680_ORYLA Ig-like domain-containing protein OS=Oryzias latipes OX=8090 PE=4 SV=1;tr|A0A3B3HY35|A0A3B3HY35_ORYLA Ig-like domain-containing protein OS=Oryzias latipes OX=8090 PE=4 SV=1;tr|A0A3B3HXB5|A0A3B3HXB5_ORYLA Ig-like domain-contai	7	3	2	1	3	3	3	2	1	1	2	3	1	2	3	2	2	2	2	1	1	1	1	2	1	1	2	2	1	1	1	0	0	0	0	1	0	0	1	1	27.3	16.2	8.1	11.093
tr|A0A3B3HR02|A0A3B3HR02_ORYLA	tr|A0A3B3HR02|A0A3B3HR02_ORYLA	3	2	2	tr|A0A3B3HR02|A0A3B3HR02_ORYLA Ig-like domain-containing protein OS=Oryzias latipes OX=8090 PE=4 SV=1	1	3	2	2	3	3	3	2	2	2	1	3	3	0	1	1	2	2	2	1	1	2	0	2	2	0	1	1	2	2	2	1	1	2	0	2	2	0	1	1	13.9	8.3	8.3	25.292
tr|Q76N20|Q76N20_ORYLA;tr|A0A3B3HUH6|A0A3B3HUH6_ORYLA;sp|Q98972|ACTS_ORYLA;tr|H2MYT5|H2MYT5_ORYLA	tr|Q76N20|Q76N20_ORYLA;tr|A0A3B3HUH6|A0A3B3HUH6_ORYLA;sp|Q98972|ACTS_ORYLA;tr|H2MYT5|H2MYT5_ORYLA	3;3;3;2	1;1;1;1	1;1;1;1	tr|Q76N20|Q76N20_ORYLA Cardiac muscle actin OS=Oryzias latipes OX=8090 GN=OlMA1 PE=3 SV=1;tr|A0A3B3HUH6|A0A3B3HUH6_ORYLA Uncharacterized protein OS=Oryzias latipes OX=8090 GN=acta2 PE=3 SV=1;sp|Q98972|ACTS_ORYLA Actin, alpha skeletal muscle OS=Oryzias lati	4	3	1	1	2	3	3	1	1	1	0	0	0	1	1	3	1	1	1	1	0	0	0	0	0	1	1	1	1	1	1	1	0	0	0	0	0	1	1	1	9	4.2	4.2	41.974
tr|A0A3B3HZV7|A0A3B3HZV7_ORYLA;tr|A0A3B3I737|A0A3B3I737_ORYLA;tr|H2L5S7|H2L5S7_ORYLA;tr|A0A3B3HDM6|A0A3B3HDM6_ORYLA;tr|A0A3B3H5B3|A0A3B3H5B3_ORYLA;tr|H2LBR7|H2LBR7_ORYLA;tr|H2LC01|H2LC01_ORYLA;tr|A0A3B3HI14|A0A3B3HI14_ORYLA;tr|A0A3B3H9W2|A0A3B3H9W2_ORYLA;tr|A0A3B3HDA7|A0A3B3HDA7_ORYLA;tr|A0A3B3I9M9|A0A3B3I9M9_ORYLA;tr|A0A3B3HYV0|A0A3B3HYV0_ORYLA	tr|A0A3B3HZV7|A0A3B3HZV7_ORYLA;tr|A0A3B3I737|A0A3B3I737_ORYLA;tr|H2L5S7|H2L5S7_ORYLA;tr|A0A3B3HDM6|A0A3B3HDM6_ORYLA;tr|A0A3B3H5B3|A0A3B3H5B3_ORYLA;tr|H2LBR7|H2LBR7_ORYLA;tr|H2LC01|H2LC01_ORYLA;tr|A0A3B3HI14|A0A3B3HI14_ORYLA;tr|A0A3B3H9W2|A0A3B3H9W2_ORYLA;tr|A0A3B3HDA7|A0A3B3HDA7_ORYLA;tr|A0A3B3I9M9|A0A3B3I9M9_ORYLA;tr|A0A3B3HYV0|A0A3B3HYV0_ORYLA	3;3;3;3;3;3;3;2;2;2;2;2	1;1;1;1;1;1;1;0;0;0;1;0	0;0;0;0;0;0;0;0;0;0;0;0	tr|A0A3B3HZV7|A0A3B3HZV7_ORYLA Ig-like domain-containing protein OS=Oryzias latipes OX=8090 PE=4 SV=1;tr|A0A3B3I737|A0A3B3I737_ORYLA Ig-like domain-containing protein OS=Oryzias latipes OX=8090 PE=4 SV=1;tr|H2L5S7|H2L5S7_ORYLA Ig-like domain-containing pro	12	3	1	0	3	3	3	2	1	2	2	2	1	2	2	1	1	1	1	0	0	1	0	0	0	0	0	0	0	0	0	0	0	0	0	0	0	0	0	0	33.3	12.2	0	10.056
tr|A0A3B3HLE6|A0A3B3HLE6_ORYLA	tr|A0A3B3HLE6|A0A3B3HLE6_ORYLA	3	1	1	tr|A0A3B3HLE6|A0A3B3HLE6_ORYLA Si:ch1073-416d2.3 OS=Oryzias latipes OX=8090 GN=serpina10 PE=3 SV=1	1	3	1	1	3	3	3	1	1	2	1	0	1	0	0	0	1	1	1	0	0	0	0	0	0	0	0	0	1	1	1	0	0	0	0	0	0	0	0	0	7.2	3	3	46.573
tr|H2MLW8|H2MLW8_ORYLA	tr|H2MLW8|H2MLW8_ORYLA	3	1	1	tr|H2MLW8|H2MLW8_ORYLA C1q domain-containing protein OS=Oryzias latipes OX=8090 GN=LOC111947065 PE=4 SV=2	1	3	1	1	2	1	1	2	1	1	1	1	1	1	0	1	0	0	0	1	0	0	0	0	0	0	0	0	0	0	0	1	0	0	0	0	0	0	0	0	13.3	5.2	5.2	34.166
CON__Q6KB66-1;CON__Q0VBK2	CON__Q6KB66-1;CON__Q0VBK2	2;1	2;1	2;1	;	2	2	2	2	2	2	2	1	0	1	1	0	1	2	2	2	2	2	2	1	0	1	1	0	1	2	2	2	2	2	2	1	0	1	1	0	1	2	2	2	4.2	4.2	4.2	50.525
tr|A0A3B3H524|A0A3B3H524_ORYLA	tr|A0A3B3H524|A0A3B3H524_ORYLA	2	2	2	tr|A0A3B3H524|A0A3B3H524_ORYLA CN hydrolase domain-containing protein OS=Oryzias latipes OX=8090 PE=3 SV=1	1	2	2	2	2	2	2	2	2	2	2	1	1	2	1	1	2	2	2	2	2	2	2	1	1	2	1	1	2	2	2	2	2	2	2	1	1	2	1	1	10.4	10.4	10.4	20.487
tr|A0A3B3HTX5|A0A3B3HTX5_ORYLA	tr|A0A3B3HTX5|A0A3B3HTX5_ORYLA	2	2	2	tr|A0A3B3HTX5|A0A3B3HTX5_ORYLA Uncharacterized protein OS=Oryzias latipes OX=8090 PE=4 SV=1	1	2	2	2	2	2	2	2	1	2	1	1	2	1	1	1	2	2	2	2	1	2	1	1	2	1	1	1	2	2	2	2	1	2	1	1	2	1	1	1	13.8	13.8	13.8	10.7
tr|A0A3B3I1R7|A0A3B3I1R7_ORYLA;tr|H2LFF7|H2LFF7_ORYLA;tr|H2M293|H2M293_ORYLA;tr|A0A3B3HM83|A0A3B3HM83_ORYLA	tr|A0A3B3I1R7|A0A3B3I1R7_ORYLA;tr|H2LFF7|H2LFF7_ORYLA;tr|H2M293|H2M293_ORYLA;tr|A0A3B3HM83|A0A3B3HM83_ORYLA	2;1;1;1	2;1;1;1	2;1;1;1	tr|A0A3B3I1R7|A0A3B3I1R7_ORYLA L-lactate dehydrogenase OS=Oryzias latipes OX=8090 GN=LOC101163391 PE=3 SV=1;tr|H2LFF7|H2LFF7_ORYLA L-lactate dehydrogenase OS=Oryzias latipes OX=8090 GN=LOC101163391 PE=3 SV=2;tr|H2M293|H2M293_ORYLA L-lactate dehydrogenase O	4	2	2	2	2	2	2	1	0	1	1	1	1	0	0	0	2	2	2	1	0	1	1	1	1	0	0	0	2	2	2	1	0	1	1	1	1	0	0	0	5.9	5.9	5.9	40.606
tr|A0A3B3I5S3|A0A3B3I5S3_ORYLA	tr|A0A3B3I5S3|A0A3B3I5S3_ORYLA	2	2	2	tr|A0A3B3I5S3|A0A3B3I5S3_ORYLA Olfactomedin-like domain-containing protein OS=Oryzias latipes OX=8090 GN=LOC101170909 PE=4 SV=1	1	2	2	2	2	2	2	1	0	0	0	1	1	0	0	0	2	2	2	1	0	0	0	1	1	0	0	0	2	2	2	1	0	0	0	1	1	0	0	0	4.9	4.9	4.9	52.345
tr|A0A3B3I5X1|A0A3B3I5X1_ORYLA;tr|H2M3C8|H2M3C8_ORYLA	tr|A0A3B3I5X1|A0A3B3I5X1_ORYLA;tr|H2M3C8|H2M3C8_ORYLA	2;2	2;2	2;2	tr|A0A3B3I5X1|A0A3B3I5X1_ORYLA Lipocln_cytosolic_FA-bd_dom domain-containing protein OS=Oryzias latipes OX=8090 GN=lcn2 PE=3 SV=1;tr|H2M3C8|H2M3C8_ORYLA Lipocln_cytosolic_FA-bd_dom domain-containing protein OS=Oryzias latipes OX=8090 GN=lcn2 PE=3 SV=2	2	2	2	2	2	2	2	1	1	1	2	1	0	0	0	0	2	2	2	1	1	1	2	1	0	0	0	0	2	2	2	1	1	1	2	1	0	0	0	0	13	13	13	21.205
tr|H2LLZ8|H2LLZ8_ORYLA;tr|A0A3B3ICW0|A0A3B3ICW0_ORYLA;tr|H2L918|H2L918_ORYLA	tr|H2LLZ8|H2LLZ8_ORYLA;tr|A0A3B3ICW0|A0A3B3ICW0_ORYLA;tr|H2L918|H2L918_ORYLA	2;2;1	2;2;1	2;2;1	tr|H2LLZ8|H2LLZ8_ORYLA 2-phospho-D-glycerate hydro-lyase OS=Oryzias latipes OX=8090 GN=eno1 PE=3 SV=2;tr|A0A3B3ICW0|A0A3B3ICW0_ORYLA 2-phospho-D-glycerate hydro-lyase OS=Oryzias latipes OX=8090 GN=eno1 PE=3 SV=1;tr|H2L918|H2L918_ORYLA 2-phospho-D-glycerate	3	2	2	2	2	2	2	1	0	2	1	1	1	0	1	0	2	2	2	1	0	2	1	1	1	0	1	0	2	2	2	1	0	2	1	1	1	0	1	0	5.8	5.8	5.8	47.056
tr|H2L6J0|H2L6J0_ORYLA	tr|H2L6J0|H2L6J0_ORYLA	2	2	2	tr|H2L6J0|H2L6J0_ORYLA Myosin motor domain-containing protein OS=Oryzias latipes OX=8090 PE=3 SV=2	1	2	2	2	1	1	0	1	1	1	1	1	0	2	2	1	1	1	0	1	1	1	1	1	0	2	2	1	1	1	0	1	1	1	1	1	0	2	2	1	1.5	1.5	1.5	151.51
tr|H2L6K2|H2L6K2_ORYLA	tr|H2L6K2|H2L6K2_ORYLA	2	2	2	tr|H2L6K2|H2L6K2_ORYLA Uncharacterized protein OS=Oryzias latipes OX=8090 GN=LOC101155013 PE=4 SV=2	1	2	2	2	2	2	2	0	1	1	0	0	1	0	0	0	2	2	2	0	1	1	0	0	1	0	0	0	2	2	2	0	1	1	0	0	1	0	0	0	4.6	4.6	4.6	48.768
tr|H2LJA4|H2LJA4_ORYLA	tr|H2LJA4|H2LJA4_ORYLA	2	2	2	tr|H2LJA4|H2LJA4_ORYLA SERPIN domain-containing protein OS=Oryzias latipes OX=8090 GN=serpinf2 PE=3 SV=2	1	2	2	2	1	1	1	0	1	0	0	1	1	0	0	0	1	1	1	0	1	0	0	1	1	0	0	0	1	1	1	0	1	0	0	1	1	0	0	0	8.2	8.2	8.2	52.377
tr|H2LK47|H2LK47_ORYLA	tr|H2LK47|H2LK47_ORYLA	2	2	2	tr|H2LK47|H2LK47_ORYLA LRRNT domain-containing protein OS=Oryzias latipes OX=8090 GN=igfals PE=4 SV=2	1	2	2	2	2	2	2	1	1	0	1	2	1	0	0	0	2	2	2	1	1	0	1	2	1	0	0	0	2	2	2	1	1	0	1	2	1	0	0	0	3.3	3.3	3.3	64.815
tr|H2LP84|H2LP84_ORYLA	tr|H2LP84|H2LP84_ORYLA	2	2	2	tr|H2LP84|H2LP84_ORYLA 2,3-bisphosphoglycerate 3-phosphatase OS=Oryzias latipes OX=8090 GN=LOC101172268 PE=3 SV=2	1	2	2	2	2	1	1	1	0	1	0	0	0	0	0	0	2	1	1	1	0	1	0	0	0	0	0	0	2	1	1	1	0	1	0	0	0	0	0	0	6	6	6	53.198
tr|H2LQW1|H2LQW1_ORYLA	tr|H2LQW1|H2LQW1_ORYLA	2	2	2	tr|H2LQW1|H2LQW1_ORYLA Uncharacterized protein OS=Oryzias latipes OX=8090 GN=proc PE=4 SV=2	1	2	2	2	2	2	1	2	1	0	2	1	2	0	0	0	2	2	1	2	1	0	2	1	2	0	0	0	2	2	1	2	1	0	2	1	2	0	0	0	4.4	4.4	4.4	48.701
tr|H2LSA0|H2LSA0_ORYLA	tr|H2LSA0|H2LSA0_ORYLA	2	2	2	tr|H2LSA0|H2LSA0_ORYLA Lipocln_cytosolic_FA-bd_dom domain-containing protein OS=Oryzias latipes OX=8090 GN=LOC101166755 PE=3 SV=1	1	2	2	2	2	2	2	2	2	2	2	2	2	2	2	1	2	2	2	2	2	2	2	2	2	2	2	1	2	2	2	2	2	2	2	2	2	2	2	1	14.2	14.2	14.2	20.471
tr|H2LZW7|H2LZW7_ORYLA;tr|H2LZW5|H2LZW5_ORYLA;tr|A0A3B3HEF1|A0A3B3HEF1_ORYLA	tr|H2LZW7|H2LZW7_ORYLA;tr|H2LZW5|H2LZW5_ORYLA;tr|A0A3B3HEF1|A0A3B3HEF1_ORYLA	2;2;1	2;2;1	2;2;1	tr|H2LZW7|H2LZW7_ORYLA Uncharacterized protein OS=Oryzias latipes OX=8090 GN=LOC101171901 PE=4 SV=2;tr|H2LZW5|H2LZW5_ORYLA Uncharacterized protein OS=Oryzias latipes OX=8090 GN=LOC101171901 PE=4 SV=2;tr|A0A3B3HEF1|A0A3B3HEF1_ORYLA Uncharacterized protein O	3	2	2	2	2	2	2	1	0	0	1	2	1	0	0	0	2	2	2	1	0	0	1	2	1	0	0	0	2	2	2	1	0	0	1	2	1	0	0	0	4.8	4.8	4.8	60.578
tr|H2M370|H2M370_ORYLA	tr|H2M370|H2M370_ORYLA	2	2	2	tr|H2M370|H2M370_ORYLA Uncharacterized protein OS=Oryzias latipes OX=8090 GN=pgm1 PE=3 SV=2	1	2	2	2	2	1	1	1	0	1	0	0	0	0	0	0	2	1	1	1	0	1	0	0	0	0	0	0	2	1	1	1	0	1	0	0	0	0	0	0	5.2	5.2	5.2	61.173
tr|H2M5U1|H2M5U1_ORYLA	tr|H2M5U1|H2M5U1_ORYLA	2	2	2	tr|H2M5U1|H2M5U1_ORYLA Poly(U)-specific endoribonuclease OS=Oryzias latipes OX=8090 GN=LOC101164801 PE=3 SV=1	1	2	2	2	2	2	2	1	1	1	0	0	1	0	0	0	2	2	2	1	1	1	0	0	1	0	0	0	2	2	2	1	1	1	0	0	1	0	0	0	6.1	6.1	6.1	35.382
tr|H2MAY7|H2MAY7_ORYLA	tr|H2MAY7|H2MAY7_ORYLA	2	2	2	tr|H2MAY7|H2MAY7_ORYLA Uncharacterized protein OS=Oryzias latipes OX=8090 GN=lcat PE=3 SV=2	1	2	2	2	2	2	2	1	0	2	0	1	1	0	0	1	2	2	2	1	0	2	0	1	1	0	0	1	2	2	2	1	0	2	0	1	1	0	0	1	6.3	6.3	6.3	49.596
tr|H2MBJ4|H2MBJ4_ORYLA	tr|H2MBJ4|H2MBJ4_ORYLA	2	2	2	tr|H2MBJ4|H2MBJ4_ORYLA Uncharacterized protein OS=Oryzias latipes OX=8090 PE=4 SV=2	1	2	2	2	2	2	2	2	1	2	2	1	2	0	1	1	2	2	2	2	1	2	2	1	2	0	1	1	2	2	2	2	1	2	2	1	2	0	1	1	6.2	6.2	6.2	34.024
tr|H2MFF9|H2MFF9_ORYLA	tr|H2MFF9|H2MFF9_ORYLA	2	2	2	tr|H2MFF9|H2MFF9_ORYLA Apolipoprotein H OS=Oryzias latipes OX=8090 GN=APOH PE=4 SV=2	1	2	2	2	2	2	1	1	2	2	0	0	1	0	0	1	2	2	1	1	2	2	0	0	1	0	0	1	2	2	1	1	2	2	0	0	1	0	0	1	5.8	5.8	5.8	40.274
tr|H2MKJ1|H2MKJ1_ORYLA	tr|H2MKJ1|H2MKJ1_ORYLA	2	2	2	tr|H2MKJ1|H2MKJ1_ORYLA Uncharacterized protein OS=Oryzias latipes OX=8090 GN=LOC101160642 PE=3 SV=2	1	2	2	2	2	2	2	2	0	2	1	1	0	0	0	0	2	2	2	2	0	2	1	1	0	0	0	0	2	2	2	2	0	2	1	1	0	0	0	0	12.9	12.9	12.9	18.664
tr|A0A3B3I902|A0A3B3I902_ORYLA	tr|A0A3B3I902|A0A3B3I902_ORYLA	2	1	1	tr|A0A3B3I902|A0A3B3I902_ORYLA Apolipoprotein M OS=Oryzias latipes OX=8090 PE=3 SV=1	1	2	1	1	2	2	2	2	1	2	1	1	1	0	0	0	1	1	1	1	0	1	0	0	0	0	0	0	1	1	1	1	0	1	0	0	0	0	0	0	16.6	7	7	21.06
CON__P07477	CON__P07477	1	1	1		1	1	1	1	1	1	1	1	1	1	1	1	1	1	1	1	1	1	1	1	1	1	1	1	1	1	1	1	1	1	1	1	1	1	1	1	1	1	1	1	8.1	8.1	8.1	26.558
sp|Q9YIC0|EF1A_ORYLA;tr|H2LTT6|H2LTT6_ORYLA;tr|A0A3B3IK62|A0A3B3IK62_ORYLA;tr|H2LA98|H2LA98_ORYLA	sp|Q9YIC0|EF1A_ORYLA;tr|H2LTT6|H2LTT6_ORYLA;tr|A0A3B3IK62|A0A3B3IK62_ORYLA;tr|H2LA98|H2LA98_ORYLA	1;1;1;1	1;1;1;1	1;1;1;1	sp|Q9YIC0|EF1A_ORYLA Elongation factor 1-alpha OS=Oryzias latipes OX=8090 GN=eef1a PE=2 SV=1;tr|H2LTT6|H2LTT6_ORYLA Elongation factor 1-alpha OS=Oryzias latipes OX=8090 GN=LOC101170939 PE=3 SV=1;tr|A0A3B3IK62|A0A3B3IK62_ORYLA Tr-type G domain-containing pr	4	1	1	1	1	1	1	0	1	0	0	1	0	1	0	0	1	1	1	0	1	0	0	1	0	1	0	0	1	1	1	0	1	0	0	1	0	1	0	0	2.4	2.4	2.4	50.443
tr|H2MTJ0|H2MTJ0_ORYLA;tr|H2M4A8|H2M4A8_ORYLA;tr|H2M4B4|H2M4B4_ORYLA;tr|A0A3B3H2B0|A0A3B3H2B0_ORYLA	tr|H2MTJ0|H2MTJ0_ORYLA;tr|H2M4A8|H2M4A8_ORYLA;tr|H2M4B4|H2M4B4_ORYLA;tr|A0A3B3H2B0|A0A3B3H2B0_ORYLA	1;1;1;1	1;1;1;1	1;1;1;1	tr|H2MTJ0|H2MTJ0_ORYLA Aminotran_1_2 domain-containing protein OS=Oryzias latipes OX=8090 GN=LOC101156930 PE=3 SV=2;tr|H2M4A8|H2M4A8_ORYLA Aminotran_1_2 domain-containing protein OS=Oryzias latipes OX=8090 GN=LOC101156930 PE=3 SV=2;tr|H2M4B4|H2M4B4_ORYLA A	4	1	1	1	1	1	1	0	0	0	0	0	0	0	0	0	1	1	1	0	0	0	0	0	0	0	0	0	1	1	1	0	0	0	0	0	0	0	0	0	1.9	1.9	1.9	59.636
tr|A0A3B3IPR6|A0A3B3IPR6_ORYLA;tr|A0A3B3H3W8|A0A3B3H3W8_ORYLA	tr|A0A3B3IPR6|A0A3B3IPR6_ORYLA;tr|A0A3B3H3W8|A0A3B3H3W8_ORYLA	1;1	1;1	1;1	tr|A0A3B3IPR6|A0A3B3IPR6_ORYLA Christmas factor OS=Oryzias latipes OX=8090 GN=LOC111948660 PE=4 SV=1;tr|A0A3B3H3W8|A0A3B3H3W8_ORYLA Christmas factor OS=Oryzias latipes OX=8090 GN=LOC111948660 PE=4 SV=1	2	1	1	1	1	1	1	0	0	0	0	0	0	0	0	0	1	1	1	0	0	0	0	0	0	0	0	0	1	1	1	0	0	0	0	0	0	0	0	0	2.7	2.7	2.7	57.439
tr|A0A3B3HNP3|A0A3B3HNP3_ORYLA;tr|A0A3B3HUG9|A0A3B3HUG9_ORYLA;tr|A0A3B3H555|A0A3B3H555_ORYLA;tr|H2LXL1|H2LXL1_ORYLA	tr|A0A3B3HNP3|A0A3B3HNP3_ORYLA;tr|A0A3B3HUG9|A0A3B3HUG9_ORYLA;tr|A0A3B3H555|A0A3B3H555_ORYLA;tr|H2LXL1|H2LXL1_ORYLA	1;1;1;1	1;1;1;1	1;1;1;1	tr|A0A3B3HNP3|A0A3B3HNP3_ORYLA Non-specific serine/threonine protein kinase OS=Oryzias latipes OX=8090 GN=LOC101166594 PE=3 SV=1;tr|A0A3B3HUG9|A0A3B3HUG9_ORYLA Ribosomal protein S6 kinase OS=Oryzias latipes OX=8090 GN=LOC101166594 PE=3 SV=1;tr|A0A3B3H555|A	4	1	1	1	1	1	1	1	0	1	1	1	1	1	1	1	1	1	1	1	0	1	1	1	1	1	1	1	1	1	1	1	0	1	1	1	1	1	1	1	2.5	2.5	2.5	58.71
tr|A0A3B3HY52|A0A3B3HY52_ORYLA;tr|A0A3B3H5G7|A0A3B3H5G7_ORYLA;tr|A0A3B3IKJ0|A0A3B3IKJ0_ORYLA	tr|A0A3B3HY52|A0A3B3HY52_ORYLA;tr|A0A3B3H5G7|A0A3B3H5G7_ORYLA;tr|A0A3B3IKJ0|A0A3B3IKJ0_ORYLA	1;1;1	1;1;1	1;1;1	tr|A0A3B3HY52|A0A3B3HY52_ORYLA Chorein_N domain-containing protein OS=Oryzias latipes OX=8090 GN=uhrf1bp1l PE=4 SV=1;tr|A0A3B3H5G7|A0A3B3H5G7_ORYLA Chorein_N domain-containing protein OS=Oryzias latipes OX=8090 GN=uhrf1bp1l PE=4 SV=1;tr|A0A3B3IKJ0|A0A3B3IK	3	1	1	1	1	1	1	1	1	0	1	1	1	1	1	1	1	1	1	1	1	0	1	1	1	1	1	1	1	1	1	1	1	0	1	1	1	1	1	1	0.7	0.7	0.7	161.05
tr|H2M8E8|H2M8E8_ORYLA;tr|A0A3B3IIE2|A0A3B3IIE2_ORYLA;tr|A0A3B3H5L0|A0A3B3H5L0_ORYLA;tr|A0A3B3IMH5|A0A3B3IMH5_ORYLA;tr|H2M8E6|H2M8E6_ORYLA;tr|A0A3B3I7I8|A0A3B3I7I8_ORYLA;tr|A0A3B3HM28|A0A3B3HM28_ORYLA;tr|H2M8B6|H2M8B6_ORYLA;tr|A0A3B3IEW4|A0A3B3IEW4_ORYLA	tr|H2M8E8|H2M8E8_ORYLA;tr|A0A3B3IIE2|A0A3B3IIE2_ORYLA;tr|A0A3B3H5L0|A0A3B3H5L0_ORYLA;tr|A0A3B3IMH5|A0A3B3IMH5_ORYLA;tr|H2M8E6|H2M8E6_ORYLA;tr|A0A3B3I7I8|A0A3B3I7I8_ORYLA;tr|A0A3B3HM28|A0A3B3HM28_ORYLA;tr|H2M8B6|H2M8B6_ORYLA;tr|A0A3B3IEW4|A0A3B3IEW4_ORYLA	1;1;1;1;1;1;1;1;1	1;1;1;1;1;1;1;1;1	1;1;1;1;1;1;1;1;1	tr|H2M8E8|H2M8E8_ORYLA Ig-like domain-containing protein OS=Oryzias latipes OX=8090 PE=4 SV=2;tr|A0A3B3IIE2|A0A3B3IIE2_ORYLA Ig-like domain-containing protein OS=Oryzias latipes OX=8090 PE=4 SV=1;tr|A0A3B3H5L0|A0A3B3H5L0_ORYLA Ig-like domain-containing pro	9	1	1	1	1	1	1	0	0	0	0	1	1	0	0	0	1	1	1	0	0	0	0	1	1	0	0	0	1	1	1	0	0	0	0	1	1	0	0	0	11.3	11.3	11.3	11.008
tr|H2MMI5|H2MMI5_ORYLA;tr|H2MED4|H2MED4_ORYLA;tr|A0A3B3H8M7|A0A3B3H8M7_ORYLA;tr|A0A3B3I8D5|A0A3B3I8D5_ORYLA;tr|H2MED3|H2MED3_ORYLA;tr|A0A3B3HVB1|A0A3B3HVB1_ORYLA	tr|H2MMI5|H2MMI5_ORYLA;tr|H2MED4|H2MED4_ORYLA;tr|A0A3B3H8M7|A0A3B3H8M7_ORYLA;tr|A0A3B3I8D5|A0A3B3I8D5_ORYLA;tr|H2MED3|H2MED3_ORYLA;tr|A0A3B3HVB1|A0A3B3HVB1_ORYLA	1;1;1;1;1;1	1;1;1;1;1;1	1;1;1;1;1;1	tr|H2MMI5|H2MMI5_ORYLA ETS domain-containing protein OS=Oryzias latipes OX=8090 GN=LOC101167647 PE=3 SV=2;tr|H2MED4|H2MED4_ORYLA Uncharacterized protein OS=Oryzias latipes OX=8090 GN=LOC101159690 PE=3 SV=2;tr|A0A3B3H8M7|A0A3B3H8M7_ORYLA ETS domain-containi	6	1	1	1	0	0	0	1	0	0	0	0	0	0	0	0	0	0	0	1	0	0	0	0	0	0	0	0	0	0	0	1	0	0	0	0	0	0	0	0	2.3	2.3	2.3	38.751
tr|A0A3B3HBF2|A0A3B3HBF2_ORYLA	tr|A0A3B3HBF2|A0A3B3HBF2_ORYLA	1	1	1	tr|A0A3B3HBF2|A0A3B3HBF2_ORYLA Uncharacterized protein OS=Oryzias latipes OX=8090 PE=4 SV=1	1	1	1	1	1	1	1	1	0	1	1	0	1	1	1	1	1	1	1	1	0	1	1	0	1	1	1	1	1	1	1	1	0	1	1	0	1	1	1	1	4.1	4.1	4.1	30.578
tr|H2LY33|H2LY33_ORYLA;tr|A0A3B3HFI2|A0A3B3HFI2_ORYLA	tr|H2LY33|H2LY33_ORYLA;tr|A0A3B3HFI2|A0A3B3HFI2_ORYLA	1;1	1;1	1;1	tr|H2LY33|H2LY33_ORYLA UBA domain-containing protein OS=Oryzias latipes OX=8090 GN=ubap2 PE=4 SV=2;tr|A0A3B3HFI2|A0A3B3HFI2_ORYLA UBA domain-containing protein OS=Oryzias latipes OX=8090 GN=ubap2 PE=4 SV=1	2	1	1	1	1	1	1	0	0	1	0	1	1	0	0	0	1	1	1	0	0	1	0	1	1	0	0	0	1	1	1	0	0	1	0	1	1	0	0	0	0.6	0.6	0.6	131.04
tr|A0A3B3HFX9|A0A3B3HFX9_ORYLA;tr|A0A3B3HSL8|A0A3B3HSL8_ORYLA	tr|A0A3B3HFX9|A0A3B3HFX9_ORYLA;tr|A0A3B3HSL8|A0A3B3HSL8_ORYLA	1;1	1;1	1;1	tr|A0A3B3HFX9|A0A3B3HFX9_ORYLA Reverse transcriptase domain-containing protein OS=Oryzias latipes OX=8090 PE=4 SV=1;tr|A0A3B3HSL8|A0A3B3HSL8_ORYLA Reverse transcriptase domain-containing protein OS=Oryzias latipes OX=8090 PE=4 SV=1	2	1	1	1	1	1	1	1	1	1	1	1	1	1	1	1	1	1	1	1	1	1	1	1	1	1	1	1	1	1	1	1	1	1	1	1	1	1	1	1	1.9	1.9	1.9	60.169
tr|A0A3B3HGY8|A0A3B3HGY8_ORYLA	tr|A0A3B3HGY8|A0A3B3HGY8_ORYLA	1	1	1	tr|A0A3B3HGY8|A0A3B3HGY8_ORYLA Ig-like domain-containing protein OS=Oryzias latipes OX=8090 PE=4 SV=1	1	1	1	1	1	1	1	1	0	1	1	1	1	1	0	0	1	1	1	1	0	1	1	1	1	1	0	0	1	1	1	1	0	1	1	1	1	1	0	0	16.3	16.3	16.3	11.012
tr|H2M8G3|H2M8G3_ORYLA;tr|A0A3B3HUN7|A0A3B3HUN7_ORYLA;tr|H2M8G0|H2M8G0_ORYLA;tr|A0A3B3HIF2|A0A3B3HIF2_ORYLA;tr|H2L743|H2L743_ORYLA;tr|H2L385|H2L385_ORYLA;tr|H2MZJ4|H2MZJ4_ORYLA;tr|H2L727|H2L727_ORYLA	tr|H2M8G3|H2M8G3_ORYLA;tr|A0A3B3HUN7|A0A3B3HUN7_ORYLA;tr|H2M8G0|H2M8G0_ORYLA;tr|A0A3B3HIF2|A0A3B3HIF2_ORYLA;tr|H2L743|H2L743_ORYLA;tr|H2L385|H2L385_ORYLA;tr|H2MZJ4|H2MZJ4_ORYLA;tr|H2L727|H2L727_ORYLA	1;1;1;1;1;1;1;1	1;1;1;1;1;1;1;1	1;1;1;1;1;1;1;1	tr|H2M8G3|H2M8G3_ORYLA Histone H4 OS=Oryzias latipes OX=8090 PE=3 SV=1;tr|A0A3B3HUN7|A0A3B3HUN7_ORYLA Histone H4 OS=Oryzias latipes OX=8090 PE=3 SV=1;tr|H2M8G0|H2M8G0_ORYLA Histone H4 OS=Oryzias latipes OX=8090 PE=3 SV=1;tr|A0A3B3HIF2|A0A3B3HIF2_ORYLA Hist	8	1	1	1	1	1	1	1	0	1	1	1	1	1	1	0	1	1	1	1	0	1	1	1	1	1	1	0	1	1	1	1	0	1	1	1	1	1	1	0	11.2	11.2	11.2	10.157
tr|H2M694|H2M694_ORYLA;tr|A0A3B3HJE2|A0A3B3HJE2_ORYLA	tr|H2M694|H2M694_ORYLA;tr|A0A3B3HJE2|A0A3B3HJE2_ORYLA	1;1	1;1	1;1	tr|H2M694|H2M694_ORYLA Phosphoglycerate mutase OS=Oryzias latipes OX=8090 GN=LOC101164987 PE=3 SV=2;tr|A0A3B3HJE2|A0A3B3HJE2_ORYLA Phosphoglycerate mutase OS=Oryzias latipes OX=8090 GN=LOC101164987 PE=3 SV=1	2	1	1	1	1	1	1	1	0	1	1	0	1	0	0	0	1	1	1	1	0	1	1	0	1	0	0	0	1	1	1	1	0	1	1	0	1	0	0	0	5.2	5.2	5.2	26.116
tr|A0A3B3HLX7|A0A3B3HLX7_ORYLA	tr|A0A3B3HLX7|A0A3B3HLX7_ORYLA	1	1	1	tr|A0A3B3HLX7|A0A3B3HLX7_ORYLA Uncharacterized protein OS=Oryzias latipes OX=8090 PE=3 SV=1	1	1	1	1	1	1	0	1	1	1	1	1	0	1	0	0	1	1	0	1	1	1	1	1	0	1	0	0	1	1	0	1	1	1	1	1	0	1	0	0	0.8	0.8	0.8	149.45
tr|H2LCJ2|H2LCJ2_ORYLA;tr|A0A3B3HME9|A0A3B3HME9_ORYLA;tr|H2LCJ4|H2LCJ4_ORYLA;tr|A0A3B3IGP1|A0A3B3IGP1_ORYLA	tr|H2LCJ2|H2LCJ2_ORYLA;tr|A0A3B3HME9|A0A3B3HME9_ORYLA;tr|H2LCJ4|H2LCJ4_ORYLA;tr|A0A3B3IGP1|A0A3B3IGP1_ORYLA	1;1;1;1	1;1;1;1	1;1;1;1	tr|H2LCJ2|H2LCJ2_ORYLA Malate dehydrogenase OS=Oryzias latipes OX=8090 GN=mdh1 PE=3 SV=2;tr|A0A3B3HME9|A0A3B3HME9_ORYLA Malate dehydrogenase OS=Oryzias latipes OX=8090 GN=mdh1 PE=3 SV=1;tr|H2LCJ4|H2LCJ4_ORYLA Malate dehydrogenase OS=Oryzias latipes OX=8090	4	1	1	1	1	1	0	1	0	0	0	0	0	0	0	0	1	1	0	1	0	0	0	0	0	0	0	0	1	1	0	1	0	0	0	0	0	0	0	0	4.8	4.8	4.8	34.228
tr|A0A3B3HMV7|A0A3B3HMV7_ORYLA	tr|A0A3B3HMV7|A0A3B3HMV7_ORYLA	1	1	1	tr|A0A3B3HMV7|A0A3B3HMV7_ORYLA RNA helicase OS=Oryzias latipes OX=8090 GN=ddx4 PE=3 SV=1	1	1	1	1	0	0	0	0	0	1	0	0	0	0	0	0	0	0	0	0	0	1	0	0	0	0	0	0	0	0	0	0	0	1	0	0	0	0	0	0	1.2	1.2	1.2	80.022
tr|A0A3B3IH05|A0A3B3IH05_ORYLA;tr|A0A3B3HU30|A0A3B3HU30_ORYLA	tr|A0A3B3IH05|A0A3B3IH05_ORYLA;tr|A0A3B3HU30|A0A3B3HU30_ORYLA	1;1	1;1	1;1	tr|A0A3B3IH05|A0A3B3IH05_ORYLA Ig-like domain-containing protein OS=Oryzias latipes OX=8090 PE=4 SV=1;tr|A0A3B3HU30|A0A3B3HU30_ORYLA Ig-like domain-containing protein OS=Oryzias latipes OX=8090 PE=4 SV=1	2	1	1	1	1	1	1	1	0	0	1	0	0	0	0	0	1	1	1	1	0	0	1	0	0	0	0	0	1	1	1	1	0	0	1	0	0	0	0	0	11.2	11.2	11.2	10.931
tr|A0A3B3HVN1|A0A3B3HVN1_ORYLA	tr|A0A3B3HVN1|A0A3B3HVN1_ORYLA	1	1	1	tr|A0A3B3HVN1|A0A3B3HVN1_ORYLA Pyrin domain-containing protein OS=Oryzias latipes OX=8090 PE=4 SV=1	1	1	1	1	1	0	0	0	0	0	0	0	0	0	0	0	1	0	0	0	0	0	0	0	0	0	0	0	1	0	0	0	0	0	0	0	0	0	0	0	14	14	14	11.634
tr|A0A3B3I8A0|A0A3B3I8A0_ORYLA;tr|H2LA69|H2LA69_ORYLA	tr|A0A3B3I8A0|A0A3B3I8A0_ORYLA;tr|H2LA69|H2LA69_ORYLA	1;1	1;1	1;1	tr|A0A3B3I8A0|A0A3B3I8A0_ORYLA Uncharacterized protein OS=Oryzias latipes OX=8090 GN=hdlbp PE=4 SV=1;tr|H2LA69|H2LA69_ORYLA Uncharacterized protein OS=Oryzias latipes OX=8090 GN=hdlbp PE=4 SV=2	2	1	1	1	0	0	0	1	1	1	0	0	0	0	0	0	0	0	0	1	1	1	0	0	0	0	0	0	0	0	0	1	1	1	0	0	0	0	0	0	1.2	1.2	1.2	141.94
tr|A0A3B3IDJ7|A0A3B3IDJ7_ORYLA	tr|A0A3B3IDJ7|A0A3B3IDJ7_ORYLA	1	1	1	tr|A0A3B3IDJ7|A0A3B3IDJ7_ORYLA Apolipoprotein C-II OS=Oryzias latipes OX=8090 PE=3 SV=1	1	1	1	1	0	0	0	1	0	0	0	0	0	0	0	0	0	0	0	1	0	0	0	0	0	0	0	0	0	0	0	1	0	0	0	0	0	0	0	0	18.8	18.8	18.8	10.772
tr|H2M6J5|H2M6J5_ORYLA;tr|A0A3B3IEV5|A0A3B3IEV5_ORYLA;tr|H2M6J8|H2M6J8_ORYLA	tr|H2M6J5|H2M6J5_ORYLA;tr|A0A3B3IEV5|A0A3B3IEV5_ORYLA;tr|H2M6J8|H2M6J8_ORYLA	1;1;1	1;1;1	1;1;1	tr|H2M6J5|H2M6J5_ORYLA Protein-tyrosine-phosphatase OS=Oryzias latipes OX=8090 GN=MTMR4 PE=3 SV=2;tr|A0A3B3IEV5|A0A3B3IEV5_ORYLA Protein-tyrosine-phosphatase OS=Oryzias latipes OX=8090 GN=MTMR4 PE=3 SV=1;tr|H2M6J8|H2M6J8_ORYLA Protein-tyrosine-phosphatase	3	1	1	1	1	1	1	0	0	0	0	0	0	0	0	0	1	1	1	0	0	0	0	0	0	0	0	0	1	1	1	0	0	0	0	0	0	0	0	0	0.6	0.6	0.6	130.14
tr|A4UWM7|A4UWM7_ORYLA	tr|A4UWM7|A4UWM7_ORYLA	1	1	1	tr|A4UWM7|A4UWM7_ORYLA Trypsinogen OS=Oryzias latipes OX=8090 GN=tryp PE=2 SV=1	1	1	1	1	1	1	1	0	0	0	0	0	0	0	0	0	1	1	1	0	0	0	0	0	0	0	0	0	1	1	1	0	0	0	0	0	0	0	0	0	5.4	5.4	5.4	26.041
tr|B1NJG2|B1NJG2_ORYLA	tr|B1NJG2|B1NJG2_ORYLA	1	1	1	tr|B1NJG2|B1NJG2_ORYLA Suppressor of cytokine signaling 3 OS=Oryzias latipes OX=8090 GN=SOCS3 PE=2 SV=1	1	1	1	1	1	1	1	1	1	1	1	1	1	0	1	1	1	1	1	1	1	1	1	1	1	0	1	1	1	1	1	1	1	1	1	1	1	0	1	1	6	6	6	23.097
tr|H2L2T9|H2L2T9_ORYLA	tr|H2L2T9|H2L2T9_ORYLA	1	1	1	tr|H2L2T9|H2L2T9_ORYLA Aspartate aminotransferase OS=Oryzias latipes OX=8090 GN=GOT1 PE=3 SV=2	1	1	1	1	1	1	1	0	0	0	0	0	0	0	0	0	1	1	1	0	0	0	0	0	0	0	0	0	1	1	1	0	0	0	0	0	0	0	0	0	3.4	3.4	3.4	45.689
tr|H2L3F6|H2L3F6_ORYLA;tr|H2L3F7|H2L3F7_ORYLA	tr|H2L3F6|H2L3F6_ORYLA;tr|H2L3F7|H2L3F7_ORYLA	1;1	1;1	1;1	tr|H2L3F6|H2L3F6_ORYLA Metalloendopeptidase OS=Oryzias latipes OX=8090 GN=mnep PE=4 SV=1;tr|H2L3F7|H2L3F7_ORYLA Metalloendopeptidase OS=Oryzias latipes OX=8090 GN=mnep PE=4 SV=2	2	1	1	1	1	1	1	0	0	0	0	0	0	0	0	0	1	1	1	0	0	0	0	0	0	0	0	0	1	1	1	0	0	0	0	0	0	0	0	0	6.5	6.5	6.5	31.371
tr|H2L3Q8|H2L3Q8_ORYLA	tr|H2L3Q8|H2L3Q8_ORYLA	1	1	1	tr|H2L3Q8|H2L3Q8_ORYLA Uncharacterized protein OS=Oryzias latipes OX=8090 GN=LOC101163952 PE=3 SV=2	1	1	1	1	0	1	1	0	0	0	1	0	0	0	0	0	0	1	1	0	0	0	1	0	0	0	0	0	0	1	1	0	0	0	1	0	0	0	0	0	2.5	2.5	2.5	53.181
tr|H2L771|H2L771_ORYLA	tr|H2L771|H2L771_ORYLA	1	1	1	tr|H2L771|H2L771_ORYLA Uncharacterized protein OS=Oryzias latipes OX=8090 GN=LOC101162536 PE=4 SV=2	1	1	1	1	1	1	1	1	1	1	1	0	1	0	1	1	1	1	1	1	1	1	1	0	1	0	1	1	1	1	1	1	1	1	1	0	1	0	1	1	9.6	9.6	9.6	16.609
tr|H2L916|H2L916_ORYLA	tr|H2L916|H2L916_ORYLA	1	1	1	tr|H2L916|H2L916_ORYLA Uncharacterized protein OS=Oryzias latipes OX=8090 GN=LOC101156435 PE=3 SV=2	1	1	1	1	1	1	1	1	1	1	1	1	1	1	1	1	1	1	1	1	1	1	1	1	1	1	1	1	1	1	1	1	1	1	1	1	1	1	1	1	0.8	0.8	0.8	144.07
tr|H2LB99|H2LB99_ORYLA	tr|H2LB99|H2LB99_ORYLA	1	1	1	tr|H2LB99|H2LB99_ORYLA SMB domain-containing protein OS=Oryzias latipes OX=8090 GN=LOC101157076 PE=4 SV=2	1	1	1	1	1	1	1	1	0	0	1	0	1	1	0	0	1	1	1	1	0	0	1	0	1	1	0	0	1	1	1	1	0	0	1	0	1	1	0	0	2.7	2.7	2.7	49.049
tr|H2LIV2|H2LIV2_ORYLA;tr|H2LIU9|H2LIU9_ORYLA	tr|H2LIV2|H2LIV2_ORYLA;tr|H2LIU9|H2LIU9_ORYLA	1;1	1;1	1;1	tr|H2LIV2|H2LIV2_ORYLA Uncharacterized protein OS=Oryzias latipes OX=8090 GN=cpn1 PE=3 SV=2;tr|H2LIU9|H2LIU9_ORYLA Uncharacterized protein OS=Oryzias latipes OX=8090 GN=cpn1 PE=3 SV=1	2	1	1	1	1	1	1	0	0	0	0	0	0	0	0	0	1	1	1	0	0	0	0	0	0	0	0	0	1	1	1	0	0	0	0	0	0	0	0	0	2.6	2.6	2.6	47.558
tr|H2LNH1|H2LNH1_ORYLA	tr|H2LNH1|H2LNH1_ORYLA	1	1	1	tr|H2LNH1|H2LNH1_ORYLA Alpha-1,4 glucan phosphorylase OS=Oryzias latipes OX=8090 GN=LOC101169133 PE=3 SV=2	1	1	1	1	1	1	1	0	0	0	0	0	0	0	0	0	1	1	1	0	0	0	0	0	0	0	0	0	1	1	1	0	0	0	0	0	0	0	0	0	1.4	1.4	1.4	97.013
tr|H2LQH0|H2LQH0_ORYLA	tr|H2LQH0|H2LQH0_ORYLA	1	1	1	tr|H2LQH0|H2LQH0_ORYLA Lipocln_cytosolic_FA-bd_dom domain-containing protein OS=Oryzias latipes OX=8090 GN=LOC101165663 PE=3 SV=2	1	1	1	1	1	1	1	1	0	1	1	0	1	0	0	0	1	1	1	1	0	1	1	0	1	0	0	0	1	1	1	1	0	1	1	0	1	0	0	0	5.6	5.6	5.6	21.715
tr|H2LSP7|H2LSP7_ORYLA	tr|H2LSP7|H2LSP7_ORYLA	1	1	1	tr|H2LSP7|H2LSP7_ORYLA zf-C2H2_7 domain-containing protein OS=Oryzias latipes OX=8090 GN=znf750 PE=4 SV=2	1	1	1	1	0	0	0	0	0	1	0	1	1	1	0	1	0	0	0	0	0	1	0	1	1	1	0	1	0	0	0	0	0	1	0	1	1	1	0	1	2.5	2.5	2.5	67.354
tr|H2LY88|H2LY88_ORYLA	tr|H2LY88|H2LY88_ORYLA	1	1	1	tr|H2LY88|H2LY88_ORYLA Uncharacterized protein OS=Oryzias latipes OX=8090 GN=brat1 PE=4 SV=2	1	1	1	1	1	0	1	1	1	1	1	1	0	1	1	1	1	0	1	1	1	1	1	1	0	1	1	1	1	0	1	1	1	1	1	1	0	1	1	1	1.1	1.1	1.1	95.794
tr|H2M2R1|H2M2R1_ORYLA	tr|H2M2R1|H2M2R1_ORYLA	1	1	1	tr|H2M2R1|H2M2R1_ORYLA DNA-directed RNA polymerase III subunit RPC3 OS=Oryzias latipes OX=8090 GN=polr3c PE=3 SV=2	1	1	1	1	1	1	1	0	0	1	1	1	1	0	0	0	1	1	1	0	0	1	1	1	1	0	0	0	1	1	1	0	0	1	1	1	1	0	0	0	1.7	1.7	1.7	60.66
tr|H2M402|H2M402_ORYLA	tr|H2M402|H2M402_ORYLA	1	1	1	tr|H2M402|H2M402_ORYLA DUF676 domain-containing protein OS=Oryzias latipes OX=8090 GN=fam135a PE=3 SV=2	1	1	1	1	1	1	1	1	1	1	1	1	1	1	1	1	1	1	1	1	1	1	1	1	1	1	1	1	1	1	1	1	1	1	1	1	1	1	1	1	1.2	1.2	1.2	148.13
tr|H2M5J8|H2M5J8_ORYLA	tr|H2M5J8|H2M5J8_ORYLA	1	1	1	tr|H2M5J8|H2M5J8_ORYLA Uncharacterized protein OS=Oryzias latipes OX=8090 GN=LOC101170569 PE=3 SV=2	1	1	1	1	1	1	1	1	0	0	1	0	0	0	0	0	1	1	1	1	0	0	1	0	0	0	0	0	1	1	1	1	0	0	1	0	0	0	0	0	1.3	1.3	1.3	91.187
tr|H2MBT4|H2MBT4_ORYLA	tr|H2MBT4|H2MBT4_ORYLA	1	1	1	tr|H2MBT4|H2MBT4_ORYLA Carrier domain-containing protein OS=Oryzias latipes OX=8090 GN=LOC101169644 PE=4 SV=2	1	1	1	1	0	1	1	1	0	0	0	0	0	1	1	0	0	1	1	1	0	0	0	0	0	1	1	0	0	1	1	1	0	0	0	0	0	1	1	0	0.5	0.5	0.5	232.35
tr|H2MF00|H2MF00_ORYLA	tr|H2MF00|H2MF00_ORYLA	1	1	1	tr|H2MF00|H2MF00_ORYLA Uncharacterized protein OS=Oryzias latipes OX=8090 GN=dhrs13 PE=3 SV=1	1	1	1	1	0	0	0	0	0	0	0	0	0	0	1	0	0	0	0	0	0	0	0	0	0	0	1	0	0	0	0	0	0	0	0	0	0	0	1	0	3.1	3.1	3.1	34.847
tr|H2MHC2|H2MHC2_ORYLA	tr|H2MHC2|H2MHC2_ORYLA	1	1	1	tr|H2MHC2|H2MHC2_ORYLA Uncharacterized protein OS=Oryzias latipes OX=8090 GN=tsc1 PE=4 SV=2	1	1	1	1	1	1	1	1	0	1	1	1	1	1	1	1	1	1	1	1	0	1	1	1	1	1	1	1	1	1	1	1	0	1	1	1	1	1	1	1	0.8	0.8	0.8	133.48
tr|H2MK33|H2MK33_ORYLA	tr|H2MK33|H2MK33_ORYLA	1	1	1	tr|H2MK33|H2MK33_ORYLA Importin subunit alpha OS=Oryzias latipes OX=8090 GN=LOC111947810 PE=3 SV=2	1	1	1	1	0	1	1	0	1	1	0	1	1	0	1	1	0	1	1	0	1	1	0	1	1	0	1	1	0	1	1	0	1	1	0	1	1	0	1	1	2	2	2	55.838
tr|H2MKG7|H2MKG7_ORYLA	tr|H2MKG7|H2MKG7_ORYLA	1	1	1	tr|H2MKG7|H2MKG7_ORYLA Lumican OS=Oryzias latipes OX=8090 GN=lum PE=3 SV=2	1	1	1	1	1	1	1	0	0	1	1	1	0	1	0	0	1	1	1	0	0	1	1	1	0	1	0	0	1	1	1	0	0	1	1	1	0	1	0	0	3.2	3.2	3.2	38.597
tr|H2MLK1|H2MLK1_ORYLA	tr|H2MLK1|H2MLK1_ORYLA	1	1	1	tr|H2MLK1|H2MLK1_ORYLA Uncharacterized protein OS=Oryzias latipes OX=8090 GN=cd2ap PE=4 SV=2	1	1	1	1	1	1	1	1	1	1	1	1	1	1	1	1	1	1	1	1	1	1	1	1	1	1	1	1	1	1	1	1	1	1	1	1	1	1	1	1	1.7	1.7	1.7	72.821
tr|H2MLP7|H2MLP7_ORYLA	tr|H2MLP7|H2MLP7_ORYLA	1	1	1	tr|H2MLP7|H2MLP7_ORYLA Uncharacterized protein OS=Oryzias latipes OX=8090 GN=LOC101167637 PE=4 SV=2	1	1	1	1	1	1	1	0	0	0	0	0	0	0	0	0	1	1	1	0	0	0	0	0	0	0	0	0	1	1	1	0	0	0	0	0	0	0	0	0	1.8	1.8	1.8	87.613
tr|H2MM07|H2MM07_ORYLA	tr|H2MM07|H2MM07_ORYLA	1	1	1	tr|H2MM07|H2MM07_ORYLA Homeobox domain-containing protein OS=Oryzias latipes OX=8090 GN=six6 PE=3 SV=2	1	1	1	1	1	1	1	1	1	1	1	1	1	1	0	1	1	1	1	1	1	1	1	1	1	1	0	1	1	1	1	1	1	1	1	1	1	1	0	1	4.9	4.9	4.9	27.724
tr|H2MM85|H2MM85_ORYLA	tr|H2MM85|H2MM85_ORYLA	1	1	1	tr|H2MM85|H2MM85_ORYLA Uncharacterized protein OS=Oryzias latipes OX=8090 GN=LOC101157618 PE=4 SV=2	1	1	1	1	0	1	1	1	1	1	1	1	0	1	1	1	0	1	1	1	1	1	1	1	0	1	1	1	0	1	1	1	1	1	1	1	0	1	1	1	4	4	4	31.23
tr|H2MNN4|H2MNN4_ORYLA	tr|H2MNN4|H2MNN4_ORYLA	1	1	1	tr|H2MNN4|H2MNN4_ORYLA Propionate--CoA ligase OS=Oryzias latipes OX=8090 GN=acss3 PE=3 SV=2	1	1	1	1	1	1	1	1	1	0	1	0	0	1	0	1	1	1	1	1	1	0	1	0	0	1	0	1	1	1	1	1	1	0	1	0	0	1	0	1	1.5	1.5	1.5	72.394
tr|H2MQA4|H2MQA4_ORYLA	tr|H2MQA4|H2MQA4_ORYLA	1	1	1	tr|H2MQA4|H2MQA4_ORYLA Selectin E OS=Oryzias latipes OX=8090 GN=SELE PE=3 SV=2	1	1	1	1	1	1	0	1	1	1	0	1	0	0	0	0	1	1	0	1	1	1	0	1	0	0	0	0	1	1	0	1	1	1	0	1	0	0	0	0	1.4	1.4	1.4	81.009
tr|H2MT21|H2MT21_ORYLA	tr|H2MT21|H2MT21_ORYLA	1	1	1	tr|H2MT21|H2MT21_ORYLA Homeobox domain-containing protein OS=Oryzias latipes OX=8090 GN=gbx1 PE=4 SV=2	1	1	1	1	0	0	0	0	0	0	0	0	0	1	0	0	0	0	0	0	0	0	0	0	0	1	0	0	0	0	0	0	0	0	0	0	0	1	0	0	6.8	6.8	6.8	35.368
tr|H2MVE0|H2MVE0_ORYLA	tr|H2MVE0|H2MVE0_ORYLA	1	1	1	tr|H2MVE0|H2MVE0_ORYLA SERPIN domain-containing protein OS=Oryzias latipes OX=8090 GN=LOC101174720 PE=3 SV=2	1	1	1	1	1	1	1	1	0	0	0	1	0	0	0	0	1	1	1	1	0	0	0	1	0	0	0	0	1	1	1	1	0	0	0	1	0	0	0	0	3.7	3.7	3.7	47.77
tr|H2MYQ7|H2MYQ7_ORYLA	tr|H2MYQ7|H2MYQ7_ORYLA	1	1	1	tr|H2MYQ7|H2MYQ7_ORYLA C1q domain-containing protein OS=Oryzias latipes OX=8090 GN=LOC101157838 PE=4 SV=2	1	1	1	1	1	1	1	0	1	1	0	1	1	0	0	0	1	1	1	0	1	1	0	1	1	0	0	0	1	1	1	0	1	1	0	1	1	0	0	0	5.9	5.9	5.9	25.168
tr|H2N170|H2N170_ORYLA	tr|H2N170|H2N170_ORYLA	1	1	1	tr|H2N170|H2N170_ORYLA Uncharacterized protein OS=Oryzias latipes OX=8090 PE=4 SV=2	1	1	1	1	1	1	1	1	1	1	1	1	1	1	1	1	1	1	1	1	1	1	1	1	1	1	1	1	1	1	1	1	1	1	1	1	1	1	1	1	5.7	5.7	5.7	19.362
[truncated: 91 more columns]

## Sheet: filtered by peptides
										0mg/L_rep1	0mg/L_rep2	0mg/L_rep3	5mg/L_HA_rep1	5mg/L_HA_rep2	5mg/L_HA_rep3	40mg/L_HA_rep1	40mg/L_HA_rep2	40mg/L_HA_rep3	80mg/L_HA_rep1	80mg/L_HA_rep2	80mg/L_HA_rep3	0mg/L_rep1	0mg/L_rep2	0mg/L_rep3	5mg/L_HA_rep1	5mg/L_HA_rep2	5mg/L_HA_rep3	40mg/L_HA_rep1	40mg/L_HA_rep2	40mg/L_HA_rep3	80mg/L_HA_rep1	80mg/L_HA_rep2	80mg/L_HA_rep3	0mg/L_rep1	0mg/L_rep2	0mg/L_rep3	5mg/L_HA_rep1	5mg/L_HA_rep2	5mg/L_HA_rep3	40mg/L_HA_rep1	40mg/L_HA_rep2	40mg/L_HA_rep3	80mg/L_HA_rep1	80mg/L_HA_rep2	80mg/L_HA_rep3
Protein IDs	Majority protein IDs	Peptide counts (all)	Peptide counts (razor+unique)	Peptide counts (unique)	Fasta headers	Number of proteins	Peptides	Razor + unique peptides	Unique peptides	Peptides 1	Peptides 1_20210216221208	Peptides 1_20210216234311	Peptides 2	Peptides 2_20210217034646	Peptides 2_20210217051749	Peptides 3	Peptides 3_20210217092131	Peptides 3_20210217105235	Peptides 4	Peptides 4_20210217145614	Peptides 4_20210217162724	Razor + unique peptides 1	Razor + unique peptides 1_20210216221208	Razor + unique peptides 1_20210216234311	Razor + unique peptides 2	Razor + unique peptides 2_20210217034646	Razor + unique peptides 2_20210217051749	Razor + unique peptides 3	Razor + unique peptides 3_20210217092131	Razor + unique peptides 3_20210217105235	Razor + unique peptides 4	Razor + unique peptides 4_20210217145614	Razor + unique peptides 4_20210217162724	Unique peptides 1	Unique peptides 1_20210216221208	Unique peptides 1_20210216234311	Unique peptides 2	Unique peptides 2_20210217034646	Unique peptides 2_20210217051749	Unique peptides 3	Unique peptides 3_20210217092131	Unique peptides 3_20210217105235	Unique peptides 4	Unique peptides 4_20210217145614	Unique peptides 4_20210217162724	Sequence coverage [%]	Unique + razor sequence coverage [%]	Unique sequence coverage [%]	Mol. weight [kDa]
tr|H2M6N3|H2M6N3_ORYLA;tr|A0A3B3H564|A0A3B3H564_ORYLA	tr|H2M6N3|H2M6N3_ORYLA	83;3	83;3	35;0	tr|H2M6N3|H2M6N3_ORYLA Uncharacterized protein OS=Oryzias latipes OX=8090 GN=LOC110015899 PE=4 SV=2	2	83	83	35	77	78	75	66	58	72	65	69	72	48	45	50	77	78	75	66	58	72	65	69	72	48	45	50	33	33	32	29	27	31	30	29	33	22	19	21	51.6	51.6	25	184.49
tr|A0A3B3HP95|A0A3B3HP95_ORYLA;tr|H2LNM8|H2LNM8_ORYLA;tr|A0A3B3I046|A0A3B3I046_ORYLA	tr|A0A3B3HP95|A0A3B3HP95_ORYLA;tr|H2LNM8|H2LNM8_ORYLA;tr|A0A3B3I046|A0A3B3I046_ORYLA	73;72;70	73;72;70	41;40;39	tr|A0A3B3HP95|A0A3B3HP95_ORYLA Phosvitin OS=Oryzias latipes OX=8090 GN=ol-vit1 PE=4 SV=1;tr|H2LNM8|H2LNM8_ORYLA Phosvitin OS=Oryzias latipes OX=8090 GN=ol-vit1 PE=4 SV=2;tr|A0A3B3I046|A0A3B3I046_ORYLA Phosvitin OS=Oryzias latipes OX=8090 GN=ol-vit1 PE=4 SV	3	73	73	41	62	66	70	56	49	59	57	62	59	40	46	43	62	66	70	56	49	59	57	62	59	40	46	43	34	36	39	28	25	32	29	32	31	20	24	23	44.8	44.8	27.2	185.08
tr|H2M6U1|H2M6U1_ORYLA;tr|A0A3B3IBI8|A0A3B3IBI8_ORYLA;tr|H2LIX8|H2LIX8_ORYLA	tr|H2M6U1|H2M6U1_ORYLA;tr|A0A3B3IBI8|A0A3B3IBI8_ORYLA	68;65;1	25;23;1	17;15;1	tr|H2M6U1|H2M6U1_ORYLA Uncharacterized protein OS=Oryzias latipes OX=8090 GN=c3-2 PE=4 SV=2;tr|A0A3B3IBI8|A0A3B3IBI8_ORYLA Uncharacterized protein OS=Oryzias latipes OX=8090 GN=c3-2 PE=4 SV=1	3	68	25	17	63	65	63	53	45	56	49	56	54	31	30	34	24	25	25	20	17	20	18	21	20	9	7	8	16	17	17	12	12	14	10	13	13	6	5	6	42.2	19.1	13.9	184.4
tr|H2LP13|H2LP13_ORYLA	tr|H2LP13|H2LP13_ORYLA	60	60	60	tr|H2LP13|H2LP13_ORYLA Phosvitin OS=Oryzias latipes OX=8090 GN=vit-6 PE=4 SV=2	1	60	60	60	55	59	59	44	40	46	44	49	50	29	38	34	55	59	59	44	40	46	44	49	50	29	38	34	55	59	59	44	40	46	44	49	50	29	38	34	35.4	35.4	35.4	190.37
tr|H2MBD1|H2MBD1_ORYLA	tr|H2MBD1|H2MBD1_ORYLA	46	46	46	tr|H2MBD1|H2MBD1_ORYLA Vitellogenin domain-containing protein OS=Oryzias latipes OX=8090 GN=LOC101158990 PE=4 SV=2	1	46	46	46	42	44	45	32	33	31	32	33	32	9	11	9	42	44	45	32	33	31	32	33	32	9	11	9	42	44	45	32	33	31	32	33	32	9	11	9	21.7	21.7	21.7	271.93
tr|H2LRL9|H2LRL9_ORYLA	tr|H2LRL9|H2LRL9_ORYLA	41	41	32	tr|H2LRL9|H2LRL9_ORYLA Uncharacterized protein OS=Oryzias latipes OX=8090 GN=c4b PE=4 SV=2	1	41	41	32	39	41	39	29	28	26	30	31	32	11	10	9	39	41	39	29	28	26	30	31	32	11	10	9	32	32	31	23	21	21	23	24	25	9	8	8	25.1	25.1	18.3	193.79
tr|H2MVB4|H2MVB4_ORYLA	tr|H2MVB4|H2MVB4_ORYLA	41	5	0	tr|H2MVB4|H2MVB4_ORYLA Anaphylatoxin-like domain-containing protein OS=Oryzias latipes OX=8090 PE=4 SV=2	1	41	5	0	36	39	39	31	27	32	28	35	32	21	18	22	4	5	5	2	2	2	1	3	2	1	0	1	0	0	0	0	0	0	0	0	0	0	0	0	26	3.9	0	150.01
tr|H2LQ37|H2LQ37_ORYLA;tr|A0A3B3HZZ6|A0A3B3HZZ6_ORYLA	tr|H2LQ37|H2LQ37_ORYLA;tr|A0A3B3HZZ6|A0A3B3HZZ6_ORYLA	37;35	37;35	37;35	tr|H2LQ37|H2LQ37_ORYLA Phosvitin OS=Oryzias latipes OX=8090 GN=LOC101161140 PE=4 SV=1;tr|A0A3B3HZZ6|A0A3B3HZZ6_ORYLA Phosvitin OS=Oryzias latipes OX=8090 GN=LOC101161140 PE=4 SV=1	2	37	37	37	32	34	36	27	24	29	27	30	28	23	21	20	32	34	36	27	24	29	27	30	28	23	21	20	32	34	36	27	24	29	27	30	28	23	21	20	31.8	31.8	31.8	137.37
tr|H2MWU7|H2MWU7_ORYLA;tr|A0A3B3HDA6|A0A3B3HDA6_ORYLA	tr|H2MWU7|H2MWU7_ORYLA;tr|A0A3B3HDA6|A0A3B3HDA6_ORYLA	37;36	8;8	1;1	tr|H2MWU7|H2MWU7_ORYLA Phosvitin OS=Oryzias latipes OX=8090 GN=LOC101159180 PE=4 SV=2;tr|A0A3B3HDA6|A0A3B3HDA6_ORYLA Phosvitin OS=Oryzias latipes OX=8090 GN=LOC101159180 PE=4 SV=1	2	37	8	1	32	34	36	33	29	32	33	34	32	21	25	23	7	7	8	8	7	8	8	7	7	3	4	5	1	1	1	1	1	1	1	1	1	1	1	1	22.3	5	0.4	184.27
tr|H2MLX9|H2MLX9_ORYLA	tr|H2MLX9|H2MLX9_ORYLA	36	36	36	tr|H2MLX9|H2MLX9_ORYLA Uncharacterized protein OS=Oryzias latipes OX=8090 GN=LOC101169721 PE=3 SV=2	1	36	36	36	29	31	31	32	29	35	26	28	32	29	32	30	29	31	31	32	29	35	26	28	32	29	32	30	29	31	31	32	29	35	26	28	32	29	32	30	70.6	70.6	70.6	36.124
tr|H2MPL0|H2MPL0_ORYLA;tr|A0A3B3ILR8|A0A3B3ILR8_ORYLA;sp|P79819|TRFE_ORYLA	tr|H2MPL0|H2MPL0_ORYLA;tr|A0A3B3ILR8|A0A3B3ILR8_ORYLA;sp|P79819|TRFE_ORYLA	35;35;32	35;35;32	35;35;32	tr|H2MPL0|H2MPL0_ORYLA Serotransferrin OS=Oryzias latipes OX=8090 GN=LOC100144362 PE=3 SV=2;tr|A0A3B3ILR8|A0A3B3ILR8_ORYLA Serotransferrin OS=Oryzias latipes OX=8090 GN=LOC100144362 PE=3 SV=1;sp|P79819|TRFE_ORYLA Serotransferrin OS=Oryzias latipes OX=8090	3	35	35	35	33	34	34	28	24	31	27	27	29	19	19	20	33	34	34	28	24	31	27	27	29	19	19	20	33	34	34	28	24	31	27	27	29	19	19	20	57	57	57	73.822
tr|H2M2K4|H2M2K4_ORYLA	tr|H2M2K4|H2M2K4_ORYLA	34	34	33	tr|H2M2K4|H2M2K4_ORYLA Uncharacterized protein OS=Oryzias latipes OX=8090 GN=LOC100049191 PE=3 SV=2	1	34	34	33	30	33	34	12	7	12	14	16	17	4	4	6	30	33	34	12	7	12	14	16	17	4	4	6	29	32	33	11	6	11	13	15	16	3	3	5	64.2	64.2	62.4	70.375
tr|H2LFT1|H2LFT1_ORYLA;tr|A0A3B3HLW9|A0A3B3HLW9_ORYLA;tr|A0A3B3IJN2|A0A3B3IJN2_ORYLA;tr|A0A3B3IKD8|A0A3B3IKD8_ORYLA;tr|A0A3B3HT06|A0A3B3HT06_ORYLA	tr|H2LFT1|H2LFT1_ORYLA;tr|A0A3B3HLW9|A0A3B3HLW9_ORYLA;tr|A0A3B3IJN2|A0A3B3IJN2_ORYLA	32;31;27;10;2	32;31;27;10;2	32;31;27;10;2	tr|H2LFT1|H2LFT1_ORYLA Fibronectin OS=Oryzias latipes OX=8090 GN=LOC101159085 PE=4 SV=2;tr|A0A3B3HLW9|A0A3B3HLW9_ORYLA Fibronectin OS=Oryzias latipes OX=8090 GN=LOC101159085 PE=4 SV=1;tr|A0A3B3IJN2|A0A3B3IJN2_ORYLA Fibronectin OS=Oryzias latipes OX=8090 GN	5	32	32	32	31	32	32	19	4	14	20	21	17	2	3	2	31	32	32	19	4	14	20	21	17	2	3	2	31	32	32	19	4	14	20	21	17	2	3	2	16.8	16.8	16.8	267.64
tr|H2MT65|H2MT65_ORYLA	tr|H2MT65|H2MT65_ORYLA	32	32	32	tr|H2MT65|H2MT65_ORYLA Uncharacterized protein OS=Oryzias latipes OX=8090 GN=c5 PE=4 SV=2	1	32	32	32	31	31	31	25	18	24	24	28	27	15	14	11	31	31	31	25	18	24	24	28	27	15	14	11	31	31	31	25	18	24	24	28	27	15	14	11	29.1	29.1	29.1	133.73
tr|H2M5C0|H2M5C0_ORYLA;tr|A0A3B3H5X1|A0A3B3H5X1_ORYLA	tr|H2M5C0|H2M5C0_ORYLA;tr|A0A3B3H5X1|A0A3B3H5X1_ORYLA	31;30	30;29	30;29	tr|H2M5C0|H2M5C0_ORYLA Uncharacterized protein OS=Oryzias latipes OX=8090 GN=LOC100049432 PE=3 SV=2;tr|A0A3B3H5X1|A0A3B3H5X1_ORYLA Uncharacterized protein OS=Oryzias latipes OX=8090 GN=LOC100049432 PE=3 SV=1	2	31	30	30	30	30	29	15	9	16	21	18	19	8	9	11	29	29	28	14	8	15	20	17	18	7	8	10	29	29	28	14	8	15	20	17	18	7	8	10	70	68.4	68.4	71.813
tr|H2M249|H2M249_ORYLA	tr|H2M249|H2M249_ORYLA	30	30	30	tr|H2M249|H2M249_ORYLA Uncharacterized protein OS=Oryzias latipes OX=8090 GN=LOC101159604 PE=3 SV=2	1	30	30	30	27	28	29	21	21	23	20	23	22	12	11	17	27	28	29	21	21	23	20	23	22	12	11	17	27	28	29	21	21	23	20	23	22	12	11	17	26	26	26	162.13
tr|H2LAX9|H2LAX9_ORYLA	tr|H2LAX9|H2LAX9_ORYLA	24	24	24	tr|H2LAX9|H2LAX9_ORYLA Fibrinopeptide A OS=Oryzias latipes OX=8090 GN=fga PE=4 SV=2	1	24	24	24	19	24	24	18	20	22	15	20	20	12	12	8	19	24	24	18	20	22	15	20	20	12	12	8	19	24	24	18	20	22	15	20	20	12	12	8	38.3	38.3	38.3	82.416
tr|H2M2A3|H2M2A3_ORYLA;tr|H2M2B8|H2M2B8_ORYLA;tr|A0A3B3I6B6|A0A3B3I6B6_ORYLA;tr|H2MWK6|H2MWK6_ORYLA	tr|H2M2A3|H2M2A3_ORYLA	24;6;4;1	24;6;4;1	24;6;4;1	tr|H2M2A3|H2M2A3_ORYLA Uncharacterized protein OS=Oryzias latipes OX=8090 GN=LOC101159842 PE=3 SV=2	4	24	24	24	24	24	24	15	13	15	14	16	18	5	7	7	24	24	24	15	13	15	14	16	18	5	7	7	24	24	24	15	13	15	14	16	18	5	7	7	19	19	19	158.65
tr|P79816|P79816_ORYLA;tr|A0A3B3HMA3|A0A3B3HMA3_ORYLA;tr|A0A3B3HXQ4|A0A3B3HXQ4_ORYLA	tr|P79816|P79816_ORYLA	24;5;4	24;5;4	24;5;4	tr|P79816|P79816_ORYLA Bf/C2 protein OS=Oryzias latipes OX=8090 GN=Bf/C2 PE=2 SV=1	3	24	24	24	21	24	24	15	12	14	14	16	18	8	7	4	21	24	24	15	12	14	14	16	18	8	7	4	21	24	24	15	12	14	14	16	18	8	7	4	31.8	31.8	31.8	84.025
tr|A0A3B3IMH1|A0A3B3IMH1_ORYLA;tr|A0A3B3I8L1|A0A3B3I8L1_ORYLA;tr|A0A3B3I0F7|A0A3B3I0F7_ORYLA;tr|A0A3B3IKR4|A0A3B3IKR4_ORYLA;tr|A0A3B3H6D5|A0A3B3H6D5_ORYLA;tr|H2LNN9|H2LNN9_ORYLA;tr|A0A3B3HDI7|A0A3B3HDI7_ORYLA;tr|A0A3B3HUB2|A0A3B3HUB2_ORYLA;tr|A0A3B3IE78|A0A3B3IE78_ORYLA;tr|A0A3B3IHP7|A0A3B3IHP7_ORYLA	tr|A0A3B3IMH1|A0A3B3IMH1_ORYLA;tr|A0A3B3I8L1|A0A3B3I8L1_ORYLA;tr|A0A3B3I0F7|A0A3B3I0F7_ORYLA;tr|A0A3B3IKR4|A0A3B3IKR4_ORYLA;tr|A0A3B3H6D5|A0A3B3H6D5_ORYLA;tr|H2LNN9|H2LNN9_ORYLA;tr|A0A3B3HDI7|A0A3B3HDI7_ORYLA;tr|A0A3B3HUB2|A0A3B3HUB2_ORYLA;tr|A0A3B3IE78|A0A3B3IE78_ORYLA;tr|A0A3B3IHP7|A0A3B3IHP7_ORYLA	24;24;24;23;23;20;19;19;19;17	7;7;7;7;7;4;3;3;3;4	7;7;7;7;7;4;3;3;3;4	tr|A0A3B3IMH1|A0A3B3IMH1_ORYLA Vitellogenin domain-containing protein OS=Oryzias latipes OX=8090 GN=LOC101173135 PE=4 SV=1;tr|A0A3B3I8L1|A0A3B3I8L1_ORYLA Vitellogenin domain-containing protein OS=Oryzias latipes OX=8090 GN=LOC101173135 PE=4 SV=1;tr|A0A3B3I	10	24	7	7	21	21	22	20	19	19	20	20	20	12	12	14	7	7	6	5	6	4	5	5	6	4	4	4	7	7	6	5	6	4	5	5	6	4	4	4	29.8	9.4	9.4	100.55
tr|H2MFZ1|H2MFZ1_ORYLA;tr|A0A3B3IJ08|A0A3B3IJ08_ORYLA	tr|H2MFZ1|H2MFZ1_ORYLA;tr|A0A3B3IJ08|A0A3B3IJ08_ORYLA	23;23	23;23	23;23	tr|H2MFZ1|H2MFZ1_ORYLA Uncharacterized protein OS=Oryzias latipes OX=8090 GN=LOC101161439 PE=3 SV=2;tr|A0A3B3IJ08|A0A3B3IJ08_ORYLA Uncharacterized protein OS=Oryzias latipes OX=8090 GN=LOC101161439 PE=3 SV=1	2	23	23	23	21	21	22	23	22	22	21	22	22	20	21	22	21	21	22	23	22	22	21	22	22	20	21	22	21	21	22	23	22	22	21	22	22	20	21	22	66.7	66.7	66.7	28.904
tr|H2MD32|H2MD32_ORYLA	tr|H2MD32|H2MD32_ORYLA	23	23	23	tr|H2MD32|H2MD32_ORYLA Uncharacterized protein OS=Oryzias latipes OX=8090 GN=habp2 PE=4 SV=2	1	23	23	23	21	23	22	17	15	18	16	21	18	4	8	7	21	23	22	17	15	18	16	21	18	4	8	7	21	23	22	17	15	18	16	21	18	4	8	7	41.3	41.3	41.3	66.355
tr|A0A3B3H4C1|A0A3B3H4C1_ORYLA;tr|H2M6L7|H2M6L7_ORYLA	tr|A0A3B3H4C1|A0A3B3H4C1_ORYLA;tr|H2M6L7|H2M6L7_ORYLA	21;20	21;20	21;20	tr|A0A3B3H4C1|A0A3B3H4C1_ORYLA Uncharacterized protein OS=Oryzias latipes OX=8090 GN=LOC101171566 PE=3 SV=1;tr|H2M6L7|H2M6L7_ORYLA Uncharacterized protein OS=Oryzias latipes OX=8090 GN=LOC101171566 PE=3 SV=2	2	21	21	21	20	21	21	18	14	18	16	16	16	7	5	5	20	21	21	18	14	18	16	16	16	7	5	5	20	21	21	18	14	18	16	16	16	7	5	5	22.8	22.8	22.8	122.58
tr|H2N0V5|H2N0V5_ORYLA	tr|H2N0V5|H2N0V5_ORYLA	19	6	5	tr|H2N0V5|H2N0V5_ORYLA NTR domain-containing protein OS=Oryzias latipes OX=8090 PE=4 SV=2	1	19	6	5	17	18	16	11	8	15	13	14	13	7	6	6	4	6	5	1	1	4	3	2	1	0	0	0	4	5	4	1	1	3	3	2	1	0	0	0	44.6	17.6	15.3	48.306
tr|H2LCR1|H2LCR1_ORYLA	tr|H2LCR1|H2LCR1_ORYLA	18	18	18	tr|H2LCR1|H2LCR1_ORYLA Complement component C9 OS=Oryzias latipes OX=8090 GN=c9 PE=3 SV=2	1	18	18	18	18	17	17	15	16	16	17	17	17	9	10	11	18	17	17	15	16	16	17	17	17	9	10	11	18	17	17	15	16	16	17	17	17	9	10	11	40.6	40.6	40.6	65.054
tr|H2M355|H2M355_ORYLA;tr|H2M349|H2M349_ORYLA;tr|A0A3B3HIX9|A0A3B3HIX9_ORYLA	tr|H2M355|H2M355_ORYLA;tr|H2M349|H2M349_ORYLA;tr|A0A3B3HIX9|A0A3B3HIX9_ORYLA	17;17;17	17;17;17	17;17;17	tr|H2M355|H2M355_ORYLA Hemopexin OS=Oryzias latipes OX=8090 GN=hpx PE=4 SV=2;tr|H2M349|H2M349_ORYLA Hemopexin OS=Oryzias latipes OX=8090 GN=hpx PE=4 SV=2;tr|A0A3B3HIX9|A0A3B3HIX9_ORYLA Hemopexin OS=Oryzias latipes OX=8090 GN=hpx PE=3 SV=1	3	17	17	17	16	17	17	13	16	17	13	16	16	13	14	14	16	17	17	13	16	17	13	16	16	13	14	14	16	17	17	13	16	17	13	16	16	13	14	14	36.9	36.9	36.9	47.512
tr|H2LB33|H2LB33_ORYLA;CON__P02676	tr|H2LB33|H2LB33_ORYLA	17;1	17;1	17;1	tr|H2LB33|H2LB33_ORYLA Fibrinogen beta chain OS=Oryzias latipes OX=8090 GN=fgb PE=2 SV=2	2	17	17	17	17	17	17	15	14	14	15	14	14	10	10	8	17	17	17	15	14	14	15	14	14	10	10	8	17	17	17	15	14	14	15	14	14	10	10	8	40.2	40.2	40.2	56.501
tr|H2M2R4|H2M2R4_ORYLA	tr|H2M2R4|H2M2R4_ORYLA	17	17	17	tr|H2M2R4|H2M2R4_ORYLA Zona pellucida sperm-binding protein 3 OS=Oryzias latipes OX=8090 GN=1-sf PE=3 SV=1	1	17	17	17	16	16	16	15	13	16	15	16	16	9	11	11	16	16	16	15	13	16	15	16	16	9	11	11	16	16	16	15	13	16	15	16	16	9	11	11	46.4	46.4	46.4	46.198
tr|H2LAM8|H2LAM8_ORYLA	tr|H2LAM8|H2LAM8_ORYLA	15	15	15	tr|H2LAM8|H2LAM8_ORYLA Uncharacterized protein OS=Oryzias latipes OX=8090 GN=cfi PE=4 SV=2	1	15	15	15	15	14	15	14	8	12	11	12	13	4	3	1	15	14	15	14	8	12	11	12	13	4	3	1	15	14	15	14	8	12	11	12	13	4	3	1	29.4	29.4	29.4	71.962
tr|H2N0N0|H2N0N0_ORYLA	tr|H2N0N0|H2N0N0_ORYLA	15	15	15	tr|H2N0N0|H2N0N0_ORYLA Uncharacterized protein OS=Oryzias latipes OX=8090 GN=LOC101170893 PE=4 SV=2	1	15	15	15	14	13	12	7	3	7	7	7	8	1	1	0	14	13	12	7	3	7	7	7	8	1	1	0	14	13	12	7	3	7	7	7	8	1	1	0	10.5	10.5	10.5	189.53
tr|A0A3B3HA48|A0A3B3HA48_ORYLA;tr|A0A3B3HX27|A0A3B3HX27_ORYLA;tr|H2MIT6|H2MIT6_ORYLA	tr|A0A3B3HA48|A0A3B3HA48_ORYLA;tr|A0A3B3HX27|A0A3B3HX27_ORYLA;tr|H2MIT6|H2MIT6_ORYLA	14;13;13	14;13;13	14;13;13	tr|A0A3B3HA48|A0A3B3HA48_ORYLA Uncharacterized protein OS=Oryzias latipes OX=8090 GN=LOC101174608 PE=3 SV=1;tr|A0A3B3HX27|A0A3B3HX27_ORYLA Uncharacterized protein OS=Oryzias latipes OX=8090 GN=LOC101174608 PE=3 SV=1;tr|H2MIT6|H2MIT6_ORYLA Uncharacterized p	3	14	14	14	13	14	14	7	5	7	7	6	8	1	1	2	13	14	14	7	5	7	7	6	8	1	1	2	13	14	14	7	5	7	7	6	8	1	1	2	21.3	21.3	21.3	90.575
tr|A0A3B3HKZ1|A0A3B3HKZ1_ORYLA	tr|A0A3B3HKZ1|A0A3B3HKZ1_ORYLA	14	14	14	tr|A0A3B3HKZ1|A0A3B3HKZ1_ORYLA TGc domain-containing protein OS=Oryzias latipes OX=8090 GN=f13a1 PE=3 SV=1	1	14	14	14	14	14	14	3	0	2	6	5	5	0	0	0	14	14	14	3	0	2	6	5	5	0	0	0	14	14	14	3	0	2	6	5	5	0	0	0	21.9	21.9	21.9	81.257
tr|A0A3B3IJN6|A0A3B3IJN6_ORYLA;tr|A0A3B3HQF9|A0A3B3HQF9_ORYLA;tr|H2MZX2|H2MZX2_ORYLA;CON__P00735	tr|A0A3B3IJN6|A0A3B3IJN6_ORYLA;tr|A0A3B3HQF9|A0A3B3HQF9_ORYLA;tr|H2MZX2|H2MZX2_ORYLA	14;14;13;1	14;14;13;1	14;14;13;1	tr|A0A3B3IJN6|A0A3B3IJN6_ORYLA Prothrombin OS=Oryzias latipes OX=8090 GN=LOC101170246 PE=3 SV=1;tr|A0A3B3HQF9|A0A3B3HQF9_ORYLA Prothrombin OS=Oryzias latipes OX=8090 GN=LOC101170246 PE=2 SV=1;tr|H2MZX2|H2MZX2_ORYLA Activation peptide fragment 1 OS=Oryzias	4	14	14	14	11	13	13	8	9	11	9	8	8	4	5	6	11	13	13	8	9	11	9	8	8	4	5	6	11	13	13	8	9	11	9	8	8	4	5	6	20.6	20.6	20.6	70.294
tr|H2LW76|H2LW76_ORYLA;tr|A0A3B3IC02|A0A3B3IC02_ORYLA;tr|A0A3B3IHY9|A0A3B3IHY9_ORYLA	tr|H2LW76|H2LW76_ORYLA;tr|A0A3B3IC02|A0A3B3IC02_ORYLA;tr|A0A3B3IHY9|A0A3B3IHY9_ORYLA	14;14;13	14;14;13	14;14;13	tr|H2LW76|H2LW76_ORYLA Fibrinogen C-terminal domain-containing protein OS=Oryzias latipes OX=8090 GN=fgg PE=4 SV=2;tr|A0A3B3IC02|A0A3B3IC02_ORYLA Uncharacterized protein OS=Oryzias latipes OX=8090 GN=fgg PE=4 SV=1;tr|A0A3B3IHY9|A0A3B3IHY9_ORYLA Uncharacter	3	14	14	14	14	14	13	11	4	12	10	10	12	5	6	8	14	14	13	11	4	12	10	10	12	5	6	8	14	14	13	11	4	12	10	10	12	5	6	8	30.9	30.9	30.9	52.433
tr|H2L804|H2L804_ORYLA;tr|A0A3B3IBT0|A0A3B3IBT0_ORYLA	tr|H2L804|H2L804_ORYLA;tr|A0A3B3IBT0|A0A3B3IBT0_ORYLA	14;8	14;8	4;2	tr|H2L804|H2L804_ORYLA Creatine kinase OS=Oryzias latipes OX=8090 GN=CKM PE=3 SV=2;tr|A0A3B3IBT0|A0A3B3IBT0_ORYLA Creatine kinase OS=Oryzias latipes OX=8090 GN=CKM PE=3 SV=1	2	14	14	4	14	14	13	10	6	10	9	7	8	7	6	8	14	14	13	10	6	10	9	7	8	7	6	8	4	4	4	4	2	3	3	3	2	3	2	2	34.9	34.9	13.8	47.068
tr|H2LFK2|H2LFK2_ORYLA;tr|H2LFK0|H2LFK0_ORYLA	tr|H2LFK2|H2LFK2_ORYLA;tr|H2LFK0|H2LFK0_ORYLA	14;14	14;14	14;14	tr|H2LFK2|H2LFK2_ORYLA Hemopexin OS=Oryzias latipes OX=8090 GN=wap65-like PE=3 SV=1;tr|H2LFK0|H2LFK0_ORYLA Hemopexin OS=Oryzias latipes OX=8090 GN=wap65-like PE=3 SV=2	2	14	14	14	14	14	14	13	14	12	12	13	13	10	12	9	14	14	14	13	14	12	12	13	13	10	12	9	14	14	14	13	14	12	12	13	13	10	12	9	38.6	38.6	38.6	48.131
tr|H2LPL6|H2LPL6_ORYLA;tr|H2LIY2|H2LIY2_ORYLA;tr|A0A3B3I8F0|A0A3B3I8F0_ORYLA;tr|H2LL29|H2LL29_ORYLA	tr|H2LPL6|H2LPL6_ORYLA	14;1;1;1	14;1;1;1	14;1;1;1	tr|H2LPL6|H2LPL6_ORYLA Fructose-bisphosphate aldolase OS=Oryzias latipes OX=8090 GN=aldoa PE=3 SV=1	4	14	14	14	13	14	13	9	7	10	8	7	8	3	3	2	13	14	13	9	7	10	8	7	8	3	3	2	13	14	13	9	7	10	8	7	8	3	3	2	43	43	43	39.641
tr|A0A3B3I369|A0A3B3I369_ORYLA;tr|A0A3B3HZW1|A0A3B3HZW1_ORYLA;tr|A0A3B3HSQ0|A0A3B3HSQ0_ORYLA;tr|H2MUF3|H2MUF3_ORYLA;tr|H2L470|H2L470_ORYLA	tr|A0A3B3I369|A0A3B3I369_ORYLA	14;1;1;1;1	4;0;0;0;0	4;0;0;0;0	tr|A0A3B3I369|A0A3B3I369_ORYLA Creatine kinase OS=Oryzias latipes OX=8090 GN=LOC101166239 PE=3 SV=1	5	14	4	4	14	13	13	9	7	10	9	7	9	6	6	7	4	3	4	3	3	3	3	3	3	2	2	1	4	3	4	3	3	3	3	3	3	2	2	1	35.4	12.1	12.1	42.87
tr|A0A3B3H5L1|A0A3B3H5L1_ORYLA;tr|H2LZF9|H2LZF9_ORYLA	tr|A0A3B3H5L1|A0A3B3H5L1_ORYLA;tr|H2LZF9|H2LZF9_ORYLA	13;13	13;13	13;13	tr|A0A3B3H5L1|A0A3B3H5L1_ORYLA Uncharacterized protein OS=Oryzias latipes OX=8090 GN=LOC101161170 PE=3 SV=1;tr|H2LZF9|H2LZF9_ORYLA Uncharacterized protein OS=Oryzias latipes OX=8090 GN=LOC101161170 PE=3 SV=1	2	13	13	13	8	10	9	11	11	12	10	12	10	7	10	10	8	10	9	11	11	12	10	12	10	7	10	10	8	10	9	11	11	12	10	12	10	7	10	10	61	61	61	28.104
tr|A0A3B3I0Q1|A0A3B3I0Q1_ORYLA;tr|H2LDN1|H2LDN1_ORYLA	tr|A0A3B3I0Q1|A0A3B3I0Q1_ORYLA;tr|H2LDN1|H2LDN1_ORYLA	13;11	13;11	13;11	tr|A0A3B3I0Q1|A0A3B3I0Q1_ORYLA Uncharacterized protein OS=Oryzias latipes OX=8090 GN=LOC101168896 PE=4 SV=1;tr|H2LDN1|H2LDN1_ORYLA Uncharacterized protein OS=Oryzias latipes OX=8090 GN=LOC101168896 PE=4 SV=2	2	13	13	13	13	13	13	9	6	7	8	8	10	5	6	6	13	13	13	9	6	7	8	8	10	5	6	6	13	13	13	9	6	7	8	8	10	5	6	6	26.1	26.1	26.1	59.869
tr|H2M1Q0|H2M1Q0_ORYLA;tr|A0A3B3H286|A0A3B3H286_ORYLA	tr|H2M1Q0|H2M1Q0_ORYLA;tr|A0A3B3H286|A0A3B3H286_ORYLA	13;12	13;12	13;12	tr|H2M1Q0|H2M1Q0_ORYLA Complement component 8 subunit beta OS=Oryzias latipes OX=8090 GN=c8b PE=3 SV=1;tr|A0A3B3H286|A0A3B3H286_ORYLA Complement component 8 subunit beta OS=Oryzias latipes OX=8090 GN=c8b PE=3 SV=1	2	13	13	13	12	13	13	7	1	6	6	8	6	1	1	0	12	13	13	7	1	6	6	8	6	1	1	0	12	13	13	7	1	6	6	8	6	1	1	0	26.2	26.2	26.2	65.685
tr|H2MIX9|H2MIX9_ORYLA	tr|H2MIX9|H2MIX9_ORYLA	13	13	13	tr|H2MIX9|H2MIX9_ORYLA Uncharacterized protein OS=Oryzias latipes OX=8090 GN=c6 PE=3 SV=2	1	13	13	13	11	13	13	3	2	4	4	5	4	0	0	0	11	13	13	3	2	4	4	5	4	0	0	0	11	13	13	3	2	4	4	5	4	0	0	0	19.7	19.7	19.7	104.83
tr|H2LRP2|H2LRP2_ORYLA	tr|H2LRP2|H2LRP2_ORYLA	13	4	4	tr|H2LRP2|H2LRP2_ORYLA Uncharacterized protein OS=Oryzias latipes OX=8090 GN=LOC110016646 PE=4 SV=2	1	13	4	4	11	13	12	9	9	8	9	9	10	3	3	3	4	4	4	3	2	3	2	2	3	1	1	2	4	4	4	3	2	3	2	2	3	1	1	2	8.9	2.1	2.1	194.76
tr|H2MFX3|H2MFX3_ORYLA;tr|A0A3B3IFU0|A0A3B3IFU0_ORYLA	tr|H2MFX3|H2MFX3_ORYLA;tr|A0A3B3IFU0|A0A3B3IFU0_ORYLA	12;12	12;12	12;12	tr|H2MFX3|H2MFX3_ORYLA Uncharacterized protein OS=Oryzias latipes OX=8090 GN=LOC101161189 PE=3 SV=2;tr|A0A3B3IFU0|A0A3B3IFU0_ORYLA Uncharacterized protein OS=Oryzias latipes OX=8090 GN=LOC101161189 PE=3 SV=1	2	12	12	12	7	9	10	11	11	12	11	11	12	11	10	11	7	9	10	11	11	12	11	11	12	11	10	11	7	9	10	11	11	12	11	11	12	11	10	11	49.6	49.6	49.6	28.368
tr|H2M802|H2M802_ORYLA	tr|H2M802|H2M802_ORYLA	12	12	12	tr|H2M802|H2M802_ORYLA Kininogen OS=Oryzias latipes OX=8090 GN=LOC101173293 PE=2 SV=2	1	12	12	12	12	11	12	10	10	12	11	11	11	11	8	10	12	11	12	10	10	12	11	11	11	11	8	10	12	11	12	10	10	12	11	11	11	11	8	10	41	41	41	40.178
tr|H2MMF6|H2MMF6_ORYLA	tr|H2MMF6|H2MMF6_ORYLA	12	12	12	tr|H2MMF6|H2MMF6_ORYLA SERPIN domain-containing protein OS=Oryzias latipes OX=8090 GN=LOC101158815 PE=3 SV=2	1	12	12	12	9	9	12	10	8	9	9	9	7	7	5	6	9	9	12	10	8	9	9	9	7	7	5	6	9	9	12	10	8	9	9	9	7	7	5	6	27.5	27.5	27.5	45.061
tr|H2M6Q1|H2M6Q1_ORYLA	tr|H2M6Q1|H2M6Q1_ORYLA	12	8	8	tr|H2M6Q1|H2M6Q1_ORYLA NTR domain-containing protein OS=Oryzias latipes OX=8090 PE=4 SV=2	1	12	8	8	11	11	12	8	7	8	7	5	5	3	4	3	8	7	8	5	5	4	4	2	2	0	1	1	8	7	8	5	5	4	4	2	2	0	1	1	28.6	17.8	17.8	48.308
tr|A0A3B3HDY6|A0A3B3HDY6_ORYLA;tr|A0A3B3I7V4|A0A3B3I7V4_ORYLA;tr|A0A3B3HYS4|A0A3B3HYS4_ORYLA;tr|A0A3B3HVK5|A0A3B3HVK5_ORYLA;tr|A0A3B3I0Z3|A0A3B3I0Z3_ORYLA	tr|A0A3B3HDY6|A0A3B3HDY6_ORYLA;tr|A0A3B3I7V4|A0A3B3I7V4_ORYLA;tr|A0A3B3HYS4|A0A3B3HYS4_ORYLA;tr|A0A3B3HVK5|A0A3B3HVK5_ORYLA;tr|A0A3B3I0Z3|A0A3B3I0Z3_ORYLA	11;11;11;11;11	11;11;11;11;11	11;11;11;11;11	tr|A0A3B3HDY6|A0A3B3HDY6_ORYLA Uncharacterized protein OS=Oryzias latipes OX=8090 GN=LOC101157887 PE=4 SV=1;tr|A0A3B3I7V4|A0A3B3I7V4_ORYLA Uncharacterized protein OS=Oryzias latipes OX=8090 GN=LOC101157887 PE=4 SV=1;tr|A0A3B3HYS4|A0A3B3HYS4_ORYLA Uncharact	5	11	11	11	9	9	11	6	5	7	4	9	6	1	1	3	9	9	11	6	5	7	4	9	6	1	1	3	9	9	11	6	5	7	4	9	6	1	1	3	35.6	35.6	35.6	37.908
tr|H2L5B8|H2L5B8_ORYLA;tr|H2L5C0|H2L5C0_ORYLA	tr|H2L5B8|H2L5B8_ORYLA;tr|H2L5C0|H2L5C0_ORYLA	11;7	11;7	11;7	tr|H2L5B8|H2L5B8_ORYLA Uncharacterized protein OS=Oryzias latipes OX=8090 GN=LOC101164324 PE=3 SV=2;tr|H2L5C0|H2L5C0_ORYLA Uncharacterized protein OS=Oryzias latipes OX=8090 GN=LOC101164324 PE=3 SV=2	2	11	11	11	10	11	11	6	4	7	4	3	5	1	3	2	10	11	11	6	4	7	4	3	5	1	3	2	10	11	11	6	4	7	4	3	5	1	3	2	18.6	18.6	18.6	96.957
tr|H2M0U7|H2M0U7_ORYLA	tr|H2M0U7|H2M0U7_ORYLA	11	11	4	tr|H2M0U7|H2M0U7_ORYLA Uncharacterized protein OS=Oryzias latipes OX=8090 GN=LOC101166553 PE=3 SV=2	1	11	11	4	9	11	11	8	10	10	9	10	9	9	8	9	9	11	11	8	10	10	9	10	9	9	8	9	4	4	4	4	4	4	4	4	4	4	4	4	58.7	58.7	17.4	12.943
tr|H2MEU2|H2MEU2_ORYLA	tr|H2MEU2|H2MEU2_ORYLA	11	11	10	tr|H2MEU2|H2MEU2_ORYLA Uncharacterized protein OS=Oryzias latipes OX=8090 GN=LOC101167055 PE=4 SV=1	1	11	11	10	11	11	11	10	10	11	9	10	8	3	3	2	11	11	11	10	10	11	9	10	8	3	3	2	10	10	10	9	9	10	8	9	7	2	2	1	39.4	39.4	37.6	41.997
tr|A0A3B3HWL8|A0A3B3HWL8_ORYLA;tr|A0A3B3H930|A0A3B3H930_ORYLA;tr|A0A3B3HIR9|A0A3B3HIR9_ORYLA;tr|A0A3B3INS4|A0A3B3INS4_ORYLA	tr|A0A3B3HWL8|A0A3B3HWL8_ORYLA;tr|A0A3B3H930|A0A3B3H930_ORYLA;tr|A0A3B3HIR9|A0A3B3HIR9_ORYLA;tr|A0A3B3INS4|A0A3B3INS4_ORYLA	10;10;8;8	10;10;8;8	8;8;6;6	tr|A0A3B3HWL8|A0A3B3HWL8_ORYLA C1q domain-containing protein OS=Oryzias latipes OX=8090 GN=LOC105357179 PE=4 SV=1;tr|A0A3B3H930|A0A3B3H930_ORYLA C1q domain-containing protein OS=Oryzias latipes OX=8090 GN=LOC105357179 PE=4 SV=1;tr|A0A3B3HIR9|A0A3B3HIR9_ORY	4	10	10	8	9	8	9	9	8	9	9	8	8	7	6	7	9	8	9	9	8	9	9	8	8	7	6	7	7	7	8	8	7	8	8	7	7	6	6	6	61.3	61.3	47.5	19.712
tr|H2MEX1|H2MEX1_ORYLA;tr|A0A3B3HYZ2|A0A3B3HYZ2_ORYLA;tr|A0A3B3IIG1|A0A3B3IIG1_ORYLA	tr|H2MEX1|H2MEX1_ORYLA;tr|A0A3B3HYZ2|A0A3B3HYZ2_ORYLA;tr|A0A3B3IIG1|A0A3B3IIG1_ORYLA	10;10;10	10;10;10	6;6;6	tr|H2MEX1|H2MEX1_ORYLA Chitinase OS=Oryzias latipes OX=8090 GN=LOC101163739 PE=3 SV=2;tr|A0A3B3HYZ2|A0A3B3HYZ2_ORYLA Chitinase OS=Oryzias latipes OX=8090 GN=LOC101163739 PE=3 SV=1;tr|A0A3B3IIG1|A0A3B3IIG1_ORYLA Chitinase OS=Oryzias latipes OX=8090 GN=LOC10	3	10	10	6	10	10	10	8	7	8	6	5	5	4	4	3	10	10	10	8	7	8	6	5	5	4	4	3	6	6	6	5	4	5	2	2	2	2	2	2	25.9	25.9	18.2	50.756
tr|A0A3B3IEL6|A0A3B3IEL6_ORYLA	tr|A0A3B3IEL6|A0A3B3IEL6_ORYLA	10	10	10	tr|A0A3B3IEL6|A0A3B3IEL6_ORYLA Uncharacterized protein OS=Oryzias latipes OX=8090 GN=LOC101163028 PE=4 SV=1	1	10	10	10	9	7	8	9	9	9	8	8	8	9	8	8	9	7	8	9	9	9	8	8	8	9	8	8	9	7	8	9	9	9	8	8	8	9	8	8	64	64	64	14.978
tr|H2LN13|H2LN13_ORYLA;REV__tr|H2M081|H2M081_ORYLA;REV__tr|A0A3B3ICN9|A0A3B3ICN9_ORYLA;REV__tr|A0A3B3H8N9|A0A3B3H8N9_ORYLA;REV__tr|A0A3B3I833|A0A3B3I833_ORYLA	tr|H2LN13|H2LN13_ORYLA	10;1;1;1;1	10;1;1;1;1	10;1;1;1;1	tr|H2LN13|H2LN13_ORYLA Uncharacterized protein OS=Oryzias latipes OX=8090 GN=LOC101169766 PE=3 SV=2	5	10	10	10	10	10	10	5	5	7	4	5	3	1	2	1	10	10	10	5	5	7	4	5	3	1	2	1	10	10	10	5	5	7	4	5	3	1	2	1	20	20	20	66.497
tr|H2MAG7|H2MAG7_ORYLA;tr|A0A3B3HL53|A0A3B3HL53_ORYLA	tr|H2MAG7|H2MAG7_ORYLA;tr|A0A3B3HL53|A0A3B3HL53_ORYLA	10;8	10;8	10;8	tr|H2MAG7|H2MAG7_ORYLA Uncharacterized protein OS=Oryzias latipes OX=8090 GN=LOC101173833 PE=4 SV=2;tr|A0A3B3HL53|A0A3B3HL53_ORYLA Uncharacterized protein OS=Oryzias latipes OX=8090 GN=LOC101158597 PE=4 SV=1	2	10	10	10	8	10	10	7	9	9	7	8	9	7	8	8	8	10	10	7	9	9	7	8	9	7	8	8	8	10	10	7	9	9	7	8	9	7	8	8	21.1	21.1	21.1	55.766
tr|H2MG05|H2MG05_ORYLA	tr|H2MG05|H2MG05_ORYLA	10	10	10	tr|H2MG05|H2MG05_ORYLA Uncharacterized protein OS=Oryzias latipes OX=8090 GN=LOC101161673 PE=3 SV=1	1	10	10	10	9	9	9	8	8	10	9	9	9	8	9	9	9	9	9	8	8	10	9	9	9	8	9	9	9	9	9	8	8	10	9	9	9	8	9	9	36.6	36.6	36.6	29.791
tr|H2MEZ4|H2MEZ4_ORYLA	tr|H2MEZ4|H2MEZ4_ORYLA	10	9	9	tr|H2MEZ4|H2MEZ4_ORYLA Uncharacterized protein OS=Oryzias latipes OX=8090 GN=LOC101167304 PE=4 SV=1	1	10	9	9	10	10	10	10	7	10	9	9	8	6	6	5	9	9	9	9	6	9	8	8	7	5	5	4	9	9	9	9	6	9	8	8	7	5	5	4	25.8	23.9	23.9	42.04
tr|A0A3B3HMA9|A0A3B3HMA9_ORYLA	tr|A0A3B3HMA9|A0A3B3HMA9_ORYLA	9	9	9	tr|A0A3B3HMA9|A0A3B3HMA9_ORYLA Uncharacterized protein OS=Oryzias latipes OX=8090 GN=LOC105357676 PE=4 SV=1	1	9	9	9	9	9	9	8	2	7	7	6	5	3	3	5	9	9	9	8	2	7	7	6	5	3	3	5	9	9	9	8	2	7	7	6	5	3	3	5	41.4	41.4	41.4	27.02
tr|H2M1L8|H2M1L8_ORYLA;tr|A0A3B3I8Z1|A0A3B3I8Z1_ORYLA;tr|H2M1M0|H2M1M0_ORYLA	tr|H2M1L8|H2M1L8_ORYLA;tr|A0A3B3I8Z1|A0A3B3I8Z1_ORYLA;tr|H2M1M0|H2M1M0_ORYLA	9;9;9	9;9;9	9;9;9	tr|H2M1L8|H2M1L8_ORYLA MACPF domain-containing protein OS=Oryzias latipes OX=8090 GN=C8A PE=3 SV=2;tr|A0A3B3I8Z1|A0A3B3I8Z1_ORYLA MACPF domain-containing protein OS=Oryzias latipes OX=8090 GN=C8A PE=3 SV=1;tr|H2M1M0|H2M1M0_ORYLA MACPF domain-containing pro	3	9	9	9	7	8	9	4	2	8	4	6	7	1	1	1	7	8	9	4	2	8	4	6	7	1	1	1	7	8	9	4	2	8	4	6	7	1	1	1	20	20	20	63.938
tr|H2L6Q4|H2L6Q4_ORYLA;tr|A0A3B3HY88|A0A3B3HY88_ORYLA	tr|H2L6Q4|H2L6Q4_ORYLA;tr|A0A3B3HY88|A0A3B3HY88_ORYLA	9;8	9;8	9;8	tr|H2L6Q4|H2L6Q4_ORYLA Uncharacterized protein OS=Oryzias latipes OX=8090 GN=tbt-bp1 PE=4 SV=2;tr|A0A3B3HY88|A0A3B3HY88_ORYLA Uncharacterized protein OS=Oryzias latipes OX=8090 GN=tbt-bp1 PE=4 SV=1	2	9	9	9	8	8	9	8	7	7	8	7	8	9	8	8	8	8	9	8	7	7	8	7	8	9	8	8	8	8	9	8	7	7	8	7	8	9	8	8	30.3	30.3	30.3	23.778
tr|H2LF82|H2LF82_ORYLA	tr|H2LF82|H2LF82_ORYLA	9	9	9	tr|H2LF82|H2LF82_ORYLA M20_dimer domain-containing protein OS=Oryzias latipes OX=8090 GN=LOC101170951 PE=3 SV=1	1	9	9	9	8	8	9	3	2	5	4	3	2	0	0	0	8	8	9	3	2	5	4	3	2	0	0	0	8	8	9	3	2	5	4	3	2	0	0	0	19.6	19.6	19.6	54.829
tr|H2MRT2|H2MRT2_ORYLA	tr|H2MRT2|H2MRT2_ORYLA	9	9	9	tr|H2MRT2|H2MRT2_ORYLA Uncharacterized protein OS=Oryzias latipes OX=8090 GN=itih2 PE=3 SV=2	1	9	9	9	7	9	9	4	2	3	1	2	1	1	1	0	7	9	9	4	2	3	1	2	1	1	1	0	7	9	9	4	2	3	1	2	1	1	1	0	11.9	11.9	11.9	106.66
tr|H2MET2|H2MET2_ORYLA	tr|H2MET2|H2MET2_ORYLA	9	5	5	tr|H2MET2|H2MET2_ORYLA Chitinase OS=Oryzias latipes OX=8090 GN=LOC101163739 PE=3 SV=2	1	9	5	5	9	9	9	6	4	6	5	4	6	2	3	1	5	5	5	3	1	3	1	1	3	0	1	0	5	5	5	3	1	3	1	1	3	0	1	0	19.7	12.2	12.2	52.201
tr|A0A3B3I979|A0A3B3I979_ORYLA	tr|A0A3B3I979|A0A3B3I979_ORYLA	9	2	1	tr|A0A3B3I979|A0A3B3I979_ORYLA EF-hand domain-containing protein OS=Oryzias latipes OX=8090 GN=LOC101166553 PE=3 SV=1	1	9	2	1	7	9	9	6	8	8	7	8	7	7	6	7	2	2	2	2	2	2	2	2	2	2	2	2	1	1	1	1	1	1	1	1	1	1	1	1	58.7	17.4	8.3	13.047
tr|A0A3B3I445|A0A3B3I445_ORYLA;tr|A0A3B3HPC8|A0A3B3HPC8_ORYLA;tr|A0A3B3HEX2|A0A3B3HEX2_ORYLA;tr|H2M8K8|H2M8K8_ORYLA;tr|A0A3B3IG55|A0A3B3IG55_ORYLA;tr|A0A3B3I3R7|A0A3B3I3R7_ORYLA;tr|A0A3B3HGH0|A0A3B3HGH0_ORYLA;tr|A0A3B3IEZ3|A0A3B3IEZ3_ORYLA;tr|A0A3B3HXT1|A0A3B3HXT1_ORYLA;tr|A0A3B3HG95|A0A3B3HG95_ORYLA;tr|A0A3B3HW34|A0A3B3HW34_ORYLA;tr|A0A3B3IM76|A0A3B3IM76_ORYLA;tr|A0A3B3HF73|A0A3B3HF73_ORYLA;tr|A…	tr|A0A3B3I445|A0A3B3I445_ORYLA;tr|A0A3B3HPC8|A0A3B3HPC8_ORYLA	8;8;1;1;1;1;1;1;1;1;1;1;1;1;1;1;1;1;1;1;1;1	8;8;1;1;1;1;1;1;1;1;1;1;1;1;1;1;1;1;1;1;1;1	0;0;0;0;0;0;0;0;0;0;0;0;0;0;0;0;0;0;0;0;0;0	tr|A0A3B3I445|A0A3B3I445_ORYLA Uncharacterized protein OS=Oryzias latipes OX=8090 PE=4 SV=1;tr|A0A3B3HPC8|A0A3B3HPC8_ORYLA Uncharacterized protein OS=Oryzias latipes OX=8090 PE=4 SV=1	22	8	8	0	8	8	8	6	4	6	5	7	5	2	4	3	8	8	8	6	4	6	5	7	5	2	4	3	0	0	0	0	0	0	0	0	0	0	0	0	15.9	15.9	0	61.606
tr|A0A3B3IC86|A0A3B3IC86_ORYLA	tr|A0A3B3IC86|A0A3B3IC86_ORYLA	8	8	8	tr|A0A3B3IC86|A0A3B3IC86_ORYLA Vitellogenin domain-containing protein OS=Oryzias latipes OX=8090 GN=LOC101156458 PE=4 SV=1	1	8	8	8	8	8	8	1	0	2	0	2	1	0	0	0	8	8	8	1	0	2	0	2	1	0	0	0	8	8	8	1	0	2	0	2	1	0	0	0	2.2	2.2	2.2	489.92
tr|H2L3Y0|H2L3Y0_ORYLA	tr|H2L3Y0|H2L3Y0_ORYLA	8	8	8	tr|H2L3Y0|H2L3Y0_ORYLA Cholesteryl ester transfer protein OS=Oryzias latipes OX=8090 GN=cetp PE=3 SV=2	1	8	8	8	8	7	7	6	7	4	5	7	2	1	2	3	8	7	7	6	7	4	5	7	2	1	2	3	8	7	7	6	7	4	5	7	2	1	2	3	15.5	15.5	15.5	55.36
tr|H2LLS6|H2LLS6_ORYLA	tr|H2LLS6|H2LLS6_ORYLA	8	8	8	tr|H2LLS6|H2LLS6_ORYLA Angiotensin 1-10 OS=Oryzias latipes OX=8090 GN=agt PE=3 SV=1	1	8	8	8	8	8	8	8	3	5	3	5	3	3	2	2	8	8	8	8	3	5	3	5	3	3	2	2	8	8	8	8	3	5	3	5	3	3	2	2	17.8	17.8	17.8	51.467
tr|H2LMQ3|H2LMQ3_ORYLA	tr|H2LMQ3|H2LMQ3_ORYLA	8	8	8	tr|H2LMQ3|H2LMQ3_ORYLA Uncharacterized protein OS=Oryzias latipes OX=8090 GN=cfp PE=4 SV=1	1	8	8	8	7	8	8	5	4	6	2	6	5	1	0	0	7	8	8	5	4	6	2	6	5	1	0	0	7	8	8	5	4	6	2	6	5	1	0	0	20.1	20.1	20.1	63.039
tr|H2LPW0|H2LPW0_ORYLA	tr|H2LPW0|H2LPW0_ORYLA	8	8	8	tr|H2LPW0|H2LPW0_ORYLA LAM_G_DOMAIN domain-containing protein OS=Oryzias latipes OX=8090 GN=shbg PE=4 SV=2	1	8	8	8	8	8	8	7	5	7	6	5	6	3	1	3	8	8	8	7	5	7	6	5	6	3	1	3	8	8	8	7	5	7	6	5	6	3	1	3	28.3	28.3	28.3	41.894
tr|H2LVZ9|H2LVZ9_ORYLA	tr|H2LVZ9|H2LVZ9_ORYLA	8	8	8	tr|H2LVZ9|H2LVZ9_ORYLA Uncharacterized protein OS=Oryzias latipes OX=8090 GN=LOC101166401 PE=4 SV=2	1	8	8	8	8	8	8	3	1	1	3	2	2	0	0	0	8	8	8	3	1	1	3	2	2	0	0	0	8	8	8	3	1	1	3	2	2	0	0	0	11.8	11.8	11.8	90.072
tr|H2MW80|H2MW80_ORYLA;tr|H2M887|H2M887_ORYLA	tr|H2MW80|H2MW80_ORYLA	8;1	8;1	8;1	tr|H2MW80|H2MW80_ORYLA Nucleoside diphosphate kinase B OS=Oryzias latipes OX=8090 GN=LOC101161287 PE=3 SV=2	2	8	8	8	8	8	8	8	7	8	8	8	7	8	8	7	8	8	8	8	7	8	8	8	7	8	8	7	8	8	8	8	7	8	8	8	7	8	8	7	51.6	51.6	51.6	17.495
tr|Q2Z1R4|Q2Z1R4_ORYLA	tr|Q2Z1R4|Q2Z1R4_ORYLA	8	8	8	tr|Q2Z1R4|Q2Z1R4_ORYLA Kallikrein like protein OS=Oryzias latipes OX=8090 GN=olklklp PE=2 SV=1	1	8	8	8	8	8	8	4	2	5	3	3	3	3	2	3	8	8	8	4	2	5	3	3	3	3	2	3	8	8	8	4	2	5	3	3	3	3	2	3	30.2	30.2	30.2	29.78
tr|H2M0U0|H2M0U0_ORYLA	tr|H2M0U0|H2M0U0_ORYLA	8	7	7	tr|H2M0U0|H2M0U0_ORYLA Uncharacterized protein OS=Oryzias latipes OX=8090 GN=LOC105353532 PE=3 SV=1	1	8	7	7	7	7	7	7	6	7	7	7	7	8	7	6	6	6	6	6	5	6	6	6	6	7	6	5	6	6	6	6	5	6	6	6	6	7	6	5	65.7	65.7	65.7	11.387
tr|A0A3B3HM95|A0A3B3HM95_ORYLA;tr|A0A3B3HK51|A0A3B3HK51_ORYLA;tr|A0A3B3IJ95|A0A3B3IJ95_ORYLA;tr|A0A3B3ICL8|A0A3B3ICL8_ORYLA	tr|A0A3B3HM95|A0A3B3HM95_ORYLA;tr|A0A3B3HK51|A0A3B3HK51_ORYLA;tr|A0A3B3IJ95|A0A3B3IJ95_ORYLA	8;7;7;1	1;0;0;0	1;0;0;0	tr|A0A3B3HM95|A0A3B3HM95_ORYLA Uncharacterized protein OS=Oryzias latipes OX=8090 PE=4 SV=1;tr|A0A3B3HK51|A0A3B3HK51_ORYLA Uncharacterized protein OS=Oryzias latipes OX=8090 PE=4 SV=1;tr|A0A3B3IJ95|A0A3B3IJ95_ORYLA Uncharacterized protein OS=Oryzias latipe	4	8	1	1	8	8	8	7	5	7	6	7	6	3	5	3	1	1	1	1	1	1	1	1	1	1	1	0	1	1	1	1	1	1	1	1	1	1	1	0	17.5	2.5	2.5	57.878
tr|A0A3B3HNG2|A0A3B3HNG2_ORYLA	tr|A0A3B3HNG2|A0A3B3HNG2_ORYLA	7	7	7	tr|A0A3B3HNG2|A0A3B3HNG2_ORYLA Uncharacterized protein OS=Oryzias latipes OX=8090 PE=4 SV=1	1	7	7	7	6	7	7	5	6	5	5	5	6	4	6	3	6	7	7	5	6	5	5	5	6	4	6	3	6	7	7	5	6	5	5	5	6	4	6	3	36.8	36.8	36.8	21.892
tr|A0A3B3I241|A0A3B3I241_ORYLA;tr|A0A3B3IK26|A0A3B3IK26_ORYLA;tr|H2LUJ8|H2LUJ8_ORYLA;tr|A0A3B3H855|A0A3B3H855_ORYLA;tr|A0A3B3HPW3|A0A3B3HPW3_ORYLA;tr|H2MUU8|H2MUU8_ORYLA;tr|H2MUU9|H2MUU9_ORYLA;tr|A0A3B3IH20|A0A3B3IH20_ORYLA;tr|A0A3B3I983|A0A3B3I983_ORYLA;tr|H2MRC9|H2MRC9_ORYLA;tr|H2MCV5|H2MCV5_ORYLA;tr|A0A3B3IN21|A0A3B3IN21_ORYLA;CON__Q3SX28;tr|A0A3B3IA15|A0A3B3IA15_ORYLA	tr|A0A3B3I241|A0A3B3I241_ORYLA;tr|A0A3B3IK26|A0A3B3IK26_ORYLA;tr|H2LUJ8|H2LUJ8_ORYLA;tr|A0A3B3H855|A0A3B3H855_ORYLA	7;5;5;4;2;2;2;2;2;2;2;2;2;2	7;5;5;4;2;2;2;2;2;2;2;2;2;2	2;1;2;1;0;0;0;0;0;0;0;0;0;0	tr|A0A3B3I241|A0A3B3I241_ORYLA Uncharacterized protein OS=Oryzias latipes OX=8090 GN=TPM1 PE=3 SV=1;tr|A0A3B3IK26|A0A3B3IK26_ORYLA Uncharacterized protein OS=Oryzias latipes OX=8090 GN=TPM1 PE=3 SV=1;tr|H2LUJ8|H2LUJ8_ORYLA Uncharacterized protein OS=Oryzia	14	7	7	2	5	4	5	7	6	7	7	7	7	6	6	6	5	4	5	7	6	7	7	7	7	6	6	6	2	1	1	2	2	2	2	2	2	2	2	2	26.1	26.1	9.2	32.744
tr|A0A3B3IM43|A0A3B3IM43_ORYLA	tr|A0A3B3IM43|A0A3B3IM43_ORYLA	7	7	7	tr|A0A3B3IM43|A0A3B3IM43_ORYLA Uncharacterized protein OS=Oryzias latipes OX=8090 GN=LOC101166399 PE=3 SV=1	1	7	7	7	6	6	6	3	1	2	2	2	3	1	0	0	6	6	6	3	1	2	2	2	3	1	0	0	6	6	6	3	1	2	2	2	3	1	0	0	25.6	25.6	25.6	30.982
tr|H2L6Q9|H2L6Q9_ORYLA;tr|A0A3B3H2Q3|A0A3B3H2Q3_ORYLA	tr|H2L6Q9|H2L6Q9_ORYLA;tr|A0A3B3H2Q3|A0A3B3H2Q3_ORYLA	7;5	7;5	1;1	tr|H2L6Q9|H2L6Q9_ORYLA Tribytltin binding protein type2 OS=Oryzias latipes OX=8090 GN=LOC101169047 PE=2 SV=1;tr|A0A3B3H2Q3|A0A3B3H2Q3_ORYLA Uncharacterized protein OS=Oryzias latipes OX=8090 GN=LOC101169047 PE=4 SV=1	2	7	7	1	7	7	6	5	5	7	6	6	6	4	6	5	7	7	6	5	5	7	6	6	6	4	6	5	1	1	1	0	1	1	0	1	1	0	1	1	22.8	22.8	3.2	24.8
tr|H2LGZ3|H2LGZ3_ORYLA	tr|H2LGZ3|H2LGZ3_ORYLA	7	7	7	tr|H2LGZ3|H2LGZ3_ORYLA Uncharacterized protein OS=Oryzias latipes OX=8090 GN=c7 PE=3 SV=2	1	7	7	7	7	7	7	4	0	3	4	1	3	0	1	1	7	7	7	4	0	3	4	1	3	0	1	1	7	7	7	4	0	3	4	1	3	0	1	1	14.8	14.8	14.8	86.875
tr|H2LID0|H2LID0_ORYLA	tr|H2LID0|H2LID0_ORYLA	7	7	7	tr|H2LID0|H2LID0_ORYLA LRRCT domain-containing protein OS=Oryzias latipes OX=8090 GN=cpn2 PE=4 SV=2	1	7	7	7	6	6	5	2	3	3	4	2	2	1	0	0	6	6	5	2	3	3	4	2	2	1	0	0	6	6	5	2	3	3	4	2	2	1	0	0	14.2	14.2	14.2	59.342
tr|H2M9V7|H2M9V7_ORYLA;tr|H2LNF6|H2LNF6_ORYLA;tr|A0A3B3H9K8|A0A3B3H9K8_ORYLA	tr|H2M9V7|H2M9V7_ORYLA	7;1;1	7;1;1	7;1;1	tr|H2M9V7|H2M9V7_ORYLA Glyceraldehyde-3-phosphate dehydrogenase OS=Oryzias latipes OX=8090 GN=gapdh PE=3 SV=1	3	7	7	7	6	5	7	3	3	5	5	4	3	3	3	3	6	5	7	3	3	5	5	4	3	3	3	3	6	5	7	3	3	5	5	4	3	3	3	3	27.9	27.9	27.9	35.933
tr|H2MAB2|H2MAB2_ORYLA	tr|H2MAB2|H2MAB2_ORYLA	7	7	7	tr|H2MAB2|H2MAB2_ORYLA Complement component 1, r subcomponent OS=Oryzias latipes OX=8090 PE=4 SV=2	1	7	7	7	7	6	6	3	1	3	5	2	1	0	0	0	7	6	6	3	1	3	5	2	1	0	0	0	7	6	6	3	1	3	5	2	1	0	0	0	12.6	12.6	12.6	78.409
tr|H2MAB5|H2MAB5_ORYLA;tr|H2MAB3|H2MAB3_ORYLA	tr|H2MAB5|H2MAB5_ORYLA;tr|H2MAB3|H2MAB3_ORYLA	7;6	7;6	5;4	tr|H2MAB5|H2MAB5_ORYLA Uncharacterized protein OS=Oryzias latipes OX=8090 GN=LOC101174703 PE=3 SV=2;tr|H2MAB3|H2MAB3_ORYLA Uncharacterized protein OS=Oryzias latipes OX=8090 GN=LOC101174703 PE=3 SV=2	2	7	7	5	7	7	6	5	4	6	7	7	6	4	4	4	7	7	6	5	4	6	7	7	6	4	4	4	5	5	4	3	2	4	5	5	4	2	2	2	37.5	37.5	29.2	21.272
tr|A0A3B3HAM1|A0A3B3HAM1_ORYLA	tr|A0A3B3HAM1|A0A3B3HAM1_ORYLA	6	6	3	tr|A0A3B3HAM1|A0A3B3HAM1_ORYLA Apolipoprotein M OS=Oryzias latipes OX=8090 PE=3 SV=1	1	6	6	3	5	6	6	5	5	6	6	6	4	4	3	4	5	6	6	5	5	6	6	6	4	4	3	4	3	3	3	3	2	3	3	3	2	3	3	3	36.3	36.3	14.3	20.855
tr|A0A3B3HTH5|A0A3B3HTH5_ORYLA;tr|H2LLD6|H2LLD6_ORYLA	tr|A0A3B3HTH5|A0A3B3HTH5_ORYLA;tr|H2LLD6|H2LLD6_ORYLA	6;4	6;4	6;4	tr|A0A3B3HTH5|A0A3B3HTH5_ORYLA Uncharacterized protein OS=Oryzias latipes OX=8090 GN=LOC101164001 PE=4 SV=1;tr|H2LLD6|H2LLD6_ORYLA Uncharacterized protein OS=Oryzias latipes OX=8090 GN=LOC101164001 PE=4 SV=2	2	6	6	6	6	6	6	6	6	6	4	6	6	4	5	6	6	6	6	6	6	6	4	6	6	4	5	6	6	6	6	6	6	6	4	6	6	4	5	6	35.9	35.9	35.9	21.519
tr|A0A3B3IAU4|A0A3B3IAU4_ORYLA;tr|A0A3B3ID90|A0A3B3ID90_ORYLA;tr|H2MJH9|H2MJH9_ORYLA	tr|A0A3B3IAU4|A0A3B3IAU4_ORYLA;tr|A0A3B3ID90|A0A3B3ID90_ORYLA;tr|H2MJH9|H2MJH9_ORYLA	6;6;6	6;6;6	6;6;6	tr|A0A3B3IAU4|A0A3B3IAU4_ORYLA Uncharacterized protein OS=Oryzias latipes OX=8090 GN=LOC101156714 PE=4 SV=1;tr|A0A3B3ID90|A0A3B3ID90_ORYLA Uncharacterized protein OS=Oryzias latipes OX=8090 GN=LOC101156714 PE=4 SV=1;tr|H2MJH9|H2MJH9_ORYLA Uncharacterized p	3	6	6	6	4	6	6	2	1	2	3	1	2	0	0	0	4	6	6	2	1	2	3	1	2	0	0	0	4	6	6	2	1	2	3	1	2	0	0	0	19.6	19.6	19.6	39.331
tr|H2LE63|H2LE63_ORYLA;tr|A0A3B3IPU4|A0A3B3IPU4_ORYLA	tr|H2LE63|H2LE63_ORYLA;tr|A0A3B3IPU4|A0A3B3IPU4_ORYLA	6;3	6;3	6;3	tr|H2LE63|H2LE63_ORYLA Uncharacterized protein OS=Oryzias latipes OX=8090 GN=LOC101173896 PE=3 SV=1;tr|A0A3B3IPU4|A0A3B3IPU4_ORYLA EF-hand domain-containing protein OS=Oryzias latipes OX=8090 GN=LOC101173896 PE=3 SV=1	2	6	6	6	5	5	4	6	2	5	5	5	5	4	4	3	5	5	4	6	2	5	5	5	5	4	4	3	5	5	4	6	2	5	5	5	5	4	4	3	65.1	65.1	65.1	11.494
tr|H2LGF5|H2LGF5_ORYLA;tr|H2MUQ8|H2MUQ8_ORYLA;tr|A0A3B3H629|A0A3B3H629_ORYLA	tr|H2LGF5|H2LGF5_ORYLA	6;1;1	6;1;1	6;1;1	tr|H2LGF5|H2LGF5_ORYLA CN hydrolase domain-containing protein OS=Oryzias latipes OX=8090 GN=LOC101173953 PE=3 SV=2	3	6	6	6	5	5	6	5	6	4	5	3	5	2	4	4	5	5	6	5	6	4	5	3	5	2	4	4	5	5	6	5	6	4	5	3	5	2	4	4	16	16	16	39.967
tr|H2LK39|H2LK39_ORYLA	tr|H2LK39|H2LK39_ORYLA	6	6	6	tr|H2LK39|H2LK39_ORYLA Lipocln_cytosolic_FA-bd_dom domain-containing protein OS=Oryzias latipes OX=8090 GN=rbp4 PE=3 SV=1	1	6	6	6	6	6	6	3	2	2	4	3	4	2	2	1	6	6	6	3	2	2	4	3	4	2	2	1	6	6	6	3	2	2	4	3	4	2	2	1	22.3	22.3	22.3	23.59
tr|H2LZ65|H2LZ65_ORYLA	tr|H2LZ65|H2LZ65_ORYLA	6	6	6	tr|H2LZ65|H2LZ65_ORYLA Uncharacterized protein OS=Oryzias latipes OX=8090 GN=LOC101168652 PE=4 SV=2	1	6	6	6	6	6	6	6	5	6	6	5	4	5	5	5	6	6	6	6	5	6	6	5	4	5	5	5	6	6	6	6	5	6	6	5	4	5	5	5	10.6	10.6	10.6	42.417
tr|H2M2Y0|H2M2Y0_ORYLA;tr|H2M2Y2|H2M2Y2_ORYLA	tr|H2M2Y0|H2M2Y0_ORYLA;tr|H2M2Y2|H2M2Y2_ORYLA	6;6	6;6	6;6	tr|H2M2Y0|H2M2Y0_ORYLA Thiopurine S-methyltransferase OS=Oryzias latipes OX=8090 GN=tpmt PE=3 SV=1;tr|H2M2Y2|H2M2Y2_ORYLA Thiopurine S-methyltransferase OS=Oryzias latipes OX=8090 GN=tpmt PE=3 SV=2	2	6	6	6	6	6	5	3	2	4	2	2	2	2	2	2	6	6	5	3	2	4	2	2	2	2	2	2	6	6	5	3	2	4	2	2	2	2	2	2	26.2	26.2	26.2	28.404
tr|H2MGA8|H2MGA8_ORYLA;tr|H2MG76|H2MG76_ORYLA	tr|H2MGA8|H2MGA8_ORYLA;tr|H2MG76|H2MG76_ORYLA	6;6	6;6	6;6	tr|H2MGA8|H2MGA8_ORYLA Antithrombin-III OS=Oryzias latipes OX=8090 GN=serpinc1 PE=3 SV=1;tr|H2MG76|H2MG76_ORYLA SERPIN domain-containing protein OS=Oryzias latipes OX=8090 GN=serpinc1 PE=3 SV=2	2	6	6	6	4	5	6	2	2	3	1	3	1	0	1	1	4	5	6	2	2	3	1	3	1	0	1	1	4	5	6	2	2	3	1	3	1	0	1	1	10.2	10.2	10.2	51.692
tr|Q8AYQ1|Q8AYQ1_ORYLA;tr|A0A3B3HH82|A0A3B3HH82_ORYLA	tr|Q8AYQ1|Q8AYQ1_ORYLA	6;1	6;1	5;1	tr|Q8AYQ1|Q8AYQ1_ORYLA Alpha-type globin OS=Oryzias latipes OX=8090 GN=Gb PE=3 SV=1	2	6	6	5	5	5	6	5	2	5	3	3	4	4	4	3	5	5	6	5	2	5	3	3	4	4	4	3	5	5	5	5	2	4	3	3	3	4	4	3	42.7	42.7	37.8	15.594
tr|A0A3B3HWH3|A0A3B3HWH3_ORYLA	tr|A0A3B3HWH3|A0A3B3HWH3_ORYLA	6	4	4	tr|A0A3B3HWH3|A0A3B3HWH3_ORYLA Uncharacterized protein OS=Oryzias latipes OX=8090 GN=LOC101174227 PE=3 SV=1	1	6	4	4	5	5	5	3	2	5	3	6	5	3	4	3	3	3	3	1	0	3	1	4	3	1	2	1	3	3	3	1	0	3	1	4	3	1	2	1	26.8	19.2	19.2	23.629
tr|A0A3B3HNN4|A0A3B3HNN4_ORYLA;tr|A0A3B3H4E3|A0A3B3H4E3_ORYLA;tr|A0A3B3I6H5|A0A3B3I6H5_ORYLA;tr|A0A3B3IHE9|A0A3B3IHE9_ORYLA;tr|A0A3B3H6Y2|A0A3B3H6Y2_ORYLA;tr|A0A3B3HHA8|A0A3B3HHA8_ORYLA;tr|A0A3B3HRM2|A0A3B3HRM2_ORYLA;tr|H2M8G4|H2M8G4_ORYLA;tr|A0A3B3IG05|A0A3B3IG05_ORYLA	tr|A0A3B3HNN4|A0A3B3HNN4_ORYLA;tr|A0A3B3H4E3|A0A3B3H4E3_ORYLA;tr|A0A3B3I6H5|A0A3B3I6H5_ORYLA;tr|A0A3B3IHE9|A0A3B3IHE9_ORYLA;tr|A0A3B3H6Y2|A0A3B3H6Y2_ORYLA;tr|A0A3B3HHA8|A0A3B3HHA8_ORYLA;tr|A0A3B3HRM2|A0A3B3HRM2_ORYLA;tr|H2M8G4|H2M8G4_ORYLA	6;5;5;5;5;5;4;3;1	2;2;2;2;2;2;1;2;1	0;0;0;0;0;0;0;0;0	tr|A0A3B3HNN4|A0A3B3HNN4_ORYLA Uncharacterized protein OS=Oryzias latipes OX=8090 PE=4 SV=1;tr|A0A3B3H4E3|A0A3B3H4E3_ORYLA Uncharacterized protein OS=Oryzias latipes OX=8090 PE=4 SV=1;tr|A0A3B3I6H5|A0A3B3I6H5_ORYLA Uncharacterized protein OS=Oryzias latipe	9	6	2	0	6	6	6	5	3	3	5	5	4	2	4	3	2	2	2	1	0	0	1	1	1	0	0	0	0	0	0	0	0	0	0	0	0	0	0	0	15.3	6	0	46.992
tr|A0A3B3IC80|A0A3B3IC80_ORYLA;tr|A0A3B3ICY9|A0A3B3ICY9_ORYLA;tr|A0A3B3II34|A0A3B3II34_ORYLA;tr|A0A3B3HKJ7|A0A3B3HKJ7_ORYLA;tr|A0A3B3IGT3|A0A3B3IGT3_ORYLA;tr|A0A3B3HGQ4|A0A3B3HGQ4_ORYLA	tr|A0A3B3IC80|A0A3B3IC80_ORYLA;tr|A0A3B3ICY9|A0A3B3ICY9_ORYLA;tr|A0A3B3II34|A0A3B3II34_ORYLA;tr|A0A3B3HKJ7|A0A3B3HKJ7_ORYLA;tr|A0A3B3IGT3|A0A3B3IGT3_ORYLA;tr|A0A3B3HGQ4|A0A3B3HGQ4_ORYLA	6;6;6;5;5;5	1;1;1;1;1;1	0;0;0;0;0;0	tr|A0A3B3IC80|A0A3B3IC80_ORYLA Uncharacterized protein OS=Oryzias latipes OX=8090 PE=4 SV=1;tr|A0A3B3ICY9|A0A3B3ICY9_ORYLA Uncharacterized protein OS=Oryzias latipes OX=8090 PE=4 SV=1;tr|A0A3B3II34|A0A3B3II34_ORYLA Uncharacterized protein OS=Oryzias latipe	6	6	1	0	6	6	6	4	2	3	3	4	2	2	3	2	1	1	1	1	0	0	0	0	0	0	0	0	0	0	0	0	0	0	0	0	0	0	0	0	14	2.7	0	58.641
tr|H2MA79|H2MA79_ORYLA;tr|A0A3B3HPI4|A0A3B3HPI4_ORYLA;tr|H2MA80|H2MA80_ORYLA;tr|H2M5M4|H2M5M4_ORYLA	tr|H2MA79|H2MA79_ORYLA;tr|A0A3B3HPI4|A0A3B3HPI4_ORYLA;tr|H2MA80|H2MA80_ORYLA;tr|H2M5M4|H2M5M4_ORYLA	6;5;4;3	1;1;1;1	1;1;1;1	tr|H2MA79|H2MA79_ORYLA Uncharacterized protein OS=Oryzias latipes OX=8090 GN=LOC101164789 PE=3 SV=1;tr|A0A3B3HPI4|A0A3B3HPI4_ORYLA Uncharacterized protein OS=Oryzias latipes OX=8090 GN=LOC101164789 PE=3 SV=1;tr|H2MA80|H2MA80_ORYLA Uncharacterized protein O	4	6	1	1	4	4	5	6	5	6	6	6	6	5	5	5	1	1	1	1	1	1	1	1	1	1	1	1	1	1	1	1	1	1	1	1	1	1	1	1	20.1	3.2	3.2	32.786
tr|H2LA83|H2LA83_ORYLA;CON__ENSEMBL:ENSBTAP00000018574	tr|H2LA83|H2LA83_ORYLA	5;1	5;1	5;1	tr|H2LA83|H2LA83_ORYLA SERPIN domain-containing protein OS=Oryzias latipes OX=8090 GN=serpind1 PE=3 SV=1	2	5	5	5	4	4	5	0	0	3	0	2	1	0	1	0	4	4	5	0	0	3	0	2	1	0	1	0	4	4	5	0	0	3	0	2	1	0	1	0	12.1	12.1	12.1	57.337
tr|H2MAI0|H2MAI0_ORYLA	tr|H2MAI0|H2MAI0_ORYLA	5	5	5	tr|H2MAI0|H2MAI0_ORYLA Uncharacterized protein OS=Oryzias latipes OX=8090 GN=LOC101163240 PE=4 SV=1	1	5	5	5	5	5	4	4	3	4	3	3	4	1	1	2	5	5	4	4	3	4	3	3	4	1	1	2	5	5	4	4	3	4	3	3	4	1	1	2	19.3	19.3	19.3	38.57
tr|H2MB61|H2MB61_ORYLA;tr|A0A3B3IDI7|A0A3B3IDI7_ORYLA;tr|H2LPP4|H2LPP4_ORYLA;sp|Q589R5|TPIS_ORYLA	tr|H2MB61|H2MB61_ORYLA	5;1;1;1	5;1;1;1	5;1;1;1	tr|H2MB61|H2MB61_ORYLA Triosephosphate isomerase OS=Oryzias latipes OX=8090 GN=tpi1 PE=3 SV=2	4	5	5	5	5	4	4	2	1	2	2	1	3	0	1	0	5	4	4	2	1	2	2	1	3	0	1	0	5	4	4	2	1	2	2	1	3	0	1	0	24.7	24.7	24.7	26.686
tr|H2MMV6|H2MMV6_ORYLA	tr|H2MMV6|H2MMV6_ORYLA	5	5	3	tr|H2MMV6|H2MMV6_ORYLA SERPIN domain-containing protein OS=Oryzias latipes OX=8090 GN=serpina10 PE=3 SV=1	1	5	5	3	5	5	5	3	3	4	3	2	3	2	2	1	5	5	5	3	3	4	3	2	3	2	2	1	3	3	3	2	2	2	2	2	2	2	2	1	10.9	10.9	6.7	46.674
tr|L0N757|L0N757_ORYLA	tr|L0N757|L0N757_ORYLA	5	5	5	tr|L0N757|L0N757_ORYLA Heme-binding protein 3 OS=Oryzias latipes OX=8090 GN=hebp3 PE=2 SV=1	1	5	5	5	5	5	5	4	5	4	4	3	4	2	3	3	5	5	5	4	5	4	4	3	4	2	3	3	5	5	5	4	5	4	4	3	4	2	3	3	23	23	23	24.126
tr|H2LKL4|H2LKL4_ORYLA;sp|Q9PVU6|HBAE_ORYLA;tr|H2LKT8|H2LKT8_ORYLA;tr|Q8AYQ4|Q8AYQ4_ORYLA	tr|H2LKL4|H2LKL4_ORYLA;sp|Q9PVU6|HBAE_ORYLA	5;3;2;1	4;2;2;0	4;2;2;0	tr|H2LKL4|H2LKL4_ORYLA GLOBIN domain-containing protein OS=Oryzias latipes OX=8090 GN=LOC101174997 PE=3 SV=1;sp|Q9PVU6|HBAE_ORYLA Hemoglobin embryonic subunit alpha OS=Oryzias latipes OX=8090 PE=2 SV=3	4	5	4	4	4	3	4	4	2	4	3	1	3	3	3	2	4	3	3	4	2	3	3	1	2	3	3	2	4	3	3	4	2	3	3	1	2	3	3	2	34	29.2	29.2	15.706
tr|H2MAA7|H2MAA7_ORYLA	tr|H2MAA7|H2MAA7_ORYLA	5	3	3	tr|H2MAA7|H2MAA7_ORYLA Uncharacterized protein OS=Oryzias latipes OX=8090 GN=LOC101174464 PE=3 SV=1	1	5	3	3	5	5	5	5	5	5	5	5	5	5	5	5	3	3	3	3	3	3	3	3	3	3	3	3	3	3	3	3	3	3	3	3	3	3	3	3	21.3	14.5	14.5	26.236
tr|A0A3B3IH02|A0A3B3IH02_ORYLA;tr|A0A3B3ICB3|A0A3B3ICB3_ORYLA;tr|A0A3B3I5M5|A0A3B3I5M5_ORYLA	tr|A0A3B3IH02|A0A3B3IH02_ORYLA;tr|A0A3B3ICB3|A0A3B3ICB3_ORYLA;tr|A0A3B3I5M5|A0A3B3I5M5_ORYLA	5;4;4	1;1;1	0;0;0	tr|A0A3B3IH02|A0A3B3IH02_ORYLA Uncharacterized protein OS=Oryzias latipes OX=8090 PE=4 SV=1;tr|A0A3B3ICB3|A0A3B3ICB3_ORYLA Uncharacterized protein OS=Oryzias latipes OX=8090 PE=4 SV=1;tr|A0A3B3I5M5|A0A3B3I5M5_ORYLA Uncharacterized protein OS=Oryzias latipe	3	5	1	0	5	5	5	5	3	4	5	4	4	2	4	3	1	1	1	1	0	1	1	0	1	0	0	0	0	0	0	0	0	0	0	0	0	0	0	0	8.6	1.9	0	64.61
sp|P79818|ACTB_ORYLA;tr|H2MEY9|H2MEY9_ORYLA;tr|A0A3B3HC03|A0A3B3HC03_ORYLA;tr|A0A3F2YNV1|A0A3F2YNV1_ORYLA;tr|H2LZV3|H2LZV3_ORYLA;tr|H2MSI7|H2MSI7_ORYLA;tr|A0A3B3HIM4|A0A3B3HIM4_ORYLA;tr|H2MSI5|H2MSI5_ORYLA	sp|P79818|ACTB_ORYLA;tr|H2MEY9|H2MEY9_ORYLA;tr|A0A3B3HC03|A0A3B3HC03_ORYLA;tr|A0A3F2YNV1|A0A3F2YNV1_ORYLA;tr|H2LZV3|H2LZV3_ORYLA;tr|H2MSI7|H2MSI7_ORYLA;tr|A0A3B3HIM4|A0A3B3HIM4_ORYLA	4;4;3;3;3;2;2;1	4;4;3;3;3;2;2;1	2;2;2;1;2;1;1;1	sp|P79818|ACTB_ORYLA Actin, cytoplasmic 1 OS=Oryzias latipes OX=8090 GN=actb PE=2 SV=2;tr|H2MEY9|H2MEY9_ORYLA Actin, cytoplasmic 1 OS=Oryzias latipes OX=8090 GN=actb PE=3 SV=2;tr|A0A3B3HC03|A0A3B3HC03_ORYLA Uncharacterized protein OS=Oryzias latipes OX=809	8	4	4	2	3	3	4	1	1	2	1	0	0	2	1	2	3	3	4	1	1	2	1	0	0	2	1	2	2	1	2	1	0	1	1	0	0	2	1	0	10.9	10.9	6.1	41.738
tr|A0A3B3IC32|A0A3B3IC32_ORYLA;tr|A0A3B3H426|A0A3B3H426_ORYLA;tr|A0A3B3H7I4|A0A3B3H7I4_ORYLA;tr|A0A3B3HW70|A0A3B3HW70_ORYLA;tr|A0A3B3I1U6|A0A3B3I1U6_ORYLA;tr|A0A3B3HX15|A0A3B3HX15_ORYLA;tr|A0A3B3HKY6|A0A3B3HKY6_ORYLA;tr|A0A3B3HIG1|A0A3B3HIG1_ORYLA;tr|A0A3B3HJU4|A0A3B3HJU4_ORYLA;tr|A0A3B3IDR1|A0A3B3IDR1_ORYLA;tr|A0A3B3IM65|A0A3B3IM65_ORYLA;tr|A0A3B3I9V2|A0A3B3I9V2_ORYLA;tr|A0A3B3I9Q2|A0A3B3I9Q2_OR…	tr|A0A3B3IC32|A0A3B3IC32_ORYLA;tr|A0A3B3H426|A0A3B3H426_ORYLA;tr|A0A3B3H7I4|A0A3B3H7I4_ORYLA;tr|A0A3B3HW70|A0A3B3HW70_ORYLA;tr|A0A3B3I1U6|A0A3B3I1U6_ORYLA;tr|A0A3B3HX15|A0A3B3HX15_ORYLA;tr|A0A3B3HKY6|A0A3B3HKY6_ORYLA;tr|A0A3B3HIG1|A0A3B3HIG1_ORYLA;tr|A0A3B3HJU4|A0A3B3HJU4_ORYLA;tr|A0A3B3IDR1|A0A3B3IDR1_ORYLA;tr|A0A3B3IM65|A0A3B3IM65_ORYLA;tr|A0A3B3I9V2|A0A3B3I9V2_ORYLA;tr|A0A3B3I9Q2|A0A3B3I9Q2_OR…	4;4;3;3;3;3;3;3;3;3;3;3;3;3;3;3;3	4;4;3;3;3;3;3;3;3;3;3;3;3;3;3;3;3	2;2;1;1;1;1;1;1;1;1;1;1;1;1;1;1;1	tr|A0A3B3IC32|A0A3B3IC32_ORYLA Ig-like domain-containing protein OS=Oryzias latipes OX=8090 PE=4 SV=1;tr|A0A3B3H426|A0A3B3H426_ORYLA Ig-like domain-containing protein OS=Oryzias latipes OX=8090 PE=4 SV=1;tr|A0A3B3H7I4|A0A3B3H7I4_ORYLA Ig-like domain-contai	17	4	4	2	4	4	4	3	1	2	3	2	2	2	1	0	4	4	4	3	1	2	3	2	2	2	1	0	2	2	2	1	1	1	1	0	1	1	0	0	41.7	41.7	24.1	11.846
tr|A0A3B3HCY5|A0A3B3HCY5_ORYLA;tr|A0A3B3IJE6|A0A3B3IJE6_ORYLA;tr|H2LGX8|H2LGX8_ORYLA	tr|A0A3B3HCY5|A0A3B3HCY5_ORYLA;tr|A0A3B3IJE6|A0A3B3IJE6_ORYLA	4;3;1	4;3;1	4;3;1	tr|A0A3B3HCY5|A0A3B3HCY5_ORYLA C1q domain-containing protein OS=Oryzias latipes OX=8090 GN=LOC101164560 PE=4 SV=1;tr|A0A3B3IJE6|A0A3B3IJE6_ORYLA C1q domain-containing protein OS=Oryzias latipes OX=8090 GN=LOC101164806 PE=4 SV=1	3	4	4	4	4	4	4	2	0	2	2	1	2	1	0	0	4	4	4	2	0	2	2	1	2	1	0	0	4	4	4	2	0	2	2	1	2	1	0	0	20.4	20.4	20.4	23.944
tr|A0A3B3I760|A0A3B3I760_ORYLA;tr|H2MFW1|H2MFW1_ORYLA;tr|A0A3B3HL75|A0A3B3HL75_ORYLA	tr|A0A3B3I760|A0A3B3I760_ORYLA;tr|H2MFW1|H2MFW1_ORYLA;tr|A0A3B3HL75|A0A3B3HL75_ORYLA	4;4;4	4;4;4	4;4;4	tr|A0A3B3I760|A0A3B3I760_ORYLA Carboxylic ester hydrolase OS=Oryzias latipes OX=8090 GN=LOC101159009 PE=3 SV=1;tr|H2MFW1|H2MFW1_ORYLA Carboxylic ester hydrolase OS=Oryzias latipes OX=8090 GN=LOC101159009 PE=3 SV=2;tr|A0A3B3HL75|A0A3B3HL75_ORYLA Carboxylic	3	4	4	4	4	4	4	3	1	4	2	2	3	0	1	0	4	4	4	3	1	4	2	2	3	0	1	0	4	4	4	3	1	4	2	2	3	0	1	0	9.6	9.6	9.6	56.945
tr|A0A3B3HRX9|A0A3B3HRX9_ORYLA	tr|A0A3B3HRX9|A0A3B3HRX9_ORYLA	4	4	4	tr|A0A3B3HRX9|A0A3B3HRX9_ORYLA Coagulation factor X OS=Oryzias latipes OX=8090 PE=4 SV=1	1	4	4	4	3	4	3	2	0	2	1	2	1	1	0	0	3	4	3	2	0	2	1	2	1	1	0	0	3	4	3	2	0	2	1	2	1	1	0	0	8.8	8.8	8.8	56.629
tr|A0A3B3HVX1|A0A3B3HVX1_ORYLA;tr|A0A3B3HPE6|A0A3B3HPE6_ORYLA;tr|H2L3L9|H2L3L9_ORYLA	tr|A0A3B3HVX1|A0A3B3HVX1_ORYLA	4;1;1	4;1;1	4;1;1	tr|A0A3B3HVX1|A0A3B3HVX1_ORYLA Peptidase S1 domain-containing protein OS=Oryzias latipes OX=8090 GN=LOC101170257 PE=4 SV=1	3	4	4	4	3	4	4	3	4	4	3	3	4	0	0	0	3	4	4	3	4	4	3	3	4	0	0	0	3	4	4	3	4	4	3	3	4	0	0	0	12.5	12.5	12.5	33.987
tr|A0A3B3I6M9|A0A3B3I6M9_ORYLA;tr|A0A3B3HT58|A0A3B3HT58_ORYLA;tr|Q8JIN1|Q8JIN1_ORYLA	tr|A0A3B3I6M9|A0A3B3I6M9_ORYLA;tr|A0A3B3HT58|A0A3B3HT58_ORYLA	4;3;1	4;3;1	4;3;1	tr|A0A3B3I6M9|A0A3B3I6M9_ORYLA GLOBIN domain-containing protein OS=Oryzias latipes OX=8090 GN=gb PE=3 SV=1;tr|A0A3B3HT58|A0A3B3HT58_ORYLA GLOBIN domain-containing protein OS=Oryzias latipes OX=8090 GN=gb PE=3 SV=1	3	4	4	4	2	3	3	3	3	4	1	1	2	3	3	3	2	3	3	3	3	4	1	1	2	3	3	3	2	3	3	3	3	4	1	1	2	3	3	3	33.3	33.3	33.3	18.503
tr|A0A3B3IF59|A0A3B3IF59_ORYLA	tr|A0A3B3IF59|A0A3B3IF59_ORYLA	4	4	4	tr|A0A3B3IF59|A0A3B3IF59_ORYLA Uncharacterized protein OS=Oryzias latipes OX=8090 GN=LOC101162068 PE=3 SV=1	1	4	4	4	3	3	3	3	4	4	3	3	3	3	3	3	3	3	3	3	4	4	3	3	3	3	3	3	3	3	3	3	4	4	3	3	3	3	3	3	42.2	42.2	42.2	9.6688
tr|H2LSB1|H2LSB1_ORYLA;tr|A0A3B3IJV8|A0A3B3IJV8_ORYLA	tr|H2LSB1|H2LSB1_ORYLA;tr|A0A3B3IJV8|A0A3B3IJV8_ORYLA	4;4	4;4	4;4	tr|H2LSB1|H2LSB1_ORYLA Lipocln_cytosolic_FA-bd_dom domain-containing protein OS=Oryzias latipes OX=8090 GN=c8g PE=3 SV=1;tr|A0A3B3IJV8|A0A3B3IJV8_ORYLA Lipocln_cytosolic_FA-bd_dom domain-containing protein OS=Oryzias latipes OX=8090 GN=c8g PE=3 SV=1	2	4	4	4	4	3	4	3	1	1	1	2	1	0	0	0	4	3	4	3	1	1	1	2	1	0	0	0	4	3	4	3	1	1	1	2	1	0	0	0	22.6	22.6	22.6	24.922
tr|A0A3B3INZ4|A0A3B3INZ4_ORYLA;tr|A0A3B3ILI9|A0A3B3ILI9_ORYLA;tr|H2LUE1|H2LUE1_ORYLA	tr|A0A3B3INZ4|A0A3B3INZ4_ORYLA;tr|A0A3B3ILI9|A0A3B3ILI9_ORYLA;tr|H2LUE1|H2LUE1_ORYLA	4;4;4	4;4;4	4;4;4	tr|A0A3B3INZ4|A0A3B3INZ4_ORYLA Uncharacterized protein OS=Oryzias latipes OX=8090 GN=itih3 PE=3 SV=1;tr|A0A3B3ILI9|A0A3B3ILI9_ORYLA Uncharacterized protein OS=Oryzias latipes OX=8090 GN=itih3 PE=3 SV=1;tr|H2LUE1|H2LUE1_ORYLA Uncharacterized protein OS=Oryz	3	4	4	4	4	4	4	3	1	2	3	3	3	1	0	1	4	4	4	3	1	2	3	3	3	1	0	1	4	4	4	3	1	2	3	3	3	1	0	1	5.6	5.6	5.6	99.024
tr|H2LF02|H2LF02_ORYLA	tr|H2LF02|H2LF02_ORYLA	4	4	4	tr|H2LF02|H2LF02_ORYLA Uncharacterized protein OS=Oryzias latipes OX=8090 GN=LOC101168450 PE=3 SV=2	1	4	4	4	4	3	3	0	1	0	0	0	0	0	0	0	4	3	3	0	1	0	0	0	0	0	0	0	4	3	3	0	1	0	0	0	0	0	0	0	5.4	5.4	5.4	81.118
tr|H2MB97|H2MB97_ORYLA	tr|H2MB97|H2MB97_ORYLA	4	4	4	tr|H2MB97|H2MB97_ORYLA SERPIN domain-containing protein OS=Oryzias latipes OX=8090 GN=LOC101156256 PE=3 SV=2	1	4	4	4	4	4	4	2	2	2	2	1	2	2	2	2	4	4	4	2	2	2	2	1	2	2	2	2	4	4	4	2	2	2	2	1	2	2	2	2	7.1	7.1	7.1	45.16
tr|H2MFG8|H2MFG8_ORYLA	tr|H2MFG8|H2MFG8_ORYLA	4	4	4	tr|H2MFG8|H2MFG8_ORYLA Apolipoprotein H OS=Oryzias latipes OX=8090 GN=APOH PE=4 SV=2	1	4	4	4	4	4	4	2	3	3	3	3	3	1	0	1	4	4	4	2	3	3	3	3	3	1	0	1	4	4	4	2	3	3	3	3	3	1	0	1	14.4	14.4	14.4	39.869
tr|H2MYT0|H2MYT0_ORYLA	tr|H2MYT0|H2MYT0_ORYLA	4	4	4	tr|H2MYT0|H2MYT0_ORYLA Superoxide dismutase [Cu-Zn] OS=Oryzias latipes OX=8090 GN=sod3 PE=3 SV=2	1	4	4	4	4	3	4	3	3	2	3	3	2	2	2	3	4	3	4	3	3	2	3	3	2	2	2	3	4	3	4	3	3	2	3	3	2	2	2	3	37	37	37	22.929
tr|A0A3B3H3M2|A0A3B3H3M2_ORYLA;tr|A0A3B3IHB8|A0A3B3IHB8_ORYLA;tr|A0A3B3IC45|A0A3B3IC45_ORYLA	tr|A0A3B3H3M2|A0A3B3H3M2_ORYLA;tr|A0A3B3IHB8|A0A3B3IHB8_ORYLA;tr|A0A3B3IC45|A0A3B3IC45_ORYLA	3;2;2	3;2;2	3;2;2	tr|A0A3B3H3M2|A0A3B3H3M2_ORYLA Alpha-1-microglobulin OS=Oryzias latipes OX=8090 PE=3 SV=1;tr|A0A3B3IHB8|A0A3B3IHB8_ORYLA Alpha-1-microglobulin OS=Oryzias latipes OX=8090 PE=3 SV=1;tr|A0A3B3IC45|A0A3B3IC45_ORYLA Alpha-1-microglobulin OS=Oryzias latipes OX=8	3	3	3	3	2	3	3	1	2	2	1	1	2	1	2	1	2	3	3	1	2	2	1	1	2	1	2	1	2	3	3	1	2	2	1	1	2	1	2	1	11.3	11.3	11.3	39.852
tr|A0A3B3IL47|A0A3B3IL47_ORYLA;tr|A0A3B3H613|A0A3B3H613_ORYLA;tr|H2M983|H2M983_ORYLA;tr|H2L6N3|H2L6N3_ORYLA;tr|H2LX76|H2LX76_ORYLA;tr|H2M970|H2M970_ORYLA;tr|A0A3B3I248|A0A3B3I248_ORYLA	tr|A0A3B3IL47|A0A3B3IL47_ORYLA;tr|A0A3B3H613|A0A3B3H613_ORYLA;tr|H2M983|H2M983_ORYLA;tr|H2L6N3|H2L6N3_ORYLA;tr|H2LX76|H2LX76_ORYLA;tr|H2M970|H2M970_ORYLA;tr|A0A3B3I248|A0A3B3I248_ORYLA	3;3;3;2;2;2;2	3;3;3;2;2;2;2	3;3;3;2;2;2;2	tr|A0A3B3IL47|A0A3B3IL47_ORYLA 40S ribosomal protein S27a OS=Oryzias latipes OX=8090 GN=rps27a PE=3 SV=1;tr|A0A3B3H613|A0A3B3H613_ORYLA 40S ribosomal protein S27a OS=Oryzias latipes OX=8090 GN=rps27a PE=3 SV=1;tr|H2M983|H2M983_ORYLA Uncharacterized protein	7	3	3	3	2	2	2	2	2	2	2	2	2	3	3	3	2	2	2	2	2	2	2	2	2	3	3	3	2	2	2	2	2	2	2	2	2	3	3	3	21.8	21.8	21.8	17.997
tr|A0A3B3HBM8|A0A3B3HBM8_ORYLA;tr|H2LQS6|H2LQS6_ORYLA;tr|A0A3B3IL06|A0A3B3IL06_ORYLA	tr|A0A3B3HBM8|A0A3B3HBM8_ORYLA;tr|H2LQS6|H2LQS6_ORYLA;tr|A0A3B3IL06|A0A3B3IL06_ORYLA	3;3;3	3;3;3	3;3;3	tr|A0A3B3HBM8|A0A3B3HBM8_ORYLA Adenylate kinase isoenzyme 1 OS=Oryzias latipes OX=8090 GN=ak1 PE=3 SV=1;tr|H2LQS6|H2LQS6_ORYLA Adenylate kinase isoenzyme 1 OS=Oryzias latipes OX=8090 GN=ak1 PE=3 SV=2;tr|A0A3B3IL06|A0A3B3IL06_ORYLA Adenylate kinase isoenzym	3	3	3	3	3	3	3	2	2	2	2	3	2	2	2	0	3	3	3	2	2	2	2	3	2	2	2	0	3	3	3	2	2	2	2	3	2	2	2	0	19.1	19.1	19.1	21.449
tr|H2LMT4|H2LMT4_ORYLA;tr|H2LF05|H2LF05_ORYLA;tr|A0A3B3HIQ0|A0A3B3HIQ0_ORYLA;tr|A0A3B3H590|A0A3B3H590_ORYLA;tr|H2MAY9|H2MAY9_ORYLA	tr|H2LMT4|H2LMT4_ORYLA;tr|H2LF05|H2LF05_ORYLA;tr|A0A3B3HIQ0|A0A3B3HIQ0_ORYLA	3;3;3;1;1	3;3;3;1;1	3;3;3;1;1	tr|H2LMT4|H2LMT4_ORYLA Uncharacterized protein OS=Oryzias latipes OX=8090 GN=ctnnb1 PE=3 SV=2;tr|H2LF05|H2LF05_ORYLA Uncharacterized protein OS=Oryzias latipes OX=8090 GN=LOC101171502 PE=3 SV=2;tr|A0A3B3HIQ0|A0A3B3HIQ0_ORYLA Uncharacterized protein OS=Oryz	5	3	3	3	1	1	2	3	2	3	2	2	2	2	3	1	1	1	2	3	2	3	2	2	2	2	3	1	1	1	2	3	2	3	2	2	2	2	3	1	3.6	3.6	3.6	79.224
tr|A0A3B3I1K7|A0A3B3I1K7_ORYLA	tr|A0A3B3I1K7|A0A3B3I1K7_ORYLA	3	3	2	tr|A0A3B3I1K7|A0A3B3I1K7_ORYLA Ig-like domain-containing protein OS=Oryzias latipes OX=8090 PE=4 SV=1	1	3	3	2	3	3	3	3	3	1	3	3	2	2	2	1	3	3	3	3	3	1	3	3	2	2	2	1	2	2	2	2	2	1	2	2	1	2	2	1	21.7	21.7	13.2	17.299
tr|A0A3B3IJ36|A0A3B3IJ36_ORYLA	tr|A0A3B3IJ36|A0A3B3IJ36_ORYLA	3	3	3	tr|A0A3B3IJ36|A0A3B3IJ36_ORYLA C1q domain-containing protein OS=Oryzias latipes OX=8090 GN=LOC101159074 PE=4 SV=1	1	3	3	3	3	3	3	3	3	3	3	3	3	3	2	1	3	3	3	3	3	3	3	3	3	3	2	1	3	3	3	3	3	3	3	3	3	3	2	1	15.1	15.1	15.1	21.277
tr|H2L522|H2L522_ORYLA	tr|H2L522|H2L522_ORYLA	3	3	3	tr|H2L522|H2L522_ORYLA Ig-like domain-containing protein OS=Oryzias latipes OX=8090 PE=4 SV=2	1	3	3	3	3	3	3	3	3	3	3	3	3	3	3	3	3	3	3	3	3	3	3	3	3	3	3	3	3	3	3	3	3	3	3	3	3	3	3	3	22	22	22	13.546
tr|H2LER6|H2LER6_ORYLA	tr|H2LER6|H2LER6_ORYLA	3	3	3	tr|H2LER6|H2LER6_ORYLA Uncharacterized protein OS=Oryzias latipes OX=8090 PE=4 SV=2	1	3	3	3	2	3	2	1	0	0	1	0	0	1	0	0	2	3	2	1	0	0	1	0	0	1	0	0	2	3	2	1	0	0	1	0	0	1	0	0	17.2	17.2	17.2	22.89
tr|H2M0B3|H2M0B3_ORYLA	tr|H2M0B3|H2M0B3_ORYLA	3	3	3	tr|H2M0B3|H2M0B3_ORYLA Fibrinogen C-terminal domain-containing protein OS=Oryzias latipes OX=8090 GN=LOC101169418 PE=4 SV=2	1	3	3	3	3	3	3	3	3	2	2	3	2	0	0	0	3	3	3	3	3	2	2	3	2	0	0	0	3	3	3	3	3	2	2	3	2	0	0	0	17.6	17.6	17.6	29.742
tr|H2MAD0|H2MAD0_ORYLA	tr|H2MAD0|H2MAD0_ORYLA	3	3	3	tr|H2MAD0|H2MAD0_ORYLA Uncharacterized protein OS=Oryzias latipes OX=8090 PE=4 SV=2	1	3	3	3	3	2	3	2	0	0	2	0	1	0	0	0	3	2	3	2	0	0	2	0	1	0	0	0	3	2	3	2	0	0	2	0	1	0	0	0	4.7	4.7	4.7	74.973
tr|H2MBB3|H2MBB3_ORYLA	tr|H2MBB3|H2MBB3_ORYLA	3	3	3	tr|H2MBB3|H2MBB3_ORYLA Vitellogenin domain-containing protein OS=Oryzias latipes OX=8090 PE=4 SV=2	1	3	3	3	3	3	3	1	0	1	2	1	1	0	0	0	3	3	3	1	0	1	2	1	1	0	0	0	3	3	3	1	0	1	2	1	1	0	0	0	4.5	4.5	4.5	88.461
tr|H2MMX9|H2MMX9_ORYLA	tr|H2MMX9|H2MMX9_ORYLA	3	3	3	tr|H2MMX9|H2MMX9_ORYLA Apolipoprotein M OS=Oryzias latipes OX=8090 GN=LOC101169638 PE=3 SV=1	1	3	3	3	1	3	3	0	0	1	0	0	0	0	0	0	1	3	3	0	0	1	0	0	0	0	0	0	1	3	3	0	0	1	0	0	0	0	0	0	15.8	15.8	15.8	22.21
tr|H2MS54|H2MS54_ORYLA	tr|H2MS54|H2MS54_ORYLA	3	3	3	tr|H2MS54|H2MS54_ORYLA C1q domain-containing protein OS=Oryzias latipes OX=8090 GN=LOC101161146 PE=4 SV=2	1	3	3	3	3	3	3	1	0	1	2	1	2	0	0	0	3	3	3	1	0	1	2	1	2	0	0	0	3	3	3	1	0	1	2	1	2	0	0	0	15.9	15.9	15.9	24.869
tr|H2MSG5|H2MSG5_ORYLA	tr|H2MSG5|H2MSG5_ORYLA	3	3	3	tr|H2MSG5|H2MSG5_ORYLA Sulfhydryl oxidase OS=Oryzias latipes OX=8090 GN=qsox1 PE=3 SV=2	1	3	3	3	3	3	3	1	0	0	0	0	0	0	0	0	3	3	3	1	0	0	0	0	0	0	0	0	3	3	3	1	0	0	0	0	0	0	0	0	4.5	4.5	4.5	90.491
tr|H2MUY7|H2MUY7_ORYLA	tr|H2MUY7|H2MUY7_ORYLA	3	3	3	tr|H2MUY7|H2MUY7_ORYLA Uncharacterized protein OS=Oryzias latipes OX=8090 GN=c24h6orf58 PE=3 SV=1	1	3	3	3	2	2	2	3	2	2	2	2	1	1	1	1	2	2	2	3	2	2	2	2	1	1	1	1	2	2	2	3	2	2	2	2	1	1	1	1	14.3	14.3	14.3	38.863
tr|H2MY29|H2MY29_ORYLA	tr|H2MY29|H2MY29_ORYLA	3	3	3	tr|H2MY29|H2MY29_ORYLA Olfactomedin-like domain-containing protein OS=Oryzias latipes OX=8090 GN=LOC101170656 PE=4 SV=2	1	3	3	3	2	3	3	1	0	0	1	1	0	0	0	0	2	3	3	1	0	0	1	1	0	0	0	0	2	3	3	1	0	0	1	1	0	0	0	0	8.3	8.3	8.3	52.282
tr|A0A3B3I680|A0A3B3I680_ORYLA;tr|A0A3B3HY35|A0A3B3HY35_ORYLA;tr|A0A3B3HXB5|A0A3B3HXB5_ORYLA;tr|A0A3B3HD11|A0A3B3HD11_ORYLA;tr|A0A3B3IMF4|A0A3B3IMF4_ORYLA;tr|A0A3B3IEC9|A0A3B3IEC9_ORYLA;tr|A0A3B3IP75|A0A3B3IP75_ORYLA	tr|A0A3B3I680|A0A3B3I680_ORYLA;tr|A0A3B3HY35|A0A3B3HY35_ORYLA;tr|A0A3B3HXB5|A0A3B3HXB5_ORYLA;tr|A0A3B3HD11|A0A3B3HD11_ORYLA;tr|A0A3B3IMF4|A0A3B3IMF4_ORYLA;tr|A0A3B3IEC9|A0A3B3IEC9_ORYLA;tr|A0A3B3IP75|A0A3B3IP75_ORYLA	3;3;3;3;3;3;3	2;2;2;2;2;2;2	1;1;1;1;1;1;1	tr|A0A3B3I680|A0A3B3I680_ORYLA Ig-like domain-containing protein OS=Oryzias latipes OX=8090 PE=4 SV=1;tr|A0A3B3HY35|A0A3B3HY35_ORYLA Ig-like domain-containing protein OS=Oryzias latipes OX=8090 PE=4 SV=1;tr|A0A3B3HXB5|A0A3B3HXB5_ORYLA Ig-like domain-contai	7	3	2	1	3	3	3	2	1	1	2	3	1	2	3	2	2	2	2	1	1	1	1	2	1	1	2	2	1	1	1	0	0	0	0	1	0	0	1	1	27.3	16.2	8.1	11.093
tr|A0A3B3HR02|A0A3B3HR02_ORYLA	tr|A0A3B3HR02|A0A3B3HR02_ORYLA	3	2	2	tr|A0A3B3HR02|A0A3B3HR02_ORYLA Ig-like domain-containing protein OS=Oryzias latipes OX=8090 PE=4 SV=1	1	3	2	2	3	3	3	2	2	2	1	3	3	0	1	1	2	2	2	1	1	2	0	2	2	0	1	1	2	2	2	1	1	2	0	2	2	0	1	1	13.9	8.3	8.3	25.292
tr|Q76N20|Q76N20_ORYLA;tr|A0A3B3HUH6|A0A3B3HUH6_ORYLA;sp|Q98972|ACTS_ORYLA;tr|H2MYT5|H2MYT5_ORYLA	tr|Q76N20|Q76N20_ORYLA;tr|A0A3B3HUH6|A0A3B3HUH6_ORYLA;sp|Q98972|ACTS_ORYLA;tr|H2MYT5|H2MYT5_ORYLA	3;3;3;2	1;1;1;1	1;1;1;1	tr|Q76N20|Q76N20_ORYLA Cardiac muscle actin OS=Oryzias latipes OX=8090 GN=OlMA1 PE=3 SV=1;tr|A0A3B3HUH6|A0A3B3HUH6_ORYLA Uncharacterized protein OS=Oryzias latipes OX=8090 GN=acta2 PE=3 SV=1;sp|Q98972|ACTS_ORYLA Actin, alpha skeletal muscle OS=Oryzias lati	4	3	1	1	2	3	3	1	1	1	0	0	0	1	1	3	1	1	1	1	0	0	0	0	0	1	1	1	1	1	1	1	0	0	0	0	0	1	1	1	9	4.2	4.2	41.974
tr|A0A3B3HZV7|A0A3B3HZV7_ORYLA;tr|A0A3B3I737|A0A3B3I737_ORYLA;tr|H2L5S7|H2L5S7_ORYLA;tr|A0A3B3HDM6|A0A3B3HDM6_ORYLA;tr|A0A3B3H5B3|A0A3B3H5B3_ORYLA;tr|H2LBR7|H2LBR7_ORYLA;tr|H2LC01|H2LC01_ORYLA;tr|A0A3B3HI14|A0A3B3HI14_ORYLA;tr|A0A3B3H9W2|A0A3B3H9W2_ORYLA;tr|A0A3B3HDA7|A0A3B3HDA7_ORYLA;tr|A0A3B3I9M9|A0A3B3I9M9_ORYLA;tr|A0A3B3HYV0|A0A3B3HYV0_ORYLA	tr|A0A3B3HZV7|A0A3B3HZV7_ORYLA;tr|A0A3B3I737|A0A3B3I737_ORYLA;tr|H2L5S7|H2L5S7_ORYLA;tr|A0A3B3HDM6|A0A3B3HDM6_ORYLA;tr|A0A3B3H5B3|A0A3B3H5B3_ORYLA;tr|H2LBR7|H2LBR7_ORYLA;tr|H2LC01|H2LC01_ORYLA;tr|A0A3B3HI14|A0A3B3HI14_ORYLA;tr|A0A3B3H9W2|A0A3B3H9W2_ORYLA;tr|A0A3B3HDA7|A0A3B3HDA7_ORYLA;tr|A0A3B3I9M9|A0A3B3I9M9_ORYLA;tr|A0A3B3HYV0|A0A3B3HYV0_ORYLA	3;3;3;3;3;3;3;2;2;2;2;2	1;1;1;1;1;1;1;0;0;0;1;0	0;0;0;0;0;0;0;0;0;0;0;0	tr|A0A3B3HZV7|A0A3B3HZV7_ORYLA Ig-like domain-containing protein OS=Oryzias latipes OX=8090 PE=4 SV=1;tr|A0A3B3I737|A0A3B3I737_ORYLA Ig-like domain-containing protein OS=Oryzias latipes OX=8090 PE=4 SV=1;tr|H2L5S7|H2L5S7_ORYLA Ig-like domain-containing pro	12	3	1	0	3	3	3	2	1	2	2	2	1	2	2	1	1	1	1	0	0	1	0	0	0	0	0	0	0	0	0	0	0	0	0	0	0	0	0	0	33.3	12.2	0	10.056
tr|A0A3B3HLE6|A0A3B3HLE6_ORYLA	tr|A0A3B3HLE6|A0A3B3HLE6_ORYLA	3	1	1	tr|A0A3B3HLE6|A0A3B3HLE6_ORYLA Si:ch1073-416d2.3 OS=Oryzias latipes OX=8090 GN=serpina10 PE=3 SV=1	1	3	1	1	3	3	3	1	1	2	1	0	1	0	0	0	1	1	1	0	0	0	0	0	0	0	0	0	1	1	1	0	0	0	0	0	0	0	0	0	7.2	3	3	46.573
tr|H2MLW8|H2MLW8_ORYLA	tr|H2MLW8|H2MLW8_ORYLA	3	1	1	tr|H2MLW8|H2MLW8_ORYLA C1q domain-containing protein OS=Oryzias latipes OX=8090 GN=LOC111947065 PE=4 SV=2	1	3	1	1	2	1	1	2	1	1	1	1	1	1	0	1	0	0	0	1	0	0	0	0	0	0	0	0	0	0	0	1	0	0	0	0	0	0	0	0	13.3	5.2	5.2	34.166
tr|A0A3B3H524|A0A3B3H524_ORYLA	tr|A0A3B3H524|A0A3B3H524_ORYLA	2	2	2	tr|A0A3B3H524|A0A3B3H524_ORYLA CN hydrolase domain-containing protein OS=Oryzias latipes OX=8090 PE=3 SV=1	1	2	2	2	2	2	2	2	2	2	2	1	1	2	1	1	2	2	2	2	2	2	2	1	1	2	1	1	2	2	2	2	2	2	2	1	1	2	1	1	10.4	10.4	10.4	20.487
tr|A0A3B3HTX5|A0A3B3HTX5_ORYLA	tr|A0A3B3HTX5|A0A3B3HTX5_ORYLA	2	2	2	tr|A0A3B3HTX5|A0A3B3HTX5_ORYLA Uncharacterized protein OS=Oryzias latipes OX=8090 PE=4 SV=1	1	2	2	2	2	2	2	2	1	2	1	1	2	1	1	1	2	2	2	2	1	2	1	1	2	1	1	1	2	2	2	2	1	2	1	1	2	1	1	1	13.8	13.8	13.8	10.7
tr|A0A3B3I1R7|A0A3B3I1R7_ORYLA;tr|H2LFF7|H2LFF7_ORYLA;tr|H2M293|H2M293_ORYLA;tr|A0A3B3HM83|A0A3B3HM83_ORYLA	tr|A0A3B3I1R7|A0A3B3I1R7_ORYLA;tr|H2LFF7|H2LFF7_ORYLA;tr|H2M293|H2M293_ORYLA;tr|A0A3B3HM83|A0A3B3HM83_ORYLA	2;1;1;1	2;1;1;1	2;1;1;1	tr|A0A3B3I1R7|A0A3B3I1R7_ORYLA L-lactate dehydrogenase OS=Oryzias latipes OX=8090 GN=LOC101163391 PE=3 SV=1;tr|H2LFF7|H2LFF7_ORYLA L-lactate dehydrogenase OS=Oryzias latipes OX=8090 GN=LOC101163391 PE=3 SV=2;tr|H2M293|H2M293_ORYLA L-lactate dehydrogenase O	4	2	2	2	2	2	2	1	0	1	1	1	1	0	0	0	2	2	2	1	0	1	1	1	1	0	0	0	2	2	2	1	0	1	1	1	1	0	0	0	5.9	5.9	5.9	40.606
tr|A0A3B3I5S3|A0A3B3I5S3_ORYLA	tr|A0A3B3I5S3|A0A3B3I5S3_ORYLA	2	2	2	tr|A0A3B3I5S3|A0A3B3I5S3_ORYLA Olfactomedin-like domain-containing protein OS=Oryzias latipes OX=8090 GN=LOC101170909 PE=4 SV=1	1	2	2	2	2	2	2	1	0	0	0	1	1	0	0	0	2	2	2	1	0	0	0	1	1	0	0	0	2	2	2	1	0	0	0	1	1	0	0	0	4.9	4.9	4.9	52.345
tr|A0A3B3I5X1|A0A3B3I5X1_ORYLA;tr|H2M3C8|H2M3C8_ORYLA	tr|A0A3B3I5X1|A0A3B3I5X1_ORYLA;tr|H2M3C8|H2M3C8_ORYLA	2;2	2;2	2;2	tr|A0A3B3I5X1|A0A3B3I5X1_ORYLA Lipocln_cytosolic_FA-bd_dom domain-containing protein OS=Oryzias latipes OX=8090 GN=lcn2 PE=3 SV=1;tr|H2M3C8|H2M3C8_ORYLA Lipocln_cytosolic_FA-bd_dom domain-containing protein OS=Oryzias latipes OX=8090 GN=lcn2 PE=3 SV=2	2	2	2	2	2	2	2	1	1	1	2	1	0	0	0	0	2	2	2	1	1	1	2	1	0	0	0	0	2	2	2	1	1	1	2	1	0	0	0	0	13	13	13	21.205
tr|H2LLZ8|H2LLZ8_ORYLA;tr|A0A3B3ICW0|A0A3B3ICW0_ORYLA;tr|H2L918|H2L918_ORYLA	tr|H2LLZ8|H2LLZ8_ORYLA;tr|A0A3B3ICW0|A0A3B3ICW0_ORYLA;tr|H2L918|H2L918_ORYLA	2;2;1	2;2;1	2;2;1	tr|H2LLZ8|H2LLZ8_ORYLA 2-phospho-D-glycerate hydro-lyase OS=Oryzias latipes OX=8090 GN=eno1 PE=3 SV=2;tr|A0A3B3ICW0|A0A3B3ICW0_ORYLA 2-phospho-D-glycerate hydro-lyase OS=Oryzias latipes OX=8090 GN=eno1 PE=3 SV=1;tr|H2L918|H2L918_ORYLA 2-phospho-D-glycerate	3	2	2	2	2	2	2	1	0	2	1	1	1	0	1	0	2	2	2	1	0	2	1	1	1	0	1	0	2	2	2	1	0	2	1	1	1	0	1	0	5.8	5.8	5.8	47.056
tr|H2L6J0|H2L6J0_ORYLA	tr|H2L6J0|H2L6J0_ORYLA	2	2	2	tr|H2L6J0|H2L6J0_ORYLA Myosin motor domain-containing protein OS=Oryzias latipes OX=8090 PE=3 SV=2	1	2	2	2	1	1	0	1	1	1	1	1	0	2	2	1	1	1	0	1	1	1	1	1	0	2	2	1	1	1	0	1	1	1	1	1	0	2	2	1	1.5	1.5	1.5	151.51
tr|H2L6K2|H2L6K2_ORYLA	tr|H2L6K2|H2L6K2_ORYLA	2	2	2	tr|H2L6K2|H2L6K2_ORYLA Uncharacterized protein OS=Oryzias latipes OX=8090 GN=LOC101155013 PE=4 SV=2	1	2	2	2	2	2	2	0	1	1	0	0	1	0	0	0	2	2	2	0	1	1	0	0	1	0	0	0	2	2	2	0	1	1	0	0	1	0	0	0	4.6	4.6	4.6	48.768
tr|H2LJA4|H2LJA4_ORYLA	tr|H2LJA4|H2LJA4_ORYLA	2	2	2	tr|H2LJA4|H2LJA4_ORYLA SERPIN domain-containing protein OS=Oryzias latipes OX=8090 GN=serpinf2 PE=3 SV=2	1	2	2	2	1	1	1	0	1	0	0	1	1	0	0	0	1	1	1	0	1	0	0	1	1	0	0	0	1	1	1	0	1	0	0	1	1	0	0	0	8.2	8.2	8.2	52.377
tr|H2LK47|H2LK47_ORYLA	tr|H2LK47|H2LK47_ORYLA	2	2	2	tr|H2LK47|H2LK47_ORYLA LRRNT domain-containing protein OS=Oryzias latipes OX=8090 GN=igfals PE=4 SV=2	1	2	2	2	2	2	2	1	1	0	1	2	1	0	0	0	2	2	2	1	1	0	1	2	1	0	0	0	2	2	2	1	1	0	1	2	1	0	0	0	3.3	3.3	3.3	64.815
tr|H2LP84|H2LP84_ORYLA	tr|H2LP84|H2LP84_ORYLA	2	2	2	tr|H2LP84|H2LP84_ORYLA 2,3-bisphosphoglycerate 3-phosphatase OS=Oryzias latipes OX=8090 GN=LOC101172268 PE=3 SV=2	1	2	2	2	2	1	1	1	0	1	0	0	0	0	0	0	2	1	1	1	0	1	0	0	0	0	0	0	2	1	1	1	0	1	0	0	0	0	0	0	6	6	6	53.198
tr|H2LQW1|H2LQW1_ORYLA	tr|H2LQW1|H2LQW1_ORYLA	2	2	2	tr|H2LQW1|H2LQW1_ORYLA Uncharacterized protein OS=Oryzias latipes OX=8090 GN=proc PE=4 SV=2	1	2	2	2	2	2	1	2	1	0	2	1	2	0	0	0	2	2	1	2	1	0	2	1	2	0	0	0	2	2	1	2	1	0	2	1	2	0	0	0	4.4	4.4	4.4	48.701
tr|H2LSA0|H2LSA0_ORYLA	tr|H2LSA0|H2LSA0_ORYLA	2	2	2	tr|H2LSA0|H2LSA0_ORYLA Lipocln_cytosolic_FA-bd_dom domain-containing protein OS=Oryzias latipes OX=8090 GN=LOC101166755 PE=3 SV=1	1	2	2	2	2	2	2	2	2	2	2	2	2	2	2	1	2	2	2	2	2	2	2	2	2	2	2	1	2	2	2	2	2	2	2	2	2	2	2	1	14.2	14.2	14.2	20.471
tr|H2LZW7|H2LZW7_ORYLA;tr|H2LZW5|H2LZW5_ORYLA;tr|A0A3B3HEF1|A0A3B3HEF1_ORYLA	tr|H2LZW7|H2LZW7_ORYLA;tr|H2LZW5|H2LZW5_ORYLA;tr|A0A3B3HEF1|A0A3B3HEF1_ORYLA	2;2;1	2;2;1	2;2;1	tr|H2LZW7|H2LZW7_ORYLA Uncharacterized protein OS=Oryzias latipes OX=8090 GN=LOC101171901 PE=4 SV=2;tr|H2LZW5|H2LZW5_ORYLA Uncharacterized protein OS=Oryzias latipes OX=8090 GN=LOC101171901 PE=4 SV=2;tr|A0A3B3HEF1|A0A3B3HEF1_ORYLA Uncharacterized protein O	3	2	2	2	2	2	2	1	0	0	1	2	1	0	0	0	2	2	2	1	0	0	1	2	1	0	0	0	2	2	2	1	0	0	1	2	1	0	0	0	4.8	4.8	4.8	60.578
tr|H2M370|H2M370_ORYLA	tr|H2M370|H2M370_ORYLA	2	2	2	tr|H2M370|H2M370_ORYLA Uncharacterized protein OS=Oryzias latipes OX=8090 GN=pgm1 PE=3 SV=2	1	2	2	2	2	1	1	1	0	1	0	0	0	0	0	0	2	1	1	1	0	1	0	0	0	0	0	0	2	1	1	1	0	1	0	0	0	0	0	0	5.2	5.2	5.2	61.173
tr|H2M5U1|H2M5U1_ORYLA	tr|H2M5U1|H2M5U1_ORYLA	2	2	2	tr|H2M5U1|H2M5U1_ORYLA Poly(U)-specific endoribonuclease OS=Oryzias latipes OX=8090 GN=LOC101164801 PE=3 SV=1	1	2	2	2	2	2	2	1	1	1	0	0	1	0	0	0	2	2	2	1	1	1	0	0	1	0	0	0	2	2	2	1	1	1	0	0	1	0	0	0	6.1	6.1	6.1	35.382
tr|H2MAY7|H2MAY7_ORYLA	tr|H2MAY7|H2MAY7_ORYLA	2	2	2	tr|H2MAY7|H2MAY7_ORYLA Uncharacterized protein OS=Oryzias latipes OX=8090 GN=lcat PE=3 SV=2	1	2	2	2	2	2	2	1	0	2	0	1	1	0	0	1	2	2	2	1	0	2	0	1	1	0	0	1	2	2	2	1	0	2	0	1	1	0	0	1	6.3	6.3	6.3	49.596
tr|H2MBJ4|H2MBJ4_ORYLA	tr|H2MBJ4|H2MBJ4_ORYLA	2	2	2	tr|H2MBJ4|H2MBJ4_ORYLA Uncharacterized protein OS=Oryzias latipes OX=8090 PE=4 SV=2	1	2	2	2	2	2	2	2	1	2	2	1	2	0	1	1	2	2	2	2	1	2	2	1	2	0	1	1	2	2	2	2	1	2	2	1	2	0	1	1	6.2	6.2	6.2	34.024
tr|H2MFF9|H2MFF9_ORYLA	tr|H2MFF9|H2MFF9_ORYLA	2	2	2	tr|H2MFF9|H2MFF9_ORYLA Apolipoprotein H OS=Oryzias latipes OX=8090 GN=APOH PE=4 SV=2	1	2	2	2	2	2	1	1	2	2	0	0	1	0	0	1	2	2	1	1	2	2	0	0	1	0	0	1	2	2	1	1	2	2	0	0	1	0	0	1	5.8	5.8	5.8	40.274
tr|H2MKJ1|H2MKJ1_ORYLA	tr|H2MKJ1|H2MKJ1_ORYLA	2	2	2	tr|H2MKJ1|H2MKJ1_ORYLA Uncharacterized protein OS=Oryzias latipes OX=8090 GN=LOC101160642 PE=3 SV=2	1	2	2	2	2	2	2	2	0	2	1	1	0	0	0	0	2	2	2	2	0	2	1	1	0	0	0	0	2	2	2	2	0	2	1	1	0	0	0	0	12.9	12.9	12.9	18.664
tr|A0A3B3I902|A0A3B3I902_ORYLA	tr|A0A3B3I902|A0A3B3I902_ORYLA	2	1	1	tr|A0A3B3I902|A0A3B3I902_ORYLA Apolipoprotein M OS=Oryzias latipes OX=8090 PE=3 SV=1	1	2	1	1	2	2	2	2	1	2	1	1	1	0	0	0	1	1	1	1	0	1	0	0	0	0	0	0	1	1	1	1	0	1	0	0	0	0	0	0	16.6	7	7	21.06
[truncated: 91 more columns]

## Sheet: data processing
		0mg/L_rep1	0mg/L_rep2	0mg/L_rep3	5mg/L_HA_rep1	5mg/L_HA_rep2	5mg/L_HA_rep3	40mg/L_HA_rep1	40mg/L_HA_rep2	40mg/L_HA_rep3	80mg/L_HA_rep1	80mg/L_HA_rep2	80mg/L_HA_rep3		0mg/L_rep1	0mg/L_rep2	0mg/L_rep3	5mg/L_HA_rep1	5mg/L_HA_rep2	5mg/L_HA_rep3	40mg/L_HA_rep1	40mg/L_HA_rep2	40mg/L_HA_rep3	80mg/L_HA_rep1	80mg/L_HA_rep2	80mg/L_HA_rep3		0mg/L_rep1	0mg/L_rep2	0mg/L_rep3	5mg/L_HA_rep1	5mg/L_HA_rep2	5mg/L_HA_rep3	40mg/L_HA_rep1	40mg/L_HA_rep2	40mg/L_HA_rep3	80mg/L_HA_rep1	80mg/L_HA_rep2	80mg/L_HA_rep3					0mg/L_rep1	0mg/L_rep2	0mg/L_rep3	5mg/L_HA_rep1	5mg/L_HA_rep2	5mg/L_HA_rep3
Protein IDs	Majority protein IDs	LFQ intensity 1	LFQ intensity 1_20210216221208	LFQ intensity 1_20210216234311	LFQ intensity 2	LFQ intensity 2_20210217034646	LFQ intensity 2_20210217051749	LFQ intensity 3	LFQ intensity 3_20210217092131	LFQ intensity 3_20210217105235	LFQ intensity 4	LFQ intensity 4_20210217145614	LFQ intensity 4_20210217162724	Log2-transformed	Log2 LFQ	Log2 LFQ	Log2 LFQ	Log2 LFQ	Log2 LFQ	Log2 LFQ	Log2 LFQ	Log2 LFQ	Log2 LFQ	Log2 LFQ	Log2 LFQ	Log2 LFQ	Normalized by median													Average		Slope	Normalized by slope
tr|H2M6N3|H2M6N3_ORYLA;tr|A0A3B3H564|A0A3B3H564_ORYLA	tr|H2M6N3|H2M6N3_ORYLA	14352000000	13375000000	13944000000	5277300000	4585700000	4744600000	7320000000	6492600000	6477900000	1467300000	1420400000	1354500000		33.7405	33.6388	33.6989	32.2972	32.0945	32.1436	32.7692	32.5961	32.5929	30.4505	30.4037	30.3351		7.49908	7.61027	7.60323	5.90283	5.2886	6.07332	6.51071	6.47588	6.65973	4.16001	4.20069	3.80708	5.98262	0mg/L_rep1	0.893459		8.39331	8.31994	8.38272	6.49199	6.00147	6.79761
tr|A0A3B3HP95|A0A3B3HP95_ORYLA;tr|H2LNM8|H2LNM8_ORYLA;tr|A0A3B3I046|A0A3B3I046_ORYLA	tr|A0A3B3HP95|A0A3B3HP95_ORYLA;tr|H2LNM8|H2LNM8_ORYLA;tr|A0A3B3I046|A0A3B3I046_ORYLA	14297000000	13404000000	12991000000	7228600000	6058900000	6352300000	9757700000	9043600000	8730600000	1589100000	1604800000	1484700000		33.735	33.6419	33.5968	32.7511	32.4964	32.5646	33.1839	33.0743	33.0234	30.5656	30.5797	30.4675		7.49354	7.6134	7.50109	6.35674	5.69051	6.49431	6.92541	6.95398	7.09028	4.27505	4.37679	3.93949	6.22588	0mg/L_rep2	0.914703		8.38711	8.32336	8.27012	6.99122	6.45756	7.26881
tr|H2M6U1|H2M6U1_ORYLA;tr|A0A3B3IBI8|A0A3B3IBI8_ORYLA;tr|H2LIX8|H2LIX8_ORYLA	tr|H2M6U1|H2M6U1_ORYLA;tr|A0A3B3IBI8|A0A3B3IBI8_ORYLA	729940000	690190000	705670000	247750000	214730000	218210000	329870000	307720000	302280000	70578000	70521000	67317000		29.4432	29.3624	29.3944	27.8843	27.6779	27.7011	28.2973	28.197	28.1713	26.0727	26.0715	26.0045		3.20175	3.33387	3.29872	1.48999	0.872049	1.63082	2.03884	2.07678	2.23816	-0.217795	-0.131409	-0.523569	1.60902	0mg/L_rep3	0.907012		3.58354	3.64476	3.63691	1.6387	0.989596	1.82531
tr|H2LP13|H2LP13_ORYLA	tr|H2LP13|H2LP13_ORYLA	5412500000	4900500000	5028100000	2601100000	2182200000	2256900000	3507300000	3099600000	2919900000	787630000	689360000	675580000		32.3336	32.1903	32.2274	31.2765	31.0231	31.0717	31.7077	31.5294	31.4433	29.5529	29.3607	29.3316		6.09219	6.16173	6.13167	4.88215	4.21724	5.00137	5.44923	5.40917	5.51012	3.26243	3.15772	2.80351	4.83988	5mg/L_HA_rep1	0.909247		6.81866	6.73632	6.76029	5.36944	4.7857	5.59783
tr|H2MBD1|H2MBD1_ORYLA	tr|H2MBD1|H2MBD1_ORYLA	436720000	393560000	381020000	269600000	231120000	239050000	285750000	238930000	211410000	26394000	36091000	23479000		28.7021	28.552	28.5053	28.0062	27.7841	27.8327	28.0902	27.832	27.6555	24.6537	25.1051	24.4849		2.46068	2.52346	2.40959	1.61192	0.978167	1.76242	1.83169	1.71175	1.72232	-1.6368	-1.09782	-2.04317	1.01952	5mg/L_HA_rep2	0.881217		2.7541	2.75878	2.65663	1.77281	1.11002	1.9726
tr|H2LRL9|H2LRL9_ORYLA	tr|H2LRL9|H2LRL9_ORYLA	934640000	916040000	877210000	316890000	311510000	302410000	387810000	374230000	354180000	86314000	199410000	59123000		29.7998	29.7708	29.7083	28.2394	28.2147	28.1719	28.5308	28.4793	28.3999	26.3631	27.5712	25.8172		3.55838	3.74229	3.61265	1.84508	1.4088	2.10161	2.27229	2.35908	2.46676	0.0725814	1.3682	-0.710821	2.00808	5mg/L_HA_rep3	0.893449		3.9827	4.09126	3.98302	2.02924	1.5987	2.35224
tr|H2MVB4|H2MVB4_ORYLA	tr|H2MVB4|H2MVB4_ORYLA	20668000	25320000	30802000	17669000	16910000	20807000	0	18161000	28362000	0	0	0		24.3009	24.5938	24.8765	24.0747	24.0114	24.3106		24.1143	24.7575					-1.94056	-1.43477	-1.21918	-2.31961	-2.79453	-1.75976		-2.00593	-1.17569				-1.83125	40mg/L_HA_rep1	0.8958		-2.17196	-1.56857	-1.34417	-2.55113	-3.17121	-1.96962
tr|H2LQ37|H2LQ37_ORYLA;tr|A0A3B3HZZ6|A0A3B3HZZ6_ORYLA	tr|H2LQ37|H2LQ37_ORYLA;tr|A0A3B3HZZ6|A0A3B3HZZ6_ORYLA	2141900000	2134600000	2079000000	1002100000	843630000	843210000	1440100000	1332200000	1338200000	298150000	299060000	255280000		30.9962	30.9913	30.9532	29.9004	29.652	29.6513	30.4235	30.3112	30.3176	28.1515	28.1559	27.9275		4.75479	4.96277	4.85754	3.50605	2.84614	3.581	4.16504	4.1909	4.3845	1.86095	1.9529	1.39947	3.5385	40mg/L_HA_rep2	0.879359		5.32178	5.42556	5.35555	3.856	3.22978	4.00806
tr|H2MWU7|H2MWU7_ORYLA;tr|A0A3B3HDA6|A0A3B3HDA6_ORYLA	tr|H2MWU7|H2MWU7_ORYLA;tr|A0A3B3HDA6|A0A3B3HDA6_ORYLA	239460000	248960000	251890000	165770000	165370000	157640000	181790000	162690000	149920000	38032000	41007000	42211000		27.8352	27.8913	27.9082	27.3046	27.3011	27.2321	27.4377	27.2776	27.1596	25.1807	25.2894	25.3311		1.59376	1.86279	1.81252	0.910283	0.495223	1.16174	1.17921	1.15728	1.22647	-1.1098	-0.913591	-1.19692	0.68158	40mg/L_HA_rep3	0.878738		1.7838	2.0365	1.99834	1.00114	0.561976	1.30028
tr|H2MLX9|H2MLX9_ORYLA	tr|H2MLX9|H2MLX9_ORYLA	38480000000	34454000000	35373000000	262240000000	307190000000	284330000000	163890000000	154620000000	146330000000	301360000000	303070000000	279840000000		35.1634	35.004	35.0419	37.9321	38.1603	38.0488	37.2539	37.1699	37.0904	38.1327	38.1409	38.0258		8.92194	8.97541	8.94623	11.5378	11.3544	11.9785	10.9955	11.0497	11.1573	11.8422	11.9379	11.4978	10.8495	80mg/L_HA_rep1	0.779989		9.98584	9.81237	9.86341	12.6894	12.885	13.407
tr|H2MPL0|H2MPL0_ORYLA;tr|A0A3B3ILR8|A0A3B3ILR8_ORYLA;sp|P79819|TRFE_ORYLA	tr|H2MPL0|H2MPL0_ORYLA;tr|A0A3B3ILR8|A0A3B3ILR8_ORYLA;sp|P79819|TRFE_ORYLA	6987900000	8036000000	8038900000	5670800000	5229300000	5140200000	6614600000	6099600000	5878200000	1877600000	1656200000	1646200000		32.7022	32.9038	32.9044	32.4009	32.284	32.2592	32.623	32.5061	32.4527	30.8062	30.6252	30.6165		6.46076	6.87528	6.80865	6.00658	5.47807	6.18886	6.36452	6.3858	6.51958	4.51573	4.42227	4.08846	5.84288	80mg/L_HA_rep2	0.768181		7.23117	7.51641	7.50668	6.6061	6.21648	6.92692
tr|H2M2K4|H2M2K4_ORYLA	tr|H2M2K4|H2M2K4_ORYLA	1000200000	1068400000	1131700000	176730000	118150000	144410000	430860000	433410000	428390000	39006000	37593000	35672000		29.8976	29.9928	30.0758	27.397	26.816	27.1056	28.6826	28.6912	28.6743	25.2172	25.164	25.0883		3.65619	3.96426	3.98015	1.00265	0.0101448	1.03527	2.42416	2.57089	2.7412	-1.07332	-1.039	-1.43975	1.48607	80mg/L_HA_rep3	0.753509		4.09217	4.33393	4.3882	1.10272	0.0115123	1.15874
tr|H2LFT1|H2LFT1_ORYLA;tr|A0A3B3HLW9|A0A3B3HLW9_ORYLA;tr|A0A3B3IJN2|A0A3B3IJN2_ORYLA;tr|A0A3B3IKD8|A0A3B3IKD8_ORYLA;tr|A0A3B3HT06|A0A3B3HT06_ORYLA	tr|H2LFT1|H2LFT1_ORYLA;tr|A0A3B3HLW9|A0A3B3HLW9_ORYLA;tr|A0A3B3IJN2|A0A3B3IJN2_ORYLA	230810000	214840000	209910000	51094000	7822900	37808000	90879000	82143000	56763000	2076700	2121300	1306300		27.7821	27.6787	27.6452	25.6067	22.8993	25.1722	26.4374	26.2916	25.7584	20.9859	21.0165	20.3171		1.54068	1.65014	1.5495	-0.787674	-3.90663	-0.898133	0.17896	0.171368	-0.174703	-5.30465	-5.18644	-6.21098	-1.44821				1.7244	1.80402	1.70835	-0.866292	-4.43322	-1.00524
tr|H2MT65|H2MT65_ORYLA	tr|H2MT65|H2MT65_ORYLA	1036800000	940290000	884920000	326490000	321500000	265970000	396290000	370350000	373830000	107740000	96440000	89298000		29.9495	29.8085	29.721	28.2825	28.2602	27.9867	28.562	28.4643	28.4778	26.683	26.5231	26.4121		3.70804	3.77998	3.62527	1.88814	1.45434	1.91637	2.3035	2.34405	2.54466	0.392469	0.32017	-0.115912	2.01342				4.1502	4.13247	3.99694	2.0766	1.65038	2.14491
tr|H2M5C0|H2M5C0_ORYLA;tr|A0A3B3H5X1|A0A3B3H5X1_ORYLA	tr|H2M5C0|H2M5C0_ORYLA;tr|A0A3B3H5X1|A0A3B3H5X1_ORYLA	1541900000	1529700000	1530600000	261980000	423480000	251900000	913840000	841980000	935260000	131170000	110560000	126270000		30.5221	30.5106	30.5115	27.9649	28.6577	27.9083	29.7674	29.6492	29.8008	26.9669	26.7203	26.9119		4.28061	4.48205	4.41575	1.57056	1.85182	1.83795	3.50888	3.52894	3.86764	0.676353	0.517296	0.3839	2.57681				4.79105	4.90001	4.86846	1.72732	2.10143	2.05714
tr|H2M249|H2M249_ORYLA	tr|H2M249|H2M249_ORYLA	1231100000	1089100000	1113500000	399870000	349760000	350480000	633920000	582820000	550790000	183840000	162580000	140310000		30.1973	30.0205	30.0525	28.575	28.3818	28.3848	29.2397	29.1185	29.0369	27.4539	27.2766	27.064		3.95585	3.99194	3.95676	2.18063	1.57589	2.31444	2.98124	2.99821	3.10378	1.16337	1.07362	0.536006	2.48598				4.42756	4.3642	4.36241	2.39828	1.78831	2.59045
tr|H2LAX9|H2LAX9_ORYLA	tr|H2LAX9|H2LAX9_ORYLA	1142700000	1024300000	1053500000	795640000	685030000	676350000	528280000	531620000	534060000	219540000	224310000	165920000		30.0898	29.932	29.9725	29.5675	29.3516	29.3332	28.9767	28.9858	28.9924	27.7099	27.7409	27.3059		3.84835	3.90344	3.87684	3.17322	2.54569	3.26287	2.71824	2.86555	3.05928	1.4194	1.53796	0.777876	2.74906				4.30724	4.26745	4.2743	3.48994	2.88884	3.652
tr|H2M2A3|H2M2A3_ORYLA;tr|H2M2B8|H2M2B8_ORYLA;tr|A0A3B3I6B6|A0A3B3I6B6_ORYLA;tr|H2MWK6|H2MWK6_ORYLA	tr|H2M2A3|H2M2A3_ORYLA	319360000	313220000	323950000	118780000	131250000	120720000	167870000	161980000	162790000	21321000	26784000	28512000		28.2506	28.2226	28.2712	26.8237	26.9677	26.8471	27.3228	27.2712	27.2784	24.3458	24.6749	24.7651		2.00915	2.19405	2.1755	0.429392	0.161843	0.776768	1.06429	1.15097	1.34529	-1.94474	-1.52809	-1.76297	0.505955				2.24874	2.39865	2.39853	0.47225	0.183658	0.869403
tr|P79816|P79816_ORYLA;tr|A0A3B3HMA3|A0A3B3HMA3_ORYLA;tr|A0A3B3HXQ4|A0A3B3HXQ4_ORYLA	tr|P79816|P79816_ORYLA	558230000	515700000	483800000	217020000	192250000	154900000	280360000	227310000	241670000	49291000	49670000	14012000		29.0563	28.942	28.8498	27.6933	27.5184	27.2068	28.0627	27.7601	27.8485	25.5548	25.5659	23.7402		2.81483	2.91341	2.75414	1.29893	0.712509	1.13644	1.80422	1.63982	1.91531	-0.735689	-0.637087	-2.78788	1.06908				3.15049	3.18509	3.03649	1.42858	0.808551	1.27197
tr|A0A3B3IMH1|A0A3B3IMH1_ORYLA;tr|A0A3B3I8L1|A0A3B3I8L1_ORYLA;tr|A0A3B3I0F7|A0A3B3I0F7_ORYLA;tr|A0A3B3IKR4|A0A3B3IKR4_ORYLA;tr|A0A3B3H6D5|A0A3B3H6D5_ORYLA;tr|H2LNN9|H2LNN9_ORYLA;tr|A0A3B3HDI7|A0A3B3HDI7_ORYLA;tr|A0A3B3HUB2|A0A3B3HUB2_ORYLA;tr|A0A3B3IE78|A0A3B3IE78_ORYLA;tr|A0A3B3IHP7|A0A3B3IHP7_ORYLA	tr|A0A3B3IMH1|A0A3B3IMH1_ORYLA;tr|A0A3B3I8L1|A0A3B3I8L1_ORYLA;tr|A0A3B3I0F7|A0A3B3I0F7_ORYLA;tr|A0A3B3IKR4|A0A3B3IKR4_ORYLA;tr|A0A3B3H6D5|A0A3B3H6D5_ORYLA;tr|H2LNN9|H2LNN9_ORYLA;tr|A0A3B3HDI7|A0A3B3HDI7_ORYLA;tr|A0A3B3HUB2|A0A3B3HUB2_ORYLA;tr|A0A3B3IE78|A0A3B3IE78_ORYLA;tr|A0A3B3IHP7|A0A3B3IHP7_ORYLA	229090000	204010000	213630000	110410000	106470000	100050000	154310000	147450000	134310000	33125000	28655000	25004000		27.7713	27.6041	27.6705	26.7183	26.6659	26.5761	27.2013	27.1357	27.001	24.9814	24.7723	24.5757		1.52989	1.57552	1.57484	0.323971	-0.140028	0.505824	0.942773	1.01538	1.06784	-1.30909	-1.43067	-1.95238	0.308655				1.71232	1.72244	1.7363	0.356307	-0.158903	0.566148
tr|H2MFZ1|H2MFZ1_ORYLA;tr|A0A3B3IJ08|A0A3B3IJ08_ORYLA	tr|H2MFZ1|H2MFZ1_ORYLA;tr|A0A3B3IJ08|A0A3B3IJ08_ORYLA	2877300000	2603200000	2318800000	34342000000	30117000000	29585000000	20289000000	20463000000	20856000000	30207000000	30737000000	27716000000		31.4221	31.2776	31.1107	34.9993	34.8099	34.7841	34.24	34.2523	34.2797	34.8142	34.8393	34.69		5.18061	5.24909	5.01503	8.60493	8.00396	8.71383	7.9815	8.13203	8.34659	8.52365	8.6363	8.16196	7.54579				5.79838	5.73858	5.52918	9.46379	9.08285	9.75302
tr|H2MD32|H2MD32_ORYLA	tr|H2MD32|H2MD32_ORYLA	441300000	459190000	441720000	443790000	434260000	400310000	362960000	358830000	336460000	50572000	106970000	95807000		28.7172	28.7745	28.7186	28.7253	28.694	28.5765	28.4352	28.4187	28.3259	25.5918	26.6726	26.5136		2.47573	2.74597	2.62286	2.33098	1.88808	2.50622	2.17675	2.29846	2.39271	-0.698674	0.469673	-0.014409	1.7662				2.77095	3.00203	2.89176	2.56363	2.14259	2.80511
tr|A0A3B3H4C1|A0A3B3H4C1_ORYLA;tr|H2M6L7|H2M6L7_ORYLA	tr|A0A3B3H4C1|A0A3B3H4C1_ORYLA;tr|H2M6L7|H2M6L7_ORYLA	509470000	457760000	466240000	245680000	204850000	199560000	296660000	267300000	237510000	49191000	34186000	19841000		28.9244	28.77	28.7965	27.8722	27.61	27.5722	28.1442	27.9939	27.8234	25.5519	25.0269	24.242		2.68297	2.74147	2.7008	1.47788	0.804093	1.50193	1.88575	1.87362	1.89026	-0.738619	-1.17606	-2.28606	1.11317				3.0029	2.99711	2.97769	1.62539	0.91248	1.68104
tr|H2N0V5|H2N0V5_ORYLA	tr|H2N0V5|H2N0V5_ORYLA	42774000	44970000	48126000	0	0	12989000	13324000	10860000	0	0	0	0		25.3502	25.4225	25.5203			23.6308	23.6675	23.3725						-0.891223	-0.606088	-0.575385			-2.43953	-2.59096	-2.74775					-1.64182				-0.997498	-0.662606	-0.634375			-2.73047
tr|H2LCR1|H2LCR1_ORYLA	tr|H2LCR1|H2LCR1_ORYLA	1163100000	1116700000	1118800000	923580000	852400000	753930000	600270000	589640000	566190000	167890000	211540000	183410000		30.1153	30.0566	30.0593	29.7827	29.667	29.4899	29.161	29.1353	29.0767	27.3229	27.6564	27.4505		3.87387	4.02805	3.96361	3.38834	2.86106	3.41953	2.90255	3.01499	3.14356	1.03243	1.4534	0.92246	2.83365				4.33582	4.40367	4.36996	3.72653	3.24671	3.82734
tr|H2M355|H2M355_ORYLA;tr|H2M349|H2M349_ORYLA;tr|A0A3B3HIX9|A0A3B3HIX9_ORYLA	tr|H2M355|H2M355_ORYLA;tr|H2M349|H2M349_ORYLA;tr|A0A3B3HIX9|A0A3B3HIX9_ORYLA	1279100000	1375500000	1375000000	1054100000	900150000	936760000	505900000	509350000	520480000	376250000	421210000	376480000		30.2525	30.3573	30.3568	29.9734	29.7456	29.8031	28.9143	28.9241	28.9553	28.4871	28.65	28.488		4.01103	4.32876	4.26109	3.57904	2.93969	3.73278	2.65579	2.80382	3.02212	2.19661	2.44701	1.95996	3.16147				4.48933	4.73242	4.69794	3.93627	3.33594	4.17795
tr|H2LB33|H2LB33_ORYLA;CON__P02676	tr|H2LB33|H2LB33_ORYLA	744200000	800600000	798710000	693100000	523860000	556260000	532800000	437760000	397090000	140660000	168690000	159660000		29.4711	29.5765	29.5731	29.3685	28.9646	29.0512	28.989	28.7056	28.5649	27.0676	27.3298	27.2504		3.22966	3.54796	3.4774	2.97416	2.15871	2.98086	2.73054	2.5853	2.63174	0.777127	1.12684	0.722391	2.41189				3.61478	3.87881	3.83391	3.27102	2.44969	3.33635
tr|H2M2R4|H2M2R4_ORYLA	tr|H2M2R4|H2M2R4_ORYLA	1487000000	1329600000	1380200000	719470000	554020000	614640000	1223500000	1078300000	1081800000	277450000	251750000	197560000		30.4698	30.3083	30.3622	29.4224	29.0454	29.1952	30.1884	30.0061	30.0108	28.0477	27.9074	27.5577		4.2283	4.2798	4.26653	3.02803	2.23946	3.12484	3.92988	3.88585	4.07764	1.75714	1.70446	1.02968	3.1293				4.73251	4.67889	4.70394	3.33026	2.54133	3.49751
tr|H2LAM8|H2LAM8_ORYLA	tr|H2LAM8|H2LAM8_ORYLA	220950000	192000000	195590000	173270000	124680000	154030000	120550000	124890000	116960000	24537000	10553000	0		27.7191	27.5165	27.5433	27.3684	26.8937	27.1986	26.8451	26.8961	26.8014	24.5485	23.3311			1.47769	1.48798	1.44756	0.974122	0.0877553	1.12831	0.586573	0.775817	0.86829	-1.74205	-2.87181		0.383658				1.6539	1.62674	1.59596	1.07135	0.0995842	1.26287
tr|H2N0N0|H2N0N0_ORYLA	tr|H2N0N0|H2N0N0_ORYLA	99876000	97121000	95684000	34166000	21270000	29551000	53123000	45207000	40689000	0	0	0		26.5736	26.5333	26.5118	25.0261	24.3423	24.8167	25.6628	25.43	25.2781					0.332181	0.504733	0.416076	-1.36827	-2.46358	-1.25362	-0.59565	-0.690223	-0.655015				-0.641485				0.371792	0.5518	0.458732	-1.50483	-2.79566	-1.40312
tr|A0A3B3HA48|A0A3B3HA48_ORYLA;tr|A0A3B3HX27|A0A3B3HX27_ORYLA;tr|H2MIT6|H2MIT6_ORYLA	tr|A0A3B3HA48|A0A3B3HA48_ORYLA;tr|A0A3B3HX27|A0A3B3HX27_ORYLA;tr|H2MIT6|H2MIT6_ORYLA	79335000	81181000	81463000	41622000	35855000	34884000	43562000	43079000	42216000	0	0	4374500		26.2415	26.2746	26.2796	25.3108	25.0957	25.0561	25.3766	25.3605	25.3313			22.0607		0	0.246092	0.183943	-1.08348	-1.71023	-1.01426	-0.881917	-0.759785	-0.601864			-4.46735	-1.00888				0	0.26904	0.202801	-1.19162	-1.94076	-1.13522
tr|A0A3B3HKZ1|A0A3B3HKZ1_ORYLA	tr|A0A3B3HKZ1|A0A3B3HKZ1_ORYLA	69223000	44144000	61946000	9243500	0	5268300	21199000	20057000	15556000	0	0	0		26.0447	25.3957	25.8845	23.14		22.3289	24.3375	24.2576	23.891					-0.196706	-0.632833	-0.211191	-3.25432		-3.74142	-1.92099	-1.86266	-2.04218				-1.73279				-0.220162	-0.691846	-0.232842	-3.57913		-4.18761
tr|A0A3B3IJN6|A0A3B3IJN6_ORYLA;tr|A0A3B3HQF9|A0A3B3HQF9_ORYLA;tr|H2MZX2|H2MZX2_ORYLA;CON__P00735	tr|A0A3B3IJN6|A0A3B3IJN6_ORYLA;tr|A0A3B3HQF9|A0A3B3HQF9_ORYLA;tr|H2MZX2|H2MZX2_ORYLA	244880000	213390000	202410000	153170000	89169000	107660000	74379000	71613000	39846000	53455000	56789000	42933000		27.8675	27.6689	27.5927	27.1906	26.41	26.6819	26.1484	26.0937	25.2479	25.6718	25.7591	25.3556		1.62605	1.64037	1.49701	0.796234	-0.395861	0.611585	-0.110091	-0.026548	-0.685219	-0.618688	-0.44385	-1.17245	0.226544				1.81994	1.79334	1.65048	0.875707	-0.44922	0.684522
tr|H2LW76|H2LW76_ORYLA;tr|A0A3B3IC02|A0A3B3IC02_ORYLA;tr|A0A3B3IHY9|A0A3B3IHY9_ORYLA	tr|H2LW76|H2LW76_ORYLA;tr|A0A3B3IC02|A0A3B3IC02_ORYLA;tr|A0A3B3IHY9|A0A3B3IHY9_ORYLA	621980000	589690000	574650000	283220000	247640000	254380000	238420000	217500000	218690000	124720000	113210000	97740000		29.2123	29.1354	29.0981	28.0773	27.8837	27.9224	27.8289	27.6964	27.7043	26.8941	26.7544	26.5424		2.97084	3.10683	3.00241	1.68302	1.07777	1.85209	1.57045	1.57617	1.77116	0.603608	0.551468	0.014409	1.64835				3.3251	3.39655	3.31022	1.85101	1.22305	2.07296
tr|H2L804|H2L804_ORYLA;tr|A0A3B3IBT0|A0A3B3IBT0_ORYLA	tr|H2L804|H2L804_ORYLA;tr|A0A3B3IBT0|A0A3B3IBT0_ORYLA	568800000	564800000	519630000	383360000	363660000	366920000	301270000	301270000	298480000	172780000	174830000	158950000		29.0833	29.0732	28.9529	28.5141	28.438	28.4509	28.1665	28.1665	28.1531	27.3644	27.3814	27.244		2.84189	3.04462	2.85721	2.1198	1.63212	2.38057	1.908	2.04622	2.21991	1.07385	1.17842	0.715961	2.00155				3.18078	3.32853	3.15014	2.33138	1.85212	2.66447
tr|H2LFK2|H2LFK2_ORYLA;tr|H2LFK0|H2LFK0_ORYLA	tr|H2LFK2|H2LFK2_ORYLA;tr|H2LFK0|H2LFK0_ORYLA	715350000	664490000	647330000	335750000	290160000	265610000	339860000	309050000	275270000	119690000	112960000	112050000		29.4141	29.3077	29.2699	28.3228	28.1123	27.9847	28.3404	28.2033	28.0363	26.8347	26.7512	26.7396		3.17262	3.27913	3.17423	1.92849	1.30637	1.91441	2.08188	2.083	2.10312	0.544218	0.548279	0.211531	1.86227				3.55094	3.58491	3.49965	2.12097	1.48247	2.14272
tr|H2LPL6|H2LPL6_ORYLA;tr|H2LIY2|H2LIY2_ORYLA;tr|A0A3B3I8F0|A0A3B3I8F0_ORYLA;tr|H2LL29|H2LL29_ORYLA	tr|H2LPL6|H2LPL6_ORYLA	120830000	112100000	103660000	70727000	71635000	70907000	53553000	49499000	50836000	18630000	11237000	11413000		26.8484	26.7402	26.6273	26.0758	26.0942	26.0794	25.6745	25.5609	25.5993	24.1511	23.4218	23.4442		0.606949	0.711664	0.531586	-0.318567	-0.711738	0.00910311	-0.584019	-0.55937	-0.333803	-2.13939	-2.7812	-3.08386	-0.721054				0.679325	0.778027	0.586084	-0.350363	-0.807676	0.0101887
tr|A0A3B3I369|A0A3B3I369_ORYLA;tr|A0A3B3HZW1|A0A3B3HZW1_ORYLA;tr|A0A3B3HSQ0|A0A3B3HSQ0_ORYLA;tr|H2MUF3|H2MUF3_ORYLA;tr|H2L470|H2L470_ORYLA	tr|A0A3B3I369|A0A3B3I369_ORYLA	66290000	63931000	64794000	45327000	40860000	42778000	36084000	32394000	31335000	28261000	25784000	0		25.9823	25.93	25.9494	25.4339	25.2842	25.3504	25.1049	24.9492	24.9013	24.7523	24.62			-0.259166	-0.0985349	-0.146342	-0.960457	-1.52171	-0.719956	-1.15363	-1.17104	-1.03188	-1.5382	-1.58299		-0.925809				-0.290071	-0.107723	-0.161345	-1.05632	-1.72683	-0.805816
tr|A0A3B3H5L1|A0A3B3H5L1_ORYLA;tr|H2LZF9|H2LZF9_ORYLA	tr|A0A3B3H5L1|A0A3B3H5L1_ORYLA;tr|H2LZF9|H2LZF9_ORYLA	166290000	136940000	144250000	2517600000	2012100000	2192500000	1416400000	1362400000	1386700000	1410800000	1382800000	1178800000		27.3091	27.029	27.104	31.2294	30.9061	31.0299	30.3996	30.3435	30.369	30.3939	30.3649	30.1347		1.06767	1.00042	1.0083	4.83508	4.10016	4.95961	4.1411	4.22324	4.43586	4.10336	4.16199	3.60664	3.47028				1.19499	1.09371	1.11167	5.31767	4.65283	5.55108
tr|A0A3B3I0Q1|A0A3B3I0Q1_ORYLA;tr|H2LDN1|H2LDN1_ORYLA	tr|A0A3B3I0Q1|A0A3B3I0Q1_ORYLA;tr|H2LDN1|H2LDN1_ORYLA	1021700000	792700000	784400000	279020000	245070000	203650000	424470000	325420000	358560000	129690000	133850000	115060000		29.9283	29.5622	29.547	28.0558	27.8686	27.6015	28.6611	28.2777	28.4176	26.9505	26.996	26.7778		3.68687	3.53365	3.45132	1.66147	1.06272	1.53119	2.4026	2.15746	2.48449	0.659982	0.793084	0.249774	1.97288				4.12651	3.86317	3.80515	1.8273	1.20597	1.7138
tr|H2M1Q0|H2M1Q0_ORYLA;tr|A0A3B3H286|A0A3B3H286_ORYLA	tr|H2M1Q0|H2M1Q0_ORYLA;tr|A0A3B3H286|A0A3B3H286_ORYLA	67938000	68450000	62394000	28671000	0	25336000	36543000	37732000	40689000	0	0	0		26.0177	26.0285	25.8949	24.7731		24.5947	25.1231	25.1693	25.2781					-0.223739	0	-0.200795	-1.62124		-1.47564	-1.13539	-0.950981	-0.655015				-0.782849				-0.250419	0	-0.22138	-1.78305		-1.65162
tr|H2MIX9|H2MIX9_ORYLA	tr|H2MIX9|H2MIX9_ORYLA	56907000	56038000	58253000	8020900	8931500	8396100	12602000	18212000	12757000	0	0	0		25.7621	25.7399	25.7958	22.9353	23.0905	23.0013	23.5871	24.1184	23.6048					-0.479351	-0.288645	-0.299869	-3.45899	-3.71543	-3.06903	-2.67133	-2.00188	-2.32836				-2.03477				-0.536512	-0.315562	-0.330612	-3.80424	-4.21625	-3.43504
tr|H2LRP2|H2LRP2_ORYLA	tr|H2LRP2|H2LRP2_ORYLA	103530000	94296000	90902000	30428000	27718000	24840000	36435000	35248000	30378000	0	0	6467500		26.6255	26.4907	26.4378	24.8589	24.7243	24.5662	25.1188	25.071	24.8565			22.6248		0.384019	0.462146	0.34211	-1.53543	-2.08158	-1.50416	-1.13966	-1.04923	-1.07663			-3.90326	-1.11017				0.429812	0.505242	0.377184	-1.68868	-2.36216	-1.68354
tr|H2MFX3|H2MFX3_ORYLA;tr|A0A3B3IFU0|A0A3B3IFU0_ORYLA	tr|H2MFX3|H2MFX3_ORYLA;tr|A0A3B3IFU0|A0A3B3IFU0_ORYLA	52109000	47208000	43700000	529230000	454340000	507700000	394380000	382760000	391470000	588790000	537100000	484430000		25.635	25.4925	25.3811	28.9793	28.7592	28.9194	28.555	28.5119	28.5443	29.1332	29.0006	28.8517		-0.606425	-0.536019	-0.714569	2.585	1.9533	2.84908	2.29653	2.3916	2.61118	2.84267	2.79766	2.32368	1.73281				-0.678738	-0.586004	-0.787827	2.84301	2.21659	3.18885
tr|H2M802|H2M802_ORYLA	tr|H2M802|H2M802_ORYLA	1378600000	1382500000	1331200000	1311200000	1045100000	1121100000	1135700000	1053900000	966790000	633690000	573360000	518430000		30.3606	30.3646	30.3101	30.2882	29.961	30.0623	30.0809	29.9731	29.8486	29.2392	29.0949	28.9496		4.1191	4.33609	4.21438	3.89392	3.15509	3.99195	3.82245	3.85282	3.91548	2.94869	2.89191	2.42154	3.63028				4.61029	4.74043	4.64645	4.28257	3.58038	4.46802
tr|H2MMF6|H2MMF6_ORYLA	tr|H2MMF6|H2MMF6_ORYLA	1969300000	1407700000	1243100000	780800000	692070000	600320000	428900000	328610000	325790000	218000000	191860000	189430000		30.875	30.3907	30.2113	29.5404	29.3663	29.1612	28.6761	28.2918	28.2794	27.6998	27.5155	27.4971		4.63358	4.36215	4.1156	3.14605	2.56044	3.09083	2.41758	2.17153	2.34622	1.40924	1.31252	0.969053	2.71123				5.18612	4.76892	4.53753	3.46006	2.90558	3.45944
tr|H2M6Q1|H2M6Q1_ORYLA	tr|H2M6Q1|H2M6Q1_ORYLA	96067000	84684000	91935000	25676000	39942000	41819000	23163000	6945100	11109000	0	0	0		26.5175	26.3356	26.4541	24.6139	25.2514	25.3177	24.4653	22.7276	23.4052					0.276083	0.307039	0.358412	-1.78041	-1.5545	-0.752666	-1.79316	-3.3927	-2.52792				-1.20665				0.309005	0.335671	0.395157	-1.95811	-1.76403	-0.842428
tr|A0A3B3HDY6|A0A3B3HDY6_ORYLA;tr|A0A3B3I7V4|A0A3B3I7V4_ORYLA;tr|A0A3B3HYS4|A0A3B3HYS4_ORYLA;tr|A0A3B3HVK5|A0A3B3HVK5_ORYLA;tr|A0A3B3I0Z3|A0A3B3I0Z3_ORYLA	tr|A0A3B3HDY6|A0A3B3HDY6_ORYLA;tr|A0A3B3I7V4|A0A3B3I7V4_ORYLA;tr|A0A3B3HYS4|A0A3B3HYS4_ORYLA;tr|A0A3B3HVK5|A0A3B3HVK5_ORYLA;tr|A0A3B3I0Z3|A0A3B3I0Z3_ORYLA	203010000	192530000	189880000	93244000	90807000	88796000	84056000	104920000	79516000	0	0	22247000		27.597	27.5205	27.5005	26.4745	26.4363	26.404	26.3248	26.6447	26.2447			24.4071		1.35552	1.49196	1.40481	0.0801832	-0.369599	0.33367	0.0663641	0.524448	0.311592			-2.12093	0.307802				1.51716	1.63109	1.54884	0.0881863	-0.419419	0.373462
tr|H2L5B8|H2L5B8_ORYLA;tr|H2L5C0|H2L5C0_ORYLA	tr|H2L5B8|H2L5B8_ORYLA;tr|H2L5C0|H2L5C0_ORYLA	72969000	66426000	63026000	46626000	28733000	30578000	18314000	10222000	20635000	0	12249000	4579900		26.1208	25.9852	25.9094	25.4746	24.7762	24.866	24.1264	23.2852	24.2986		23.5462	22.1269		-0.120674	-0.0433025	-0.186255	-0.919693	-2.02969	-1.20433	-2.13204	-2.83509	-1.63456		-2.6568	-4.40115	-1.65124				-0.135064	-0.0473405	-0.20535	-1.01149	-2.30329	-1.34796
tr|H2M0U7|H2M0U7_ORYLA	tr|H2M0U7|H2M0U7_ORYLA	348580000	399020000	370710000	2599500000	2539800000	2350200000	1686300000	1496600000	1768400000	3117300000	3300000000	2778700000		28.3769	28.5719	28.4657	31.2756	31.2421	31.1301	30.6512	30.479	30.7198	31.5376	31.6198	31.3718		2.13546	2.54334	2.37002	4.88126	4.43617	5.05981	4.39273	4.35878	4.78665	5.24714	5.41686	4.84373	4.206				2.3901	2.78051	2.61299	5.36846	5.03414	5.66324
tr|H2MEU2|H2MEU2_ORYLA	tr|H2MEU2|H2MEU2_ORYLA	183680000	198020000	199570000	247870000	210720000	223480000	167490000	147140000	125060000	32770000	30578000	18265000		27.4526	27.5611	27.5723	27.885	27.6508	27.7356	27.3195	27.1326	26.898	24.9659	24.866	24.1226		1.21117	1.53252	1.47662	1.49068	0.844852	1.66525	1.06102	1.01235	0.964895	-1.32464	-1.33697	-2.40546	0.516024				1.35559	1.67543	1.62801	1.63947	0.958734	1.86384
tr|A0A3B3HWL8|A0A3B3HWL8_ORYLA;tr|A0A3B3H930|A0A3B3H930_ORYLA;tr|A0A3B3HIR9|A0A3B3HIR9_ORYLA;tr|A0A3B3INS4|A0A3B3INS4_ORYLA	tr|A0A3B3HWL8|A0A3B3HWL8_ORYLA;tr|A0A3B3H930|A0A3B3H930_ORYLA;tr|A0A3B3HIR9|A0A3B3HIR9_ORYLA;tr|A0A3B3INS4|A0A3B3INS4_ORYLA	3265200000	3226800000	3025800000	3086400000	2287800000	2601000000	2290600000	1954900000	2012000000	1161600000	987940000	983180000		31.6045	31.5875	31.4947	31.5233	31.0913	31.2764	31.0931	30.8644	30.906	30.1135	29.8798	29.8729		5.36307	5.55891	5.39897	5.12895	4.28541	5.2061	4.8346	4.74418	4.97283	3.82296	3.67689	3.34484	4.69481				6.00259	6.07729	5.95248	5.64088	4.86306	5.82696
tr|H2MEX1|H2MEX1_ORYLA;tr|A0A3B3HYZ2|A0A3B3HYZ2_ORYLA;tr|A0A3B3IIG1|A0A3B3IIG1_ORYLA	tr|H2MEX1|H2MEX1_ORYLA;tr|A0A3B3HYZ2|A0A3B3HYZ2_ORYLA;tr|A0A3B3IIG1|A0A3B3IIG1_ORYLA	152770000	146430000	146990000	119150000	102550000	101000000	73649000	72183000	61498000	30865000	26854000	20623000		27.1868	27.1256	27.1311	26.8282	26.6118	26.5898	26.1342	26.1052	25.874	24.8795	24.6786	24.2978		0.945332	1.09709	1.03544	0.433879	-0.194147	0.519458	-0.124321	-0.0151104	-0.0591142	-1.41104	-1.52432	-2.23029	-0.127262				1.05806	1.19939	1.1416	0.477185	-0.220317	0.581408
tr|A0A3B3IEL6|A0A3B3IEL6_ORYLA	tr|A0A3B3IEL6|A0A3B3IEL6_ORYLA	16850000000	14406000000	13580000000	44612000000	48331000000	41642000000	24776000000	21442000000	17879000000	39684000000	42888000000	31943000000		33.972	33.746	33.6608	35.3767	35.4922	35.2773	34.5282	34.3197	34.0575	35.2078	35.3199	34.8948		7.73058	7.7174	7.56507	8.98239	8.68633	9.207	8.26974	8.19945	8.1244	8.91733	9.1169	8.36674	8.40694				8.65241	8.43706	8.34065	9.87893	9.8572	10.305
tr|H2LN13|H2LN13_ORYLA;REV__tr|H2M081|H2M081_ORYLA;REV__tr|A0A3B3ICN9|A0A3B3ICN9_ORYLA;REV__tr|A0A3B3H8N9|A0A3B3H8N9_ORYLA;REV__tr|A0A3B3I833|A0A3B3I833_ORYLA	tr|H2LN13|H2LN13_ORYLA	138490000	109060000	109070000	63923000	60739000	52754000	48824000	45589000	41824000	0	9771500	0		27.0452	26.7005	26.7007	25.9298	25.8561	25.6528	25.5411	25.4422	25.3178		23.2201			0.803752	0.672	0.604981	-0.464493	-0.94978	-0.417544	-0.717396	-0.678084	-0.615323		-2.98281		-0.47447				0.899596	0.734664	0.667004	-0.510854	-1.0778	-0.46734
tr|H2MAG7|H2MAG7_ORYLA;tr|A0A3B3HL53|A0A3B3HL53_ORYLA	tr|H2MAG7|H2MAG7_ORYLA;tr|A0A3B3HL53|A0A3B3HL53_ORYLA	938500000	886730000	818470000	583640000	495610000	474870000	380000000	309260000	293460000	112980000	112520000	98598000		29.8058	29.7239	29.6084	29.1205	28.8846	28.823	28.5014	28.2042	28.1286	26.7515	26.7456	26.5551		3.56433	3.69537	3.51266	2.72618	2.07873	2.75264	2.24294	2.08398	2.19544	0.460982	0.542648	0.0270183	2.15691				3.98936	4.03997	3.87278	2.99828	2.35893	3.08091
tr|H2MG05|H2MG05_ORYLA	tr|H2MG05|H2MG05_ORYLA	565320000	448640000	451700000	1269500000	1069200000	1018200000	968380000	883950000	824980000	1547000000	1503200000	1385000000		29.0745	28.741	28.7508	30.2416	29.9939	29.9234	29.851	29.7194	29.6198	30.5268	30.4854	30.3672		2.83304	2.71244	2.65509	3.84729	3.18799	3.85305	3.59251	3.59912	3.68663	4.23632	4.28243	3.8392	3.52709				3.17087	2.96537	2.92729	4.23129	3.61771	4.31256
tr|H2MEZ4|H2MEZ4_ORYLA	tr|H2MEZ4|H2MEZ4_ORYLA	592530000	540820000	528780000	430050000	331730000	357050000	311200000	287840000	261070000	74444000	80736000	55349000		29.1423	29.0106	28.9781	28.6799	28.3054	28.4116	28.2133	28.1007	27.9599	26.1497	26.2667	25.7221		2.90086	2.98203	2.88239	2.2856	1.49953	2.34123	1.95478	1.98043	2.02671	-0.140858	0.0637505	-0.805983	1.66421				3.24677	3.2601	3.1779	2.51373	1.70166	2.62044
tr|A0A3B3HMA9|A0A3B3HMA9_ORYLA	tr|A0A3B3HMA9|A0A3B3HMA9_ORYLA	160080000	129840000	127800000	88203000	10958000	55856000	49957000	40202000	37175000	17538000	16172000	21230000		27.2542	26.9522	26.9293	26.3943	23.3855	25.7352	25.5742	25.2608	25.1478	24.064	23.947	24.3396		1.01276	0.923612	0.833614	0	-3.42042	-0.335113	-0.6843	-0.859502	-0.785321	-2.22653	-2.25596	-2.18844	-0.832133				1.13353	1.00974	0.919077	0	-3.88147	-0.375077
tr|H2M1L8|H2M1L8_ORYLA;tr|A0A3B3I8Z1|A0A3B3I8Z1_ORYLA;tr|H2M1M0|H2M1M0_ORYLA	tr|H2M1L8|H2M1L8_ORYLA;tr|A0A3B3I8Z1|A0A3B3I8Z1_ORYLA;tr|H2M1M0|H2M1M0_ORYLA	45059000	41681000	44771000	24715000	20016000	29688000	34373000	27385000	26052000	0	0	0		25.4253	25.3129	25.4161	24.5589	24.2547	24.8234	25.0348	24.7069	24.6349					-0.816142	-0.715661	-0.679637	-1.83544	-2.55125	-1.24695	-1.22371	-1.41338	-1.29826				-1.30894				-0.913464	-0.782397	-0.749315	-2.01864	-2.89514	-1.39565
tr|H2L6Q4|H2L6Q4_ORYLA;tr|A0A3B3HY88|A0A3B3HY88_ORYLA	tr|H2L6Q4|H2L6Q4_ORYLA;tr|A0A3B3HY88|A0A3B3HY88_ORYLA	570780000	708830000	677320000	5433000000	5479500000	5205100000	2676000000	2601000000	2259900000	10312000000	11233000000	10104000000		29.0884	29.4009	29.3353	32.3391	32.3514	32.2773	31.3174	31.2764	31.0736	33.2636	33.387	33.2342		2.84691	3.37232	3.23956	5.94478	5.5455	6.20696	5.05895	5.15615	5.14046	6.9731	7.18407	6.70617	5.28124				3.18639	3.68679	3.57169	6.53813	6.293	6.94718
tr|H2LF82|H2LF82_ORYLA	tr|H2LF82|H2LF82_ORYLA	20612000	24162000	25453000	15007000	14930000	14004000	10208000	6976200	4199700	0	0	0		24.297	24.5262	24.6013	23.8391	23.8317	23.7393	23.2832	22.734	22.0019					-1.94447	-1.50231	-1.49437	-2.55519	-2.97419	-2.33099	-2.97529	-3.38626	-3.9313				-2.56604				-2.17634	-1.6424	-1.64757	-2.81023	-3.37509	-2.60897
tr|H2MRT2|H2MRT2_ORYLA	tr|H2MRT2|H2MRT2_ORYLA	28235000	31007000	26757000	18869000	12760000	9684800	0	8183600	0	0	0	0		24.751	24.8861	24.6734	24.1695	23.6051	23.2073		22.9643						-1.49047	-1.14246	-1.42229	-2.22481	-3.20077	-2.86303		-3.15596					-2.21426				-1.66821	-1.24899	-1.5681	-2.44687	-3.63222	-3.20447
tr|H2MET2|H2MET2_ORYLA	tr|H2MET2|H2MET2_ORYLA	92939000	73978000	71411000	30070000	0	26142000	0	0	17027000	0	0	0		26.4698	26.1406	26.0896	24.8418		24.6399			24.0213					0.228327	0.112046	-0.00605552	-1.5525		-1.43046			-1.91183				-0.760078				0.255554	0.122494	-0.00667634	-1.70746		-1.60105
tr|A0A3B3I979|A0A3B3I979_ORYLA	tr|A0A3B3I979|A0A3B3I979_ORYLA	187410000	187260000	186220000	958900000	813780000	793850000	354480000	346270000	314330000	1123100000	1037600000	950490000		27.4816	27.4805	27.4724	29.8368	29.6001	29.5643	28.4011	28.3673	28.2277	30.0648	29.9506	29.8241		1.24017	1.45192	1.37673	3.44248	2.79416	3.49397	2.14265	2.24706	2.29455	3.77433	3.74765	3.29606	2.60848				1.38805	1.58731	1.51788	3.78608	3.1708	3.91065
tr|A0A3B3I445|A0A3B3I445_ORYLA;tr|A0A3B3HPC8|A0A3B3HPC8_ORYLA;tr|A0A3B3HEX2|A0A3B3HEX2_ORYLA;tr|H2M8K8|H2M8K8_ORYLA;tr|A0A3B3IG55|A0A3B3IG55_ORYLA;tr|A0A3B3I3R7|A0A3B3I3R7_ORYLA;tr|A0A3B3HGH0|A0A3B3HGH0_ORYLA;tr|A0A3B3IEZ3|A0A3B3IEZ3_ORYLA;tr|A0A3B3HXT1|A0A3B3HXT1_ORYLA;tr|A0A3B3HG95|A0A3B3HG95_ORYLA;tr|A0A3B3HW34|A0A3B3HW34_ORYLA;tr|A0A3B3IM76|A0A3B3IM76_ORYLA;tr|A0A3B3HF73|A0A3B3HF73_ORYLA;tr|A…	tr|A0A3B3I445|A0A3B3I445_ORYLA;tr|A0A3B3HPC8|A0A3B3HPC8_ORYLA	38696000	34844000	34696000	21499000	26926000	25342000	16854000	19931000	17041000	13823000	16028000	11202000		25.2057	25.0544	25.0483	24.3578	24.6825	24.595	24.0066	24.2485	24.0225	23.7206	23.9341	23.4173		-1.03577	-0.97414	-1.04743	-2.03656	-2.1234	-1.47529	-2.2519	-1.87176	-1.91064	-2.56994	-2.26887	-3.11078	-1.88971				-1.15928	-1.06498	-1.15482	-2.23983	-2.40963	-1.65123
tr|A0A3B3IC86|A0A3B3IC86_ORYLA	tr|A0A3B3IC86|A0A3B3IC86_ORYLA	20102000	17684000	15754000	0	0	4028100	0	3789400	0	0	0	0		24.2608	24.0759	23.9092			21.9417		21.8535						-1.98062	-1.95261	-2.18648			-4.12865		-4.26673					-2.90302				-2.2168	-2.13469	-2.41064			-4.62103
tr|H2L3Y0|H2L3Y0_ORYLA	tr|H2L3Y0|H2L3Y0_ORYLA	71615000	48169000	47595000	39511000	37050000	29531000	22307000	24955000	15598000	0	7272400	10556000		26.0938	25.5216	25.5043	25.2358	25.143	24.8157	24.411	24.5728	23.8949		22.794	23.3316		-0.147696	-0.506946	-0.591392	-1.15857	-1.66293	-1.25459	-1.84749	-1.54744	-2.03829		-3.40896	-3.19648	-1.57825				-0.165308	-0.554219	-0.652022	-1.27421	-1.88708	-1.40421
tr|H2LLS6|H2LLS6_ORYLA	tr|H2LLS6|H2LLS6_ORYLA	59176000	51960000	49092000	38173000	30962000	31762000	34245000	31346000	26556000	15899000	5493900	7916700		25.8185	25.6309	25.549	25.186	24.884	24.9208	25.0294	24.9018	24.6625	23.9224	22.3894	22.9165		-0.422945	-0.397649	-0.546714	-1.20828	-1.9219	-1.14952	-1.22909	-1.21849	-1.27062	-2.36808	-3.81356	-3.61157	-1.59653				-0.47338	-0.43473	-0.602764	-1.32887	-2.18097	-1.28661
tr|H2LMQ3|H2LMQ3_ORYLA	tr|H2LMQ3|H2LMQ3_ORYLA	117390000	94448000	108730000	42309000	48497000	49194000	22373000	42252000	38588000	0	0	0		26.8067	26.493	26.6962	25.3345	25.5314	25.552	24.4153	25.3325	25.2016					0.56528	0.46447	0.600476	-1.05986	-1.27451	-0.518343	-1.84323	-0.78775	-0.731501				-0.509441				0.632687	0.507782	0.662038	-1.16565	-1.4463	-0.580159
tr|H2LPW0|H2LPW0_ORYLA	tr|H2LPW0|H2LPW0_ORYLA	100880000	110950000	114330000	81462000	81658000	67913000	92992000	68272000	72354000	20581000	0	30103000		26.5881	26.7253	26.7686	26.2796	26.2831	26.0172	26.4706	26.0248	26.1086	24.2948		24.8434		0.346611	0.696787	0.67293	-0.1147	-0.522809	-0.0531372	0.21212	-0.0954755	0.175419	-1.9957		-1.68463	-0.214781				0.387943	0.761764	0.74192	-0.126149	-0.59328	-0.0594742
tr|H2LVZ9|H2LVZ9_ORYLA	tr|H2LVZ9|H2LVZ9_ORYLA	24847000	21952000	21136000	11040000	0	0	8538300	6063500	3581200	0	0	0		24.5666	24.3878	24.3332	23.3962			23.0255	22.5317	21.772					-1.67489	-1.6407	-1.7625	-2.99809			-3.23297	-3.58855	-4.16114				-2.72269				-1.87461	-1.7937	-1.94319	-3.29733
tr|H2MW80|H2MW80_ORYLA;tr|H2M887|H2M887_ORYLA	tr|H2MW80|H2MW80_ORYLA	385120000	341830000	331330000	300090000	300290000	313370000	179840000	183730000	196140000	376050000	421400000	424020000		28.5207	28.3487	28.3037	28.1608	28.1618	28.2233	27.4221	27.453	27.5473	28.4863	28.6506	28.6596		2.27928	2.32016	2.208	1.7665	1.35588	2.15297	1.16366	1.33275	1.61416	2.19584	2.44766	2.13152	1.91403				2.55107	2.53651	2.43436	1.94281	1.53865	2.40973
tr|Q2Z1R4|Q2Z1R4_ORYLA	tr|Q2Z1R4|Q2Z1R4_ORYLA	158040000	131660000	135630000	76009000	9127000	58483000	45838000	43421000	40738000	14176000	9534400	21285000		27.2357	26.9722	27.0151	26.1797	23.1217	25.8015	25.45	25.3719	25.2799	23.7569	23.1847	24.3433		0.99426	0.943695	0.919403	-0.214657	-3.68419	-0.268808	-0.808443	-0.748377	-0.653279	-2.53356	-3.01825	-2.1847	-0.938076				1.11282	1.0317	1.01366	-0.236083	-4.1808	-0.300865
tr|H2M0U0|H2M0U0_ORYLA	tr|H2M0U0|H2M0U0_ORYLA	178050000	159220000	166660000	715530000	600910000	605980000	512580000	439830000	422760000	621390000	663550000	587530000		27.4077	27.2464	27.3123	29.4144	29.1626	29.1747	28.9332	28.7124	28.6553	29.2109	29.3056	29.1301		1.16625	1.2179	1.21663	3.02011	2.35667	3.10437	2.67472	2.5921	2.72211	2.92041	3.10267	2.60205	2.39133				1.30532	1.33147	1.34136	3.32155	2.67434	3.47459
tr|A0A3B3HM95|A0A3B3HM95_ORYLA;tr|A0A3B3HK51|A0A3B3HK51_ORYLA;tr|A0A3B3IJ95|A0A3B3IJ95_ORYLA;tr|A0A3B3ICL8|A0A3B3ICL8_ORYLA	tr|A0A3B3HM95|A0A3B3HM95_ORYLA;tr|A0A3B3HK51|A0A3B3HK51_ORYLA;tr|A0A3B3IJ95|A0A3B3IJ95_ORYLA	11531000	12055000	13247000	0	10693000	11667000	0	6339200	0	0	3061000	0		23.459	23.5231	23.6592		23.3502	23.4759		22.5959			21.5456			-2.78244	-2.50542	-2.43654		-3.45574	-2.59439		-3.5244			-4.65739		-3.13662				-3.11423	-2.73905	-2.68633		-3.92155	-2.90379
tr|A0A3B3HNG2|A0A3B3HNG2_ORYLA	tr|A0A3B3HNG2|A0A3B3HNG2_ORYLA	122390000	96001000	99931000	105600000	86676000	76454000	85072000	73711000	66750000	55822000	37599000	50978000		26.8669	26.5165	26.5744	26.654	26.3691	26.1881	26.3422	26.1354	25.9923	25.7343	25.1642	25.6034		0.625456	0.487999	0.47873	0.25971	-0.43677	0.117767	0.0836977	0.0151104	0.0591142	-0.556179	-1.03877	-0.924665	-0.0690664				0.700039	0.533505	0.52781	0.285632	-0.495644	0.131812
tr|A0A3B3I241|A0A3B3I241_ORYLA;tr|A0A3B3IK26|A0A3B3IK26_ORYLA;tr|H2LUJ8|H2LUJ8_ORYLA;tr|A0A3B3H855|A0A3B3H855_ORYLA;tr|A0A3B3HPW3|A0A3B3HPW3_ORYLA;tr|H2MUU8|H2MUU8_ORYLA;tr|H2MUU9|H2MUU9_ORYLA;tr|A0A3B3IH20|A0A3B3IH20_ORYLA;tr|A0A3B3I983|A0A3B3I983_ORYLA;tr|H2MRC9|H2MRC9_ORYLA;tr|H2MCV5|H2MCV5_ORYLA;tr|A0A3B3IN21|A0A3B3IN21_ORYLA;CON__Q3SX28;tr|A0A3B3IA15|A0A3B3IA15_ORYLA	tr|A0A3B3I241|A0A3B3I241_ORYLA;tr|A0A3B3IK26|A0A3B3IK26_ORYLA;tr|H2LUJ8|H2LUJ8_ORYLA;tr|A0A3B3H855|A0A3B3H855_ORYLA	10330000	11899000	10987000	136560000	116500000	105100000	87522000	90508000	82584000	194440000	204450000	195600000		23.3003	23.5043	23.3893	27.025	26.7958	26.6472	26.3831	26.4315	26.2994	27.5347	27.6072	27.5433		-2.94112	-2.52421	-2.7064	0.630635	-0.0101448	0.576866	0.124659	0.311276	0.366209	1.24424	1.40421	1.01529	-0.20904				-3.29183	-2.7596	-2.98387	0.693579	-0.0115123	0.645661
tr|A0A3B3IM43|A0A3B3IM43_ORYLA	tr|A0A3B3IM43|A0A3B3IM43_ORYLA	26019000	12606000	12261000	34378000	0	18639000	24634000	11980000	8573800	0	0	0		24.6331	23.5876	23.5476	25.035		24.1518	24.5541	23.5141	23.0315					-1.60839	-2.44094	-2.54813	-1.35934		-1.9185	-1.70434	-2.60614	-2.90165				-2.13593				-1.80019	-2.66856	-2.80936	-1.49502		-2.1473
tr|H2L6Q9|H2L6Q9_ORYLA;tr|A0A3B3H2Q3|A0A3B3H2Q3_ORYLA	tr|H2L6Q9|H2L6Q9_ORYLA;tr|A0A3B3H2Q3|A0A3B3H2Q3_ORYLA	156410000	126750000	136070000	227650000	154190000	153840000	103760000	102770000	109610000	166130000	139650000	164920000		27.2208	26.9174	27.0198	27.7622	27.2001	27.1969	26.6287	26.6148	26.7078	27.3077	27.0572	27.2972		0.979303	0.888863	0.924075	1.36792	0.394234	1.12653	0.370192	0.494578	0.774654	1.01723	0.854282	0.769154	0.830085				1.09608	0.971751	1.01881	1.50445	0.447375	1.26088
tr|H2LGZ3|H2LGZ3_ORYLA	tr|H2LGZ3|H2LGZ3_ORYLA	42688000	36398000	33648000	13619000	0	10095000	12295000	3315600	7533100	0	0	0		25.3473	25.1174	25.004	23.6991		23.2671	23.5516	21.6608	22.8448					-0.894127	-0.911191	-1.09168	-2.69521		-2.80318	-2.70691	-4.45943	-3.08834				-2.33126				-1.00075	-0.996161	-1.2036	-2.96422		-3.13749
tr|H2LID0|H2LID0_ORYLA	tr|H2LID0|H2LID0_ORYLA	16888000	15524000	15046000	11929000	14284000	13312000	10582000	10873000	10633000	0	0	0		24.0095	23.888	23.8429	23.508	23.7679	23.6662	23.3351	23.3742	23.342					-2.23196	-2.14055	-2.25282	-2.88635	-3.038	-2.4041	-2.92337	-2.74602	-2.5911				-2.57936				-2.49811	-2.34016	-2.48378	-3.17444	-3.44751	-2.6908
tr|H2M9V7|H2M9V7_ORYLA;tr|H2LNF6|H2LNF6_ORYLA;tr|A0A3B3H9K8|A0A3B3H9K8_ORYLA	tr|H2M9V7|H2M9V7_ORYLA	54489000	42375000	43954000	32792000	27533000	25527000	23095000	22883000	21022000	56581000	59215000	43585000		25.6995	25.3367	25.3895	24.9668	24.7147	24.6055	24.4611	24.4478	24.3254	25.7538	25.8195	25.3773		-0.541992	-0.691837	-0.706207	-1.42748	-2.09124	-1.4648	-1.79741	-1.67249	-1.60775	-0.536695	-0.383499	-1.15071	-1.17268				-0.606623	-0.756352	-0.778609	-1.56996	-2.37313	-1.63949
tr|H2MAB2|H2MAB2_ORYLA	tr|H2MAB2|H2MAB2_ORYLA	22717000	17261000	17395000	13111000	0	9681400	14509000	9719800	0	0	0	0		24.4373	24.041	24.0522	23.6443		23.2068	23.7904	23.2125						-1.80419	-1.98753	-2.04353	-2.75005		-2.86354	-2.46804	-2.90777					-2.40352				-2.01933	-2.17287	-2.25303	-3.02453		-3.20504
tr|H2MAB5|H2MAB5_ORYLA;tr|H2MAB3|H2MAB3_ORYLA	tr|H2MAB5|H2MAB5_ORYLA;tr|H2MAB3|H2MAB3_ORYLA	1357800000	1168000000	1182900000	396760000	339910000	333430000	1039500000	1013600000	879310000	190160000	199510000	167200000		30.3386	30.1214	30.1397	28.5637	28.3406	28.3128	29.9532	29.9168	29.7118	27.5026	27.5719	27.317		4.09717	4.09285	4.04398	2.16937	1.53468	2.24249	3.69476	3.79658	3.77865	1.21213	1.36893	0.788963	2.73504				4.58574	4.47451	4.45858	2.38589	1.74154	2.50992
tr|A0A3B3HAM1|A0A3B3HAM1_ORYLA	tr|A0A3B3HAM1|A0A3B3HAM1_ORYLA	33019000	32220000	34619000	87385000	84205000	83446000	50716000	43408000	44066000	27568000	37083000	33184000		24.9768	24.9415	25.0451	26.3809	26.3274	26.3143	25.5959	25.3715	25.3932	24.7165	25.1443	24.984		-1.26466	-1.08709	-1.05064	-0.0134421	-0.478497	0.244018	-0.662546	-0.748809	-0.539988	-1.57402	-1.0587	-1.54405	-0.814869				-1.41547	-1.18847	-1.15835	-0.0147837	-0.542996	0.273119
tr|A0A3B3HTH5|A0A3B3HTH5_ORYLA;tr|H2LLD6|H2LLD6_ORYLA	tr|A0A3B3HTH5|A0A3B3HTH5_ORYLA;tr|H2LLD6|H2LLD6_ORYLA	644190000	969710000	878990000	301760000	318040000	344280000	330090000	298840000	303250000	164320000	234070000	189880000		29.2629	29.853	29.7113	28.1688	28.2446	28.359	28.2983	28.1548	28.1759	27.2919	27.8024	27.5005		3.02146	3.82443	3.61557	1.7745	1.43873	2.28869	2.0398	2.03453	2.24278	1.00142	1.59941	0.972476	2.15448				3.38175	4.18106	3.98625	1.95162	1.63267	2.56163
tr|A0A3B3IAU4|A0A3B3IAU4_ORYLA;tr|A0A3B3ID90|A0A3B3ID90_ORYLA;tr|H2MJH9|H2MJH9_ORYLA	tr|A0A3B3IAU4|A0A3B3IAU4_ORYLA;tr|A0A3B3ID90|A0A3B3ID90_ORYLA;tr|H2MJH9|H2MJH9_ORYLA	17540000	16788000	16867000	9737600	0	8727800	8080600	0	6237000	0	0	0		24.0641	24.0009	24.0077	23.2151		23.0572	22.946		22.5724					-2.17731	-2.02762	-2.088	-3.17919		-3.01314	-3.31245		-3.36073				-2.73692				-2.43694	-2.2167	-2.30206	-3.49651		-3.37247
tr|H2LE63|H2LE63_ORYLA;tr|A0A3B3IPU4|A0A3B3IPU4_ORYLA	tr|H2LE63|H2LE63_ORYLA;tr|A0A3B3IPU4|A0A3B3IPU4_ORYLA	144020000	177990000	120070000	376840000	3358200000	334890000	810090000	707290000	615810000	897180000	663850000	550400000		27.1017	27.4072	26.8393	28.4894	31.645	28.3191	29.5935	29.3977	29.1979	29.7408	29.3063	29.0359		0.86024	1.37867	0.743602	2.09505	4.83914	2.24879	3.33502	3.27746	3.26476	3.45031	3.10332	2.50787	2.59202				0.96282	1.50724	0.819837	2.30416	5.49143	2.51698
tr|H2LGF5|H2LGF5_ORYLA;tr|H2MUQ8|H2MUQ8_ORYLA;tr|A0A3B3H629|A0A3B3H629_ORYLA	tr|H2LGF5|H2LGF5_ORYLA	82446000	74118000	72013000	89770000	77093000	70461000	72284000	85376000	56706000	25624000	31379000	33505000		26.2969	26.1433	26.1018	26.4197	26.2001	26.0703	26.1072	26.3473	25.757	24.611	24.9033	24.9979		0.055492	0.114773	0.00605552	0.0254057	-0.605803	0	-0.15131	0.227061	-0.176152	-1.67952	-1.29966	-1.53016	-0.417818				0.0621092	0.125476	0.00667634	0.0279414	-0.687462	0
tr|H2LK39|H2LK39_ORYLA	tr|H2LK39|H2LK39_ORYLA	58362000	75240000	70280000	32926000	26253000	21452000	34108000	26882000	34314000	9494500	10259000	0		25.7985	26.165	26.0666	24.9727	24.646	24.3546	25.0236	24.6801	25.0323	23.1787	23.2904			-0.442928	0.136449	-0.0290877	-1.4216	-2.15992	-1.71571	-1.23488	-1.44013	-0.900856	-3.11185	-2.91257		-1.38483				-0.495745	0.149173	-0.0320698	-1.56349	-2.45107	-1.92032
tr|H2LZ65|H2LZ65_ORYLA	tr|H2LZ65|H2LZ65_ORYLA	84416000	67107000	67141000	254970000	198030000	210090000	281980000	258690000	280650000	450370000	397760000	375670000		26.331	26	26.0007	27.9258	27.5611	27.6464	28.071	27.9466	28.0642	28.7465	28.5673	28.4849		0.089559	-0.0285873	-0.0950078	1.53143	0.755244	1.57611	1.81253	1.82638	2.13105	2.45603	2.36436	1.95685	1.36466				0.100239	-0.0312531	-0.104748	1.68428	0.857047	1.76407
tr|H2M2Y0|H2M2Y0_ORYLA;tr|H2M2Y2|H2M2Y2_ORYLA	tr|H2M2Y0|H2M2Y0_ORYLA;tr|H2M2Y2|H2M2Y2_ORYLA	11507000	11596000	9298200	13319000	15878000	12047000	8429600	7594200	7193000	5816300	7469200	2771500		23.456	23.4671	23.1485	23.667	23.9205	23.5222	23.007	22.8565	22.7782	22.4717	22.8325	21.4022		-2.78545	-2.56142	-2.94718	-2.72734	-2.88537	-2.54815	-3.25145	-3.2638	-3.15499	-3.81884	-3.37044	-5.1258	-3.20335				-3.1176	-2.80028	-3.24933	-2.99956	-3.27431	-2.85204
tr|H2MGA8|H2MGA8_ORYLA;tr|H2MG76|H2MG76_ORYLA	tr|H2MGA8|H2MGA8_ORYLA;tr|H2MG76|H2MG76_ORYLA	16355000	20336000	22414000	26059000	22460000	7321300	0	10265000	0	0	0	0		23.9632	24.2775	24.4179	24.6353	24.4209	22.8037		23.2912						-2.27823	-1.75101	-1.6778	-1.75905	-2.38504	-3.26665		-2.82904					-2.27812				-2.54989	-1.9143	-1.84981	-1.93462	-2.70654	-3.65623
tr|Q8AYQ1|Q8AYQ1_ORYLA;tr|A0A3B3HH82|A0A3B3HH82_ORYLA	tr|Q8AYQ1|Q8AYQ1_ORYLA	50002000	38484000	38082000	88144000	63146000	70084000	27772000	25333000	18565000	82079000	73907000	69547000		25.5755	25.1978	25.1826	26.3934	25.9122	26.0626	24.7271	24.5945	24.1461	26.2905	26.1392	26.0515		-0.665972	-0.830792	-0.913093	-0.000965358	-0.893712	-0.00773983	-1.53136	-1.52575	-1.78707	0	-0.0637505	-0.476552	-0.724729				-0.745386	-0.908264	-1.0067	-0.00106171	-1.01418	-0.00866287
tr|A0A3B3HWH3|A0A3B3HWH3_ORYLA	tr|A0A3B3HWH3|A0A3B3HWH3_ORYLA	3837400	54590000	81901000	0	0	9802000	0	59679000	85406000	0	10458000	0		21.8717	25.7021	26.2874			23.2246		25.8307	26.3478		23.3181			-4.36976	-0.326414	0.191679			-2.84568		-0.289546	0.414684		-2.88485		-1.44427				-4.89083	-0.356852	0.21133			-3.18505
tr|A0A3B3HNN4|A0A3B3HNN4_ORYLA;tr|A0A3B3H4E3|A0A3B3H4E3_ORYLA;tr|A0A3B3I6H5|A0A3B3I6H5_ORYLA;tr|A0A3B3IHE9|A0A3B3IHE9_ORYLA;tr|A0A3B3H6Y2|A0A3B3H6Y2_ORYLA;tr|A0A3B3HHA8|A0A3B3HHA8_ORYLA;tr|A0A3B3HRM2|A0A3B3HRM2_ORYLA;tr|H2M8G4|H2M8G4_ORYLA;tr|A0A3B3IG05|A0A3B3IG05_ORYLA	tr|A0A3B3HNN4|A0A3B3HNN4_ORYLA;tr|A0A3B3H4E3|A0A3B3H4E3_ORYLA;tr|A0A3B3I6H5|A0A3B3I6H5_ORYLA;tr|A0A3B3IHE9|A0A3B3IHE9_ORYLA;tr|A0A3B3H6Y2|A0A3B3H6Y2_ORYLA;tr|A0A3B3HHA8|A0A3B3HHA8_ORYLA;tr|A0A3B3HRM2|A0A3B3HRM2_ORYLA;tr|H2M8G4|H2M8G4_ORYLA	8669900	7414800	7802000	0	0	0	0	0	0	0	0	0		23.0476	22.822	22.8954											-3.19387	-3.20657	-3.20029										-3.20024				-3.57473	-3.50559	-3.52838
tr|H2LA83|H2LA83_ORYLA;CON__ENSEMBL:ENSBTAP00000018574	tr|H2LA83|H2LA83_ORYLA	30445000	25388000	32553000	0	0	25454000	0	16591000	0	0	0	0		24.8597	24.5976	24.9563			24.6014		23.9839						-1.38175	-1.4309	-1.13941			-1.46893		-2.13637					-1.51147				-1.54652	-1.56434	-1.25623			-1.64411
tr|H2MAI0|H2MAI0_ORYLA	tr|H2MAI0|H2MAI0_ORYLA	31423000	28727000	24196000	12517000	20727000	18621000	14517000	13360000	16905000	0	0	13497000		24.9053	24.7759	24.5283	23.5774	24.305	24.1504	23.7912	23.6714	24.0109			23.6861		-1.33614	-1.25264	-1.56743	-2.81694	-2.50089	-1.91989	-2.46724	-2.44885	-1.9222			-2.8419	-2.10741				-1.49546	-1.36945	-1.72813	-3.0981	-2.838	-2.14886
tr|H2MB61|H2MB61_ORYLA;tr|A0A3B3IDI7|A0A3B3IDI7_ORYLA;tr|H2LPP4|H2LPP4_ORYLA;sp|Q589R5|TPIS_ORYLA	tr|H2MB61|H2MB61_ORYLA	17018000	17170000	15923000	12755000	0	10177000	8287500	0	8326700	0	0	0		24.0206	24.0334	23.9246	23.6046		23.2788	22.9825		22.9893					-2.2209	-1.99516	-2.17109	-2.78976		-2.79151	-3.27598		-2.94384				-2.59832				-2.48573	-2.18121	-2.39367	-3.06821		-3.12442
tr|H2MMV6|H2MMV6_ORYLA	tr|H2MMV6|H2MMV6_ORYLA	51113000	47649000	44556000	60955000	36221000	32741000	38736000	32017000	21607000	24676000	34235000	0		25.6072	25.5059	25.4091	25.8612	25.1103	24.9646	25.2072	24.9323	24.365	24.5566	25.029			-0.634267	-0.522605	-0.686582	-0.533083	-1.69558	-1.10573	-1.05131	-1.18793	-1.56815	-1.7339	-1.17399		-1.08119				-0.709901	-0.571338	-0.756971	-0.586291	-1.92413	-1.23759
tr|L0N757|L0N757_ORYLA	tr|L0N757|L0N757_ORYLA	163470000	158400000	163290000	106130000	89392000	82696000	80277000	78671000	70529000	34706000	32493000	23595000		27.2845	27.239	27.2829	26.6613	26.4136	26.3013	26.2585	26.2293	26.0717	25.0487	24.9536	24.492		1.043	1.21045	1.18716	0.266933	-0.392257	0.230993	0	0.109062	0.138563	-1.24183	-1.24933	-2.03606	-0.0611097				1.16737	1.32333	1.30887	0.293576	-0.445131	0.25854
tr|H2LKL4|H2LKL4_ORYLA;sp|Q9PVU6|HBAE_ORYLA;tr|H2LKT8|H2LKT8_ORYLA;tr|Q8AYQ4|Q8AYQ4_ORYLA	tr|H2LKL4|H2LKL4_ORYLA;sp|Q9PVU6|HBAE_ORYLA	41206000	32581000	32571000	62052000	15252000	52311000	16149000	0	17732000	51358000	36691000	47978000		25.2964	24.9575	24.9571	25.887	23.8625	25.6406	23.9449		24.0799	25.6141	25.1289	25.5159		-0.945103	-1.07102	-1.13861	-0.50735	-2.9434	-0.429711	-2.31354		-1.8533	-0.676424	-1.07404	-1.01217	-1.26952				-1.0578	-1.17089	-1.25535	-0.557989	-3.34016	-0.480957
tr|H2MAA7|H2MAA7_ORYLA	tr|H2MAA7|H2MAA7_ORYLA	140920000	137720000	129050000	84237000	65404000	73415000	201710000	182240000	165680000	38454000	56427000	45202000		27.0703	27.0372	26.9434	26.328	25.9629	26.1296	27.5877	27.4413	27.3038	25.1966	25.7499	25.4299		0.828847	1.00862	0.847656	-0.0663737	-0.843024	0.0592499	1.32922	1.321	1.37067	-1.09388	-0.453076	-1.09815	0.267563				0.927683	1.10267	0.934559	-0.0729985	-0.956659	0.0663159
sp|P79818|ACTB_ORYLA;tr|H2MEY9|H2MEY9_ORYLA;tr|A0A3B3HC03|A0A3B3HC03_ORYLA;tr|A0A3F2YNV1|A0A3F2YNV1_ORYLA;tr|H2LZV3|H2LZV3_ORYLA;tr|H2MSI7|H2MSI7_ORYLA;tr|A0A3B3HIM4|A0A3B3HIM4_ORYLA;tr|H2MSI5|H2MSI5_ORYLA	sp|P79818|ACTB_ORYLA;tr|H2MEY9|H2MEY9_ORYLA;tr|A0A3B3HC03|A0A3B3HC03_ORYLA;tr|A0A3F2YNV1|A0A3F2YNV1_ORYLA;tr|H2LZV3|H2LZV3_ORYLA;tr|H2MSI7|H2MSI7_ORYLA;tr|A0A3B3HIM4|A0A3B3HIM4_ORYLA	9279000	9793300	7110100	0	0	10264000	0	0	0	25074000	0	18137000		23.1455	23.2234	22.7614			23.2911				24.5797		24.1124		-3.09592	-2.80518	-3.33426			-2.77923				-1.71082		-2.4156	-2.69017				-3.46509	-3.06677	-3.67609			-3.11068
tr|A0A3B3IC32|A0A3B3IC32_ORYLA;tr|A0A3B3H426|A0A3B3H426_ORYLA;tr|A0A3B3H7I4|A0A3B3H7I4_ORYLA;tr|A0A3B3HW70|A0A3B3HW70_ORYLA;tr|A0A3B3I1U6|A0A3B3I1U6_ORYLA;tr|A0A3B3HX15|A0A3B3HX15_ORYLA;tr|A0A3B3HKY6|A0A3B3HKY6_ORYLA;tr|A0A3B3HIG1|A0A3B3HIG1_ORYLA;tr|A0A3B3HJU4|A0A3B3HJU4_ORYLA;tr|A0A3B3IDR1|A0A3B3IDR1_ORYLA;tr|A0A3B3IM65|A0A3B3IM65_ORYLA;tr|A0A3B3I9V2|A0A3B3I9V2_ORYLA;tr|A0A3B3I9Q2|A0A3B3I9Q2_OR…	tr|A0A3B3IC32|A0A3B3IC32_ORYLA;tr|A0A3B3H426|A0A3B3H426_ORYLA;tr|A0A3B3H7I4|A0A3B3H7I4_ORYLA;tr|A0A3B3HW70|A0A3B3HW70_ORYLA;tr|A0A3B3I1U6|A0A3B3I1U6_ORYLA;tr|A0A3B3HX15|A0A3B3HX15_ORYLA;tr|A0A3B3HKY6|A0A3B3HKY6_ORYLA;tr|A0A3B3HIG1|A0A3B3HIG1_ORYLA;tr|A0A3B3HJU4|A0A3B3HJU4_ORYLA;tr|A0A3B3IDR1|A0A3B3IDR1_ORYLA;tr|A0A3B3IM65|A0A3B3IM65_ORYLA;tr|A0A3B3I9V2|A0A3B3I9V2_ORYLA;tr|A0A3B3I9Q2|A0A3B3I9Q2_OR…	25727000	24850000	24754000	19450000	0	11572000	15406000	16027000	16188000	12660000	0	0		24.6168	24.5667	24.5612	24.2133		23.4641	23.877	23.934	23.9484	23.5938				-1.62467	-1.4618	-1.53454	-2.18106		-2.60619	-2.38149	-2.18627	-1.98473	-2.69674			-2.07305				-1.81841	-1.59812	-1.69186	-2.39875		-2.91699
tr|A0A3B3HCY5|A0A3B3HCY5_ORYLA;tr|A0A3B3IJE6|A0A3B3IJE6_ORYLA;tr|H2LGX8|H2LGX8_ORYLA	tr|A0A3B3HCY5|A0A3B3HCY5_ORYLA;tr|A0A3B3IJE6|A0A3B3IJE6_ORYLA	16051000	14758000	15803000	7514700	0	7433600	4137500	0	9232700	0	0	0		23.9362	23.815	23.9137	22.8413		22.8256	21.9803		23.1383					-2.30529	-2.21355	-2.182	-3.55304		-3.24469	-4.27816		-2.79483				-2.9388				-2.58019	-2.41997	-2.40571	-3.90767		-3.63165
tr|A0A3B3I760|A0A3B3I760_ORYLA;tr|H2MFW1|H2MFW1_ORYLA;tr|A0A3B3HL75|A0A3B3HL75_ORYLA	tr|A0A3B3I760|A0A3B3I760_ORYLA;tr|H2MFW1|H2MFW1_ORYLA;tr|A0A3B3HL75|A0A3B3HL75_ORYLA	48132000	52130000	48189000	47975000	0	60170000	38147000	37482000	28374000	0	0	0		25.5205	25.6356	25.5222	25.5158		25.8425	25.1851	25.1597	24.7581					-0.720961	-0.392937	-0.573498	-0.878545		-0.227781	-1.07342	-0.960572	-1.17508				-0.750349				-0.806933	-0.429579	-0.632294	-0.966233		-0.254945
tr|A0A3B3HRX9|A0A3B3HRX9_ORYLA	tr|A0A3B3HRX9|A0A3B3HRX9_ORYLA	8320200	7155300	7175600	6579000	0	4497600	0	4717400	0	0	0	0		22.9882	22.7706	22.7747	22.6494		22.1007		22.1696						-3.25327	-3.25797	-3.32103	-3.74489		-3.9696		-3.95071					-3.58291				-3.64121	-3.56178	-3.66151	-4.11867		-4.443
tr|A0A3B3HVX1|A0A3B3HVX1_ORYLA;tr|A0A3B3HPE6|A0A3B3HPE6_ORYLA;tr|H2L3L9|H2L3L9_ORYLA	tr|A0A3B3HVX1|A0A3B3HVX1_ORYLA	54311000	37859000	41279000	74967000	71131000	67009000	32885000	32816000	26373000	0	0	0		25.6947	25.1741	25.2989	26.1598	26.084	25.9979	24.9709	24.9679	24.6526					-0.546713	-0.854414	-0.796794	-0.234572	-0.721924	-0.0724701	-1.28756	-1.15237	-1.28059				-0.771934				-0.611906	-0.93409	-0.878482	-0.257985	-0.819236	-0.0811127
tr|A0A3B3I6M9|A0A3B3I6M9_ORYLA;tr|A0A3B3HT58|A0A3B3HT58_ORYLA;tr|Q8JIN1|Q8JIN1_ORYLA	tr|A0A3B3I6M9|A0A3B3I6M9_ORYLA;tr|A0A3B3HT58|A0A3B3HT58_ORYLA	58327000	53368000	49744000	131220000	118820000	120740000	0	32502000	27493000	262620000	261580000	153190000		25.7977	25.6695	25.568	26.9674	26.8242	26.8473		24.954	24.7126	27.9684	27.9627	27.1907		-0.443794	-0.359076	-0.527679	0.573088	0.0183029	0.777007		-1.16624	-1.22059	1.67789	1.75972	0.66271	0.159213				-0.496714	-0.39256	-0.581778	0.630288	0.02077	0.869671
tr|A0A3B3IF59|A0A3B3IF59_ORYLA	tr|A0A3B3IF59|A0A3B3IF59_ORYLA	400940000	309360000	301120000	1629700000	1189700000	1230900000	929000000	792850000	795290000	2663100000	2517500000	2184700000		28.5788	28.2047	28.1658	30.602	30.148	30.1971	29.7911	29.5625	29.5669	31.3105	31.2293	31.0248		2.33736	2.17616	2.07006	4.20763	3.34205	4.12674	3.53262	3.44221	3.63376	5.01995	5.02639	4.49675	3.61764				2.61608	2.37909	2.28229	4.6276	3.79254	4.61889
tr|H2LSB1|H2LSB1_ORYLA;tr|A0A3B3IJV8|A0A3B3IJV8_ORYLA	tr|H2LSB1|H2LSB1_ORYLA;tr|A0A3B3IJV8|A0A3B3IJV8_ORYLA	39510000	29494000	33398000	9641100	0	0	0	14699000	0	0	0	0		25.2357	24.8139	24.9933	23.2008				23.8092						-1.00574	-1.21463	-1.10244	-3.19356				-2.31105					-1.76548				-1.12567	-1.32789	-1.21546	-3.51231
tr|A0A3B3INZ4|A0A3B3INZ4_ORYLA;tr|A0A3B3ILI9|A0A3B3ILI9_ORYLA;tr|H2LUE1|H2LUE1_ORYLA	tr|A0A3B3INZ4|A0A3B3INZ4_ORYLA;tr|A0A3B3ILI9|A0A3B3ILI9_ORYLA;tr|H2LUE1|H2LUE1_ORYLA	28669000	29425000	30079000	19522000	0	29927000	31995000	41644000	29826000	0	0	0		24.773	24.8105	24.8423	24.2186		24.8349	24.9313	25.3116	24.8301					-1.46847	-1.21801	-1.25345	-2.17573		-1.23538	-1.32714	-0.808661	-1.10308				-1.32374				-1.64357	-1.33159	-1.38195	-2.39289		-1.38271
tr|H2LF02|H2LF02_ORYLA	tr|H2LF02|H2LF02_ORYLA	14849000	13466000	14053000	0	0	0	0	0	0	0	0	0		23.8239	23.6828	23.7444											-2.41759	-2.34573	-2.35132										-2.37155				-2.70588	-2.56447	-2.59238
tr|H2MB97|H2MB97_ORYLA	tr|H2MB97|H2MB97_ORYLA	156310000	108310000	97498000	60472000	14655000	46231000	9497100	0	44492000	53636000	44675000	41803000		27.2198	26.6906	26.5389	25.8498	23.8049	25.4624	23.1791		25.407	25.6767	25.413	25.3171		0.978381	0.662044	0.443171	-0.54456	-3.00101	-0.607964	-3.07943		-0.526108	-0.613812	-0.789994	-1.21093	-0.753656				1.09505	0.723781	0.488605	-0.598913	-3.40553	-0.680469
tr|H2MFG8|H2MFG8_ORYLA	tr|H2MFG8|H2MFG8_ORYLA	28860000	23131000	22073000	21871000	11085000	12477000	13480000	11849000	10749000	0	0	0		24.7826	24.4633	24.3958	24.3825	23.4021	23.5728	23.6843	23.4983	23.3577					-1.45889	-1.56522	-1.69992	-2.01181	-3.40379	-2.49755	-2.57417	-2.622	-2.57545				-2.26765				-1.63285	-1.71118	-1.8742	-2.21261	-3.86261	-2.79541
tr|H2MYT0|H2MYT0_ORYLA	tr|H2MYT0|H2MYT0_ORYLA	55257000	72520000	75213000	174370000	186780000	135880000	126580000	111690000	88957000	248890000	294490000	240870000		25.7197	26.1119	26.1645	27.3776	27.4768	27.0178	26.9155	26.7349	26.4066	27.8909	28.1336	27.8437		-0.5218	0.0833284	0.0687802	0.983252	0.670865	0.947436	0.656991	0.614659	0.473454	1.60042	1.93069	1.31564	0.73531				-0.584023	0.0910989	0.0758316	1.08139	0.761294	1.06043
tr|A0A3B3H3M2|A0A3B3H3M2_ORYLA;tr|A0A3B3IHB8|A0A3B3IHB8_ORYLA;tr|A0A3B3IC45|A0A3B3IC45_ORYLA	tr|A0A3B3H3M2|A0A3B3H3M2_ORYLA;tr|A0A3B3IHB8|A0A3B3IHB8_ORYLA;tr|A0A3B3IC45|A0A3B3IC45_ORYLA	13637000	12200000	12278000	0	37308000	31261000	0	0	17140000	0	41845000	0		23.701	23.5404	23.5496		25.153	24.8979			24.0309		25.3186			-2.54043	-2.48817	-2.54613		-1.65292	-1.17246			-1.90229		-0.884406		-1.88383				-2.84337	-2.72019	-2.80716		-1.87572	-1.31229
tr|A0A3B3IL47|A0A3B3IL47_ORYLA;tr|A0A3B3H613|A0A3B3H613_ORYLA;tr|H2M983|H2M983_ORYLA;tr|H2L6N3|H2L6N3_ORYLA;tr|H2LX76|H2LX76_ORYLA;tr|H2M970|H2M970_ORYLA;tr|A0A3B3I248|A0A3B3I248_ORYLA	tr|A0A3B3IL47|A0A3B3IL47_ORYLA;tr|A0A3B3H613|A0A3B3H613_ORYLA;tr|H2M983|H2M983_ORYLA;tr|H2L6N3|H2L6N3_ORYLA;tr|H2LX76|H2LX76_ORYLA;tr|H2M970|H2M970_ORYLA;tr|A0A3B3I248|A0A3B3I248_ORYLA	12528000	12527000	11044000	46859000	32693000	44241000	27742000	31600000	38157000	169690000	185290000	147660000		23.5787	23.5785	23.3968	25.4818	24.9625	25.3989	24.7256	24.9134	25.1854	27.3383	27.4652	27.1377		-2.6628	-2.45001	-2.69894	-0.912502	-1.84342	-0.671441	-1.53291	-1.20684	-0.747706	1.04782	1.26225	0.609667	-0.983904				-2.98033	-2.67848	-2.97564	-1.00358	-2.0919	-0.751515
tr|A0A3B3HBM8|A0A3B3HBM8_ORYLA;tr|H2LQS6|H2LQS6_ORYLA;tr|A0A3B3IL06|A0A3B3IL06_ORYLA	tr|A0A3B3HBM8|A0A3B3HBM8_ORYLA;tr|H2LQS6|H2LQS6_ORYLA;tr|A0A3B3IL06|A0A3B3IL06_ORYLA	19964000	18913000	21046000	23186000	20633000	21895000	18549000	14346000	12964000	3988500	7102100	0		24.2509	24.1729	24.327	24.4668	24.2985	24.3841	24.1448	23.7741	23.628	21.9274	22.7598			-1.99056	-1.85567	-1.76866	-1.92757	-2.50745	-1.68622	-2.11365	-2.34612	-2.30514	-4.36309	-3.44314		-2.39157				-2.22792	-2.02872	-1.94998	-2.11997	-2.84544	-1.88732
tr|H2LMT4|H2LMT4_ORYLA;tr|H2LF05|H2LF05_ORYLA;tr|A0A3B3HIQ0|A0A3B3HIQ0_ORYLA;tr|A0A3B3H590|A0A3B3H590_ORYLA;tr|H2MAY9|H2MAY9_ORYLA	tr|H2LMT4|H2LMT4_ORYLA;tr|H2LF05|H2LF05_ORYLA;tr|A0A3B3HIQ0|A0A3B3HIQ0_ORYLA	0	0	11015000	26763000	22287000	24536000	22106000	11424000	6642500	70250000	56017000	0				23.393	24.6737	24.4097	24.5484	24.3979	23.4456	22.6633	26.066	25.7394					-2.70273	-1.72059	-2.3962	-1.52192	-1.86055	-2.6747	-3.26986	-0.224515	-0.463597		-1.87052						-2.97982	-1.89232	-2.71919	-1.70343
tr|A0A3B3I1K7|A0A3B3I1K7_ORYLA	tr|A0A3B3I1K7|A0A3B3I1K7_ORYLA	246020000	200420000	189830000	145330000	107880000	0	113080000	103580000	57554000	36757000	13153000	0		27.8742	27.5785	27.5001	27.1148	26.6849		26.7528	26.6262	25.7784	25.1315	23.6489			1.63275	1.5499	1.40443	0.720433	-0.121047		0.494285	0.505904	-0.154737	-1.15899	-2.55407		0.231886				1.82744	1.69443	1.54842	0.79234	-0.137364
tr|A0A3B3IJ36|A0A3B3IJ36_ORYLA	tr|A0A3B3IJ36|A0A3B3IJ36_ORYLA	139300000	116390000	116310000	79468000	73015000	62912000	52505000	46199000	45967000	8046700	7757400	0		27.0536	26.7944	26.7934	26.2439	26.1217	25.9068	25.646	25.4614	25.4541	22.94	22.8871			0.812166	0.765845	0.697701	-0.150454	-0.68421	-0.16349	-0.612532	-0.658908	-0.479055	-3.35054	-3.31582		-0.649027				0.909013	0.837261	0.769231	-0.165471	-0.776438	-0.182987
tr|H2L522|H2L522_ORYLA	tr|H2L522|H2L522_ORYLA	306670000	269280000	275160000	167490000	130760000	137920000	100480000	97263000	81677000	44284000	43805000	33285000		28.1921	28.0045	28.0357	27.3195	26.9623	27.0393	26.5823	26.5354	26.2834	25.4003	25.3846	24.9884		1.95066	1.97598	1.94	0.925175	0.156446	0.968935	0.32385	0.415122	0.350276	-0.890228	-0.818366	-1.53967	0.479848				2.18326	2.16025	2.13889	1.01752	0.177535	1.08449
tr|H2LER6|H2LER6_ORYLA	tr|H2LER6|H2LER6_ORYLA	13851000	11755000	11892000	0	0	0	0	0	0	0	0	0		23.7235	23.4868	23.5035											-2.51797	-2.54178	-2.59221										-2.55065				-2.81822	-2.7788	-2.85797
tr|H2M0B3|H2M0B3_ORYLA	tr|H2M0B3|H2M0B3_ORYLA	25437000	24232000	24630000	19436000	34359000	19140000	14980000	14584000	15445000	0	0	0		24.6004	24.5304	24.5539	24.2122	25.0342	24.1901	23.8365	23.7979	23.8806					-1.64103	-1.49814	-1.54179	-2.1821	-1.77171	-1.88023	-2.42195	-2.32238	-2.05251				-1.92354				-1.83671	-1.63784	-1.69985	-2.39989	-2.01053	-2.10447
tr|H2MAD0|H2MAD0_ORYLA	tr|H2MAD0|H2MAD0_ORYLA	8661600	7441900	7812500	4109000	0	0	5240700	0	0	0	0	0		23.0462	22.8272	22.8974	21.9704			22.3213							-3.19525	-3.20131	-3.19835	-4.42397			-3.93716						-3.59121				-3.57627	-3.49983	-3.52624	-4.86553
tr|H2MBB3|H2MBB3_ORYLA	tr|H2MBB3|H2MBB3_ORYLA	10267000	7330900	7192800	0	0	0	6692800	0	0	0	0	0		23.2915	22.8056	22.7781				22.6742							-2.94994	-3.22299	-3.31758				-3.5843						-3.2687				-3.30171	-3.52354	-3.6577
tr|H2MMX9|H2MMX9_ORYLA	tr|H2MMX9|H2MMX9_ORYLA	0	8541300	9385300	0	0	0	0	0	0	0	0	0			23.026	23.162												-3.00252	-2.93373										-2.96813					-3.28251	-3.2345
tr|H2MS54|H2MS54_ORYLA	tr|H2MS54|H2MS54_ORYLA	23636000	20031000	20562000	0	0	0	46184000	0	13144000	0	0	0		24.4945	24.2557	24.2935				25.4609		23.6479					-1.74697	-1.77282	-1.80222				-0.797594		-2.28525				-1.68097				-1.95529	-1.93813	-1.98699
tr|H2MSG5|H2MSG5_ORYLA	tr|H2MSG5|H2MSG5_ORYLA	13139000	12515000	11290000	0	0	0	0	0	0	0	0	0		23.6474	23.5772	23.4285											-2.5941	-2.45139	-2.66716										-2.57088				-2.90344	-2.67999	-2.9406
tr|H2MUY7|H2MUY7_ORYLA	tr|H2MUY7|H2MUY7_ORYLA	7732700	16980000	20290000	47259000	211800000	133820000	30007000	39524000	0	0	0	0		22.8825	24.0173	24.2743	25.4941	27.6581	26.9957	24.8388	25.2362						-3.35891	-2.01121	-1.82143	-0.900239	0.852228	0.925397	-1.41969	-0.884041					-1.07724				-3.75945	-2.19876	-2.00817	-0.990092	0.967103	1.03576
tr|H2MY29|H2MY29_ORYLA	tr|H2MY29|H2MY29_ORYLA	0	9571300	9862600	0	0	0	0	0	0	0	0	0			23.1903	23.2335												-2.83826	-2.86216										-2.85021					-3.10294	-3.15559
tr|A0A3B3I680|A0A3B3I680_ORYLA;tr|A0A3B3HY35|A0A3B3HY35_ORYLA;tr|A0A3B3HXB5|A0A3B3HXB5_ORYLA;tr|A0A3B3HD11|A0A3B3HD11_ORYLA;tr|A0A3B3IMF4|A0A3B3IMF4_ORYLA;tr|A0A3B3IEC9|A0A3B3IEC9_ORYLA;tr|A0A3B3IP75|A0A3B3IP75_ORYLA	tr|A0A3B3I680|A0A3B3I680_ORYLA;tr|A0A3B3HY35|A0A3B3HY35_ORYLA;tr|A0A3B3HXB5|A0A3B3HXB5_ORYLA;tr|A0A3B3HD11|A0A3B3HD11_ORYLA;tr|A0A3B3IMF4|A0A3B3IMF4_ORYLA;tr|A0A3B3IEC9|A0A3B3IEC9_ORYLA;tr|A0A3B3IP75|A0A3B3IP75_ORYLA	20962000	18085000	16813000	0	0	0	0	6071400	0	0	8558200	7810600		24.3213	24.1083	24.0031					22.5336			23.0289	22.897		-1.92018	-1.92026	-2.09262					-3.58667			-3.17408	-3.63103	-2.72081				-2.14915	-2.09932	-2.30716
tr|A0A3B3HR02|A0A3B3HR02_ORYLA	tr|A0A3B3HR02|A0A3B3HR02_ORYLA	10348000	60566000	48709000	0	0	26751000	0	27840000	25997000	0	0	0		23.3028	25.852	25.5377			24.6731		24.7307	24.6318					-2.93861	-0.176542	-0.558013			-1.39723		-1.38961	-1.30131				-1.29355				-3.28902	-0.193005	-0.615222			-1.56386
tr|A0A3B3H524|A0A3B3H524_ORYLA	tr|A0A3B3H524|A0A3B3H524_ORYLA	141470000	98211000	90906000	79102000	18442000	53809000	48718000	0	0	51759000	0	0		27.0759	26.5494	26.4379	26.2372	24.1365	25.6813	25.538			25.6253				0.834467	0.520834	0.342174	-0.157114	-2.66941	-0.388977	-0.720532			-0.665203			-0.36297				0.933973	0.569403	0.377254	-0.172795	-3.02923	-0.435366
tr|A0A3B3HTX5|A0A3B3HTX5_ORYLA	tr|A0A3B3HTX5|A0A3B3HTX5_ORYLA	18779000	22468000	19676000	24624000	0	89351000	0	0	51270000	0	0	0		24.1626	24.4214	24.2299	24.5536		26.413			25.6116					-2.07884	-1.60718	-1.86576	-1.84076		0.342659			-0.321539				-1.22857				-2.32673	-1.75705	-2.05705	-2.02449		0.383524
tr|A0A3B3I1R7|A0A3B3I1R7_ORYLA;tr|H2LFF7|H2LFF7_ORYLA;tr|H2M293|H2M293_ORYLA;tr|A0A3B3HM83|A0A3B3HM83_ORYLA	tr|A0A3B3I1R7|A0A3B3I1R7_ORYLA;tr|H2LFF7|H2LFF7_ORYLA;tr|H2M293|H2M293_ORYLA;tr|A0A3B3HM83|A0A3B3HM83_ORYLA	10839000	7920500	7811700	0	0	0	0	0	0	0	0	0		23.3697	22.9172	22.8972											-2.87173	-3.11139	-3.19849										-3.06054				-3.21417	-3.40153	-3.52641
tr|A0A3B3I5S3|A0A3B3I5S3_ORYLA	tr|A0A3B3I5S3|A0A3B3I5S3_ORYLA	8520900	6523900	6668600	0	0	0	0	0	0	0	0	0		23.0226	22.6373	22.669											-3.21888	-3.39124	-3.42675										-3.34562				-3.60272	-3.70748	-3.77806
tr|A0A3B3I5X1|A0A3B3I5X1_ORYLA;tr|H2M3C8|H2M3C8_ORYLA	tr|A0A3B3I5X1|A0A3B3I5X1_ORYLA;tr|H2M3C8|H2M3C8_ORYLA	7767700	6998800	6846600	0	0	0	6380800	0	0	0	0	0		22.8891	22.7387	22.707				22.6053							-3.3524	-3.28987	-3.38874				-3.65318						-3.42105				-3.75216	-3.59666	-3.73616
tr|H2LLZ8|H2LLZ8_ORYLA;tr|A0A3B3ICW0|A0A3B3ICW0_ORYLA;tr|H2L918|H2L918_ORYLA	tr|H2LLZ8|H2LLZ8_ORYLA;tr|A0A3B3ICW0|A0A3B3ICW0_ORYLA;tr|H2L918|H2L918_ORYLA	19961000	15127000	15197000	0	0	10685000	6279100	0	0	0	0	0		24.2507	23.8506	23.8573			23.3491	22.5821							-1.99077	-2.17792	-2.23842			-2.72124	-3.67636						-2.56094				-2.22816	-2.38102	-2.4679			-3.04577
tr|H2L6J0|H2L6J0_ORYLA	tr|H2L6J0|H2L6J0_ORYLA	0	0	0	0	0	0	0	0	0	28259000	29466000	0											24.7522	24.8125												-1.5383	-1.39041		-1.46436
tr|H2L6K2|H2L6K2_ORYLA	tr|H2L6K2|H2L6K2_ORYLA	5337000	8537700	6895800	0	0	0	0	0	0	0	0	0		22.3476	23.0254	22.7173											-3.89386	-3.00313	-3.37841										-3.42513				-4.35818	-3.28318	-3.72477
tr|H2LK47|H2LK47_ORYLA	tr|H2LK47|H2LK47_ORYLA	7014900	5758800	5157200	0	0	0	0	2261100	0	0	0	0		22.742	22.4573	22.2982					21.1086						-3.49946	-3.57121	-3.79754					-5.01167					-3.96997				-3.91676	-3.90423	-4.18687
tr|H2LQW1|H2LQW1_ORYLA	tr|H2LQW1|H2LQW1_ORYLA	6626100	7269200	0	4134300	0	0	3650400	0	2012800	0	0	0		22.6597	22.7934		21.9792			21.7996		20.9408					-3.58173	-3.23518		-4.41511			-4.45886		-4.99238				-4.13665				-4.00883	-3.53687		-4.85579
tr|H2LSA0|H2LSA0_ORYLA	tr|H2LSA0|H2LSA0_ORYLA	85234000	65682000	73085000	75997000	59191000	67500000	46629000	42601000	39251000	37783000	37543000	0		26.3449	25.969	26.1231	26.1794	25.8189	26.0084	25.4747	25.3444	25.2262	25.1712	25.162			0.103472	-0.0595525	0.0273735	-0.214885	-0.987025	-0.0619374	-0.783759	-0.775882	-0.706924	-1.11928	-1.04092		-0.510847				0.11581	-0.0651058	0.0301799	-0.236333	-1.12007	-0.069324
tr|H2LZW7|H2LZW7_ORYLA;tr|H2LZW5|H2LZW5_ORYLA;tr|A0A3B3HEF1|A0A3B3HEF1_ORYLA	tr|H2LZW7|H2LZW7_ORYLA;tr|H2LZW5|H2LZW5_ORYLA;tr|A0A3B3HEF1|A0A3B3HEF1_ORYLA	6729900	4692800	4723900	0	0	0	0	2781600	0	0	0	0		22.6822	22.162	22.1715					21.4075						-3.5593	-3.86653	-3.92415					-4.71278					-4.01569				-3.98373	-4.22709	-4.32646
tr|H2M5U1|H2M5U1_ORYLA	tr|H2M5U1|H2M5U1_ORYLA	8897400	11376000	10363000	0	0	0	0	0	0	0	0	0		23.085	23.4395	23.3049											-3.1565	-2.58906	-2.79076										-2.84544				-3.5329	-2.83049	-3.07687
tr|H2MAY7|H2MAY7_ORYLA	tr|H2MAY7|H2MAY7_ORYLA	10555000	8784400	8075300	0	0	2345400	0	0	0	0	0	0		23.3314	23.0665	22.9451			21.1614								-2.91003	-2.96203	-3.15061			-4.90892							-3.4829				-3.25704	-3.23825	-3.47362			-5.49435
tr|H2MBJ4|H2MBJ4_ORYLA	tr|H2MBJ4|H2MBJ4_ORYLA	7392900	7684800	7780300	5377800	0	5574000	3781200	0	2325900	0	0	0		22.8177	22.8736	22.8914	22.3586		22.4103	21.8504		21.1494					-3.42375	-3.15497	-3.2043	-4.03574		-3.66004	-4.40807		-4.78379				-3.81009				-3.83201	-3.44918	-3.53281	-4.43855		-4.09653
tr|H2MFF9|H2MFF9_ORYLA	tr|H2MFF9|H2MFF9_ORYLA	3350200	4769300	0	0	5141700	4025300	0	0	0	0	0	0		21.6758	22.1853			22.2938	21.9407								-4.56564	-3.8432			-4.51209	-4.12966							-4.26265				-5.11007	-4.20158			-5.12029	-4.62215
tr|H2MKJ1|H2MKJ1_ORYLA	tr|H2MKJ1|H2MKJ1_ORYLA	7255500	4984100	5127300	7541200	0	4178600	0	0	0	0	0	0		22.7906	22.2489	22.2898	22.8464		21.9946								-3.45081	-3.77965	-3.80593	-3.54796		-4.07573							-3.73202				-3.8623	-4.1321	-4.19612	-3.90209		-4.5618
[truncated: 18 more columns]

## Sheet: data analysis
			0mg/L_rep1	0mg/L_rep2	0mg/L_rep3	5mg/L_HA_rep1	5mg/L_HA_rep2	5mg/L_HA_rep3	40mg/L_HA_rep1	40mg/L_HA_rep2	40mg/L_HA_rep3	80mg/L_HA_rep1	80mg/L_HA_rep2	80mg/L_HA_rep3	5mg/L_HA	40mg/L_HA	80mg/L_HA
Protein IDs	Majority protein IDs	Majority protein Uniprot IDs													log2 Fold change	log2 Fold change	log2 Fold change
tr|H2M6N3|H2M6N3_ORYLA;tr|A0A3B3H564|A0A3B3H564_ORYLA	tr|H2M6N3|H2M6N3_ORYLA	H2M6N3	8.39331	8.31994	8.38272	6.49199	6.00147	6.79761	7.26805	7.36432	7.57874	5.33342	5.46836	5.05246	-1.93497	-0.961621	-3.08058
tr|A0A3B3HP95|A0A3B3HP95_ORYLA;tr|H2LNM8|H2LNM8_ORYLA;tr|A0A3B3I046|A0A3B3I046_ORYLA	tr|A0A3B3HP95|A0A3B3HP95_ORYLA;tr|H2LNM8|H2LNM8_ORYLA;tr|A0A3B3I046|A0A3B3I046_ORYLA	A0A3B3HP95	8.38711	8.32336	8.27012	6.99122	6.45756	7.26881	7.73098	7.90801	8.06871	5.48092	5.6976	5.22819	-1.421	-0.424293	-2.85796
tr|H2M6U1|H2M6U1_ORYLA;tr|A0A3B3IBI8|A0A3B3IBI8_ORYLA;tr|H2LIX8|H2LIX8_ORYLA	tr|H2M6U1|H2M6U1_ORYLA;tr|A0A3B3IBI8|A0A3B3IBI8_ORYLA	H2M6U1	3.58354	3.64476	3.63691	1.6387	0.989596	1.82531	2.276	2.36169	2.54702	-0.279228	-0.171065	-0.694841	-2.1372	-1.22683	-4.00345
tr|H2LP13|H2LP13_ORYLA	tr|H2LP13|H2LP13_ORYLA	H2LP13	6.81866	6.73632	6.76029	5.36944	4.7857	5.59783	6.08309	6.15126	6.27049	4.18267	4.11065	3.72061	-1.52077	-0.603478	-2.76712
tr|H2MBD1|H2MBD1_ORYLA	tr|H2MBD1|H2MBD1_ORYLA	H2MBD1	2.7541	2.75878	2.65663	1.77281	1.11002	1.9726	2.04476	1.94658	1.95999	-2.0985	-1.42912	-2.71154	-1.1047	-0.739392	-4.80289
tr|H2LRL9|H2LRL9_ORYLA	tr|H2LRL9|H2LRL9_ORYLA	H2LRL9	3.9827	4.09126	3.98302	2.02924	1.5987	2.35224	2.53661	2.68273	2.80716	0.0930545	1.7811	-0.943347	-2.0256	-1.3435	-3.70873
tr|H2MVB4|H2MVB4_ORYLA	tr|H2MVB4|H2MVB4_ORYLA	H2MVB4	-2.17196	-1.56857	-1.34417	-2.55113	-3.17121	-1.96962	-8.05566	-2.28112	-1.33794	-9.26092	-9.71413	-10.0998	-0.869087	-2.19667	-7.99673
tr|H2LQ37|H2LQ37_ORYLA;tr|A0A3B3HZZ6|A0A3B3HZZ6_ORYLA	tr|H2LQ37|H2LQ37_ORYLA;tr|A0A3B3HZZ6|A0A3B3HZZ6_ORYLA	H2LQ37	5.32178	5.42556	5.35555	3.856	3.22978	4.00806	4.64952	4.76585	4.98954	2.38587	2.54224	1.85727	-1.66968	-0.565989	-3.10583
tr|H2MWU7|H2MWU7_ORYLA;tr|A0A3B3HDA6|A0A3B3HDA6_ORYLA	tr|H2MWU7|H2MWU7_ORYLA;tr|A0A3B3HDA6|A0A3B3HDA6_ORYLA	H2MWU7	1.7838	2.0365	1.99834	1.00114	0.561976	1.30028	1.31638	1.31605	1.39571	-1.42284	-1.18929	-1.58846	-0.985082	-0.596832	-3.33975
tr|H2MLX9|H2MLX9_ORYLA	tr|H2MLX9|H2MLX9_ORYLA	H2MLX9	9.98584	9.81237	9.86341	12.6894	12.885	13.407	12.2745	12.5656	12.6969	15.1825	15.5405	15.259	3.10656	2.62512	5.44011
tr|H2MPL0|H2MPL0_ORYLA;tr|A0A3B3ILR8|A0A3B3ILR8_ORYLA;sp|P79819|TRFE_ORYLA	tr|H2MPL0|H2MPL0_ORYLA;tr|A0A3B3ILR8|A0A3B3ILR8_ORYLA;sp|P79819|TRFE_ORYLA	H2MPL0	7.23117	7.51641	7.50668	6.6061	6.21648	6.92692	7.10485	7.26188	7.41925	5.78948	5.75681	5.42589	-0.834921	-0.156096	-1.7607
tr|H2M2K4|H2M2K4_ORYLA	tr|H2M2K4|H2M2K4_ORYLA	H2M2K4	4.09217	4.33393	4.3882	1.10272	0.0115123	1.15874	2.70614	2.9236	3.11947	-1.37607	-1.35254	-1.91072	-3.51377	-1.35503	-5.81788
tr|H2LFT1|H2LFT1_ORYLA;tr|A0A3B3HLW9|A0A3B3HLW9_ORYLA;tr|A0A3B3IJN2|A0A3B3IJN2_ORYLA;tr|A0A3B3IKD8|A0A3B3IKD8_ORYLA;tr|A0A3B3HT06|A0A3B3HT06_ORYLA	tr|H2LFT1|H2LFT1_ORYLA;tr|A0A3B3HLW9|A0A3B3HLW9_ORYLA;tr|A0A3B3IJN2|A0A3B3IJN2_ORYLA	H2LFT1	1.7244	1.80402	1.70835	-0.866292	-4.43322	-1.00524	0.199777	0.194878	-0.198811	-6.80093	-6.75159	-8.24275	-3.84717	-1.68031	-9.01068
tr|H2MT65|H2MT65_ORYLA	tr|H2MT65|H2MT65_ORYLA	H2MT65	4.1502	4.13247	3.99694	2.0766	1.65038	2.14491	2.57144	2.66563	2.89581	0.503173	0.41679	-0.15383	-2.13591	-1.38224	-3.83783
tr|H2M5C0|H2M5C0_ORYLA;tr|A0A3B3H5X1|A0A3B3H5X1_ORYLA	tr|H2M5C0|H2M5C0_ORYLA;tr|A0A3B3H5X1|A0A3B3H5X1_ORYLA	H2M5C0	4.79105	4.90001	4.86846	1.72732	2.10143	2.05714	3.91704	4.01309	4.40136	0.867131	0.673404	0.509483	-2.89121	-0.742679	-4.16984
tr|H2M249|H2M249_ORYLA	tr|H2M249|H2M249_ORYLA	H2M249	4.42756	4.3642	4.36241	2.39828	1.78831	2.59045	3.32802	3.40954	3.53208	1.49152	1.39761	0.711346	-2.12571	-0.961507	-3.18457
tr|H2LAX9|H2LAX9_ORYLA	tr|H2LAX9|H2LAX9_ORYLA	H2LAX9	4.30724	4.26745	4.2743	3.48994	2.88884	3.652	3.03443	3.25868	3.48144	1.81977	2.00208	1.03234	-0.939408	-1.02481	-2.66494
tr|H2M2A3|H2M2A3_ORYLA;tr|H2M2B8|H2M2B8_ORYLA;tr|A0A3B3I6B6|A0A3B3I6B6_ORYLA;tr|H2MWK6|H2MWK6_ORYLA	tr|H2M2A3|H2M2A3_ORYLA	H2M2A3	2.24874	2.39865	2.39853	0.47225	0.183658	0.869403	1.18808	1.30888	1.53093	-2.49329	-1.98923	-2.33968	-1.8402	-1.00601	-4.62271
tr|P79816|P79816_ORYLA;tr|A0A3B3HMA3|A0A3B3HMA3_ORYLA;tr|A0A3B3HXQ4|A0A3B3HXQ4_ORYLA	tr|P79816|P79816_ORYLA	P79816	3.15049	3.18509	3.03649	1.42858	0.808551	1.27197	2.01409	1.86479	2.17962	-0.943205	-0.829344	-3.69986	-1.95432	-1.10452	-4.94816
tr|A0A3B3IMH1|A0A3B3IMH1_ORYLA;tr|A0A3B3I8L1|A0A3B3I8L1_ORYLA;tr|A0A3B3I0F7|A0A3B3I0F7_ORYLA;tr|A0A3B3IKR4|A0A3B3IKR4_ORYLA;tr|A0A3B3H6D5|A0A3B3H6D5_ORYLA;tr|H2LNN9|H2LNN9_ORYLA;tr|A0A3B3HDI7|A0A3B3HDI7_ORYLA;tr|A0A3B3HUB2|A0A3B3HUB2_ORYLA;tr|A0A3B3IE78|A0A3B3IE78_ORYLA;tr|A0A3B3IHP7|A0A3B3IHP7_ORYLA	tr|A0A3B3IMH1|A0A3B3IMH1_ORYLA;tr|A0A3B3I8L1|A0A3B3I8L1_ORYLA;tr|A0A3B3I0F7|A0A3B3I0F7_ORYLA;tr|A0A3B3IKR4|A0A3B3IKR4_ORYLA;tr|A0A3B3H6D5|A0A3B3H6D5_ORYLA;tr|H2LNN9|H2LNN9_ORYLA;tr|A0A3B3HDI7|A0A3B3HDI7_ORYLA;tr|A0A3B3HUB2|A0A3B3HUB2_ORYLA;tr|A0A3B3IE78|A0A3B3IE78_ORYLA;tr|A0A3B3IHP7|A0A3B3IHP7_ORYLA	A0A3B3IMH1	1.71232	1.72244	1.7363	0.356307	-0.158903	0.566148	1.05244	1.15469	1.2152	-1.67835	-1.86242	-2.59105	-1.46917	-0.582909	-3.76762
tr|H2MFZ1|H2MFZ1_ORYLA;tr|A0A3B3IJ08|A0A3B3IJ08_ORYLA	tr|H2MFZ1|H2MFZ1_ORYLA;tr|A0A3B3IJ08|A0A3B3IJ08_ORYLA	H2MFZ1	5.79838	5.73858	5.52918	9.46379	9.08285	9.75302	8.90991	9.24768	9.49839	10.9279	11.2425	10.8319	3.74451	3.52995	5.31208
tr|H2MD32|H2MD32_ORYLA	tr|H2MD32|H2MD32_ORYLA	H2MD32	2.77095	3.00203	2.89176	2.56363	2.14259	2.80511	2.42995	2.61379	2.72289	-0.895749	0.611409	-0.0191226	-0.384471	-0.299369	-2.9894
tr|A0A3B3H4C1|A0A3B3H4C1_ORYLA;tr|H2M6L7|H2M6L7_ORYLA	tr|A0A3B3H4C1|A0A3B3H4C1_ORYLA;tr|H2M6L7|H2M6L7_ORYLA	A0A3B3H4C1	3.0029	2.99711	2.97769	1.62539	0.91248	1.68104	2.1051	2.13066	2.15111	-0.946961	-1.53096	-3.03388	-1.58626	-0.863608	-4.82983
tr|H2N0V5|H2N0V5_ORYLA	tr|H2N0V5|H2N0V5_ORYLA	H2N0V5	-0.997498	-0.662606	-0.634375	-7.74963	-8.02621	-2.73047	-2.89234	-3.12471	-8.07005	-9.34035	-9.72604	-10.212	-5.40395	-3.93088	-8.99462
tr|H2LCR1|H2LCR1_ORYLA	tr|H2LCR1|H2LCR1_ORYLA	H2LCR1	4.33582	4.40367	4.36996	3.72653	3.24671	3.82734	3.24018	3.42862	3.57736	1.32365	1.892	1.22422	-0.769622	-0.954427	-2.88986
tr|H2M355|H2M355_ORYLA;tr|H2M349|H2M349_ORYLA;tr|A0A3B3HIX9|A0A3B3HIX9_ORYLA	tr|H2M355|H2M355_ORYLA;tr|H2M349|H2M349_ORYLA;tr|A0A3B3HIX9|A0A3B3HIX9_ORYLA	H2M355	4.48933	4.73242	4.69794	3.93627	3.33594	4.17795	2.96472	3.18848	3.43916	2.8162	3.18545	2.60111	-0.823177	-1.44245	-1.77231
tr|H2LB33|H2LB33_ORYLA;CON__P02676	tr|H2LB33|H2LB33_ORYLA	H2LB33	3.61478	3.87881	3.83391	3.27102	2.44969	3.33635	3.04815	2.93998	2.99491	0.996331	1.46689	0.958703	-0.756814	-0.781485	-2.63519
tr|H2M2R4|H2M2R4_ORYLA	tr|H2M2R4|H2M2R4_ORYLA	H2M2R4	4.73251	4.67889	4.70394	3.33026	2.54133	3.49751	4.38701	4.41895	4.64033	2.25278	2.21882	1.36651	-1.58208	-0.223017	-2.75908
tr|H2LAM8|H2LAM8_ORYLA	tr|H2LAM8|H2LAM8_ORYLA	H2LAM8	1.6539	1.62674	1.59596	1.07135	0.0995842	1.26287	0.654804	0.882252	0.98811	-2.23344	-3.73845	-10.2068	-0.814265	-0.783813	-7.01843
tr|H2N0N0|H2N0N0_ORYLA	tr|H2N0N0|H2N0N0_ORYLA	H2N0N0	0.371792	0.5518	0.458732	-1.50483	-2.79566	-1.40312	-0.664937	-0.784916	-0.745404	-9.25362	-9.73693	-10.2228	-2.36198	-1.19253	-10.1986
tr|A0A3B3HA48|A0A3B3HA48_ORYLA;tr|A0A3B3HX27|A0A3B3HX27_ORYLA;tr|H2MIT6|H2MIT6_ORYLA	tr|A0A3B3HA48|A0A3B3HA48_ORYLA;tr|A0A3B3HX27|A0A3B3HX27_ORYLA;tr|H2MIT6|H2MIT6_ORYLA	A0A3B3HA48	0	0.26904	0.202801	-1.19162	-1.94076	-1.13522	-0.984502	-0.864021	-0.684918	-9.13235	-9.84291	-5.92873	-1.57981	-1.00176	-8.45861
tr|A0A3B3HKZ1|A0A3B3HKZ1_ORYLA	tr|A0A3B3HKZ1|A0A3B3HKZ1_ORYLA	A0A3B3HKZ1	-0.220162	-0.691846	-0.232842	-3.57913	-8.01674	-4.18761	-2.14444	-2.11821	-2.32399	-9.2494	-9.76197	-10.1661	-4.87954	-1.81393	-9.3442
tr|A0A3B3IJN6|A0A3B3IJN6_ORYLA;tr|A0A3B3HQF9|A0A3B3HQF9_ORYLA;tr|H2MZX2|H2MZX2_ORYLA;CON__P00735	tr|A0A3B3IJN6|A0A3B3IJN6_ORYLA;tr|A0A3B3HQF9|A0A3B3HQF9_ORYLA;tr|H2MZX2|H2MZX2_ORYLA	A0A3B3IJN6	1.81994	1.79334	1.65048	0.875707	-0.44922	0.684522	-0.122897	-0.0301902	-0.779776	-0.793202	-0.577793	-1.55599	-1.38425	-2.06554	-2.73025
tr|H2LW76|H2LW76_ORYLA;tr|A0A3B3IC02|A0A3B3IC02_ORYLA;tr|A0A3B3IHY9|A0A3B3IHY9_ORYLA	tr|H2LW76|H2LW76_ORYLA;tr|A0A3B3IC02|A0A3B3IC02_ORYLA;tr|A0A3B3IHY9|A0A3B3IHY9_ORYLA	H2LW76	3.3251	3.39655	3.31022	1.85101	1.22305	2.07296	1.75312	1.79241	2.01557	0.773867	0.717888	0.0191226	-1.62828	-1.49025	-2.84033
tr|H2L804|H2L804_ORYLA;tr|A0A3B3IBT0|A0A3B3IBT0_ORYLA	tr|H2L804|H2L804_ORYLA;tr|A0A3B3IBT0|A0A3B3IBT0_ORYLA	H2L804	3.18078	3.32853	3.15014	2.33138	1.85212	2.66447	2.12994	2.32694	2.52625	1.37675	1.53404	0.950169	-0.93716	-0.892106	-1.93283
tr|H2LFK2|H2LFK2_ORYLA;tr|H2LFK0|H2LFK0_ORYLA	tr|H2LFK2|H2LFK2_ORYLA;tr|H2LFK0|H2LFK0_ORYLA	H2LFK2	3.55094	3.58491	3.49965	2.12097	1.48247	2.14272	2.32405	2.36877	2.39334	0.697725	0.713736	0.280727	-1.62978	-1.18311	-2.9811
tr|H2LPL6|H2LPL6_ORYLA;tr|H2LIY2|H2LIY2_ORYLA;tr|A0A3B3I8F0|A0A3B3I8F0_ORYLA;tr|H2LL29|H2LL29_ORYLA	tr|H2LPL6|H2LPL6_ORYLA	H2LPL6	0.679325	0.778027	0.586084	-0.350363	-0.807676	0.0101887	-0.651953	-0.636111	-0.379867	-2.74284	-3.62051	-4.09267	-1.06376	-1.23712	-4.16648
tr|A0A3B3I369|A0A3B3I369_ORYLA;tr|A0A3B3HZW1|A0A3B3HZW1_ORYLA;tr|A0A3B3HSQ0|A0A3B3HSQ0_ORYLA;tr|H2MUF3|H2MUF3_ORYLA;tr|H2L470|H2L470_ORYLA	tr|A0A3B3I369|A0A3B3I369_ORYLA	A0A3B3I369	-0.290071	-0.107723	-0.161345	-1.05632	-1.72683	-0.805816	-1.28782	-1.3317	-1.17427	-1.97208	-2.06069	-9.96752	-1.00994	-1.07822	-4.48039
tr|A0A3B3H5L1|A0A3B3H5L1_ORYLA;tr|H2LZF9|H2LZF9_ORYLA	tr|A0A3B3H5L1|A0A3B3H5L1_ORYLA;tr|H2LZF9|H2LZF9_ORYLA	A0A3B3H5L1	1.19499	1.09371	1.11167	5.31767	4.65283	5.55108	4.6228	4.80263	5.04799	5.26079	5.41798	4.78645	4.0404	3.69101	4.02162
tr|A0A3B3I0Q1|A0A3B3I0Q1_ORYLA;tr|H2LDN1|H2LDN1_ORYLA	tr|A0A3B3I0Q1|A0A3B3I0Q1_ORYLA;tr|H2LDN1|H2LDN1_ORYLA	A0A3B3I0Q1	4.12651	3.86317	3.80515	1.8273	1.20597	1.7138	2.68208	2.45345	2.82734	0.846143	1.03242	0.331482	-2.34925	-1.27732	-3.19493
tr|H2M1Q0|H2M1Q0_ORYLA;tr|A0A3B3H286|A0A3B3H286_ORYLA	tr|H2M1Q0|H2M1Q0_ORYLA;tr|A0A3B3H286|A0A3B3H286_ORYLA	H2M1Q0	-0.250419	0	-0.22138	-1.78305	-8.00595	-1.65162	-1.26746	-1.08145	-0.745404	-9.2523	-9.66817	-10.0773	-3.65627	-0.874171	-9.50865
tr|H2MIX9|H2MIX9_ORYLA	tr|H2MIX9|H2MIX9_ORYLA	H2MIX9	-0.536512	-0.315562	-0.330612	-3.80424	-4.21625	-3.43504	-2.98207	-2.27652	-2.64967	-9.30768	-9.64481	-10.0231	-3.42428	-2.24186	-9.2643
tr|H2LRP2|H2LRP2_ORYLA	tr|H2LRP2|H2LRP2_ORYLA	H2LRP2	0.429812	0.505242	0.377184	-1.68868	-2.36216	-1.68354	-1.27223	-1.19317	-1.2252	-9.37383	-9.83679	-5.18011	-2.34887	-1.66761	-8.56766
tr|H2MFX3|H2MFX3_ORYLA;tr|A0A3B3IFU0|A0A3B3IFU0_ORYLA	tr|H2MFX3|H2MFX3_ORYLA;tr|A0A3B3IFU0|A0A3B3IFU0_ORYLA	H2MFX3	-0.678738	-0.586004	-0.787827	2.84301	2.21659	3.18885	2.56366	2.71971	2.97151	3.6445	3.64192	3.08381	3.43367	3.43581	4.14093
tr|H2M802|H2M802_ORYLA	tr|H2M802|H2M802_ORYLA	H2M802	4.61029	4.74043	4.64645	4.28257	3.58038	4.46802	4.26708	4.3814	4.4558	3.78043	3.76462	3.21368	-0.555398	-0.297628	-1.07948
tr|H2MMF6|H2MMF6_ORYLA	tr|H2MMF6|H2MMF6_ORYLA	H2MMF6	5.18612	4.76892	4.53753	3.46006	2.90558	3.45944	2.6988	2.46945	2.66998	1.80675	1.70861	1.28605	-1.55583	-2.21811	-3.23039
tr|H2M6Q1|H2M6Q1_ORYLA	tr|H2M6Q1|H2M6Q1_ORYLA	H2M6Q1	0.309005	0.335671	0.395157	-1.95811	-1.76403	-0.842428	-2.00175	-3.85815	-2.87677	-9.21906	-9.82627	-10.214	-1.86813	-3.25883	-10.0997
tr|A0A3B3HDY6|A0A3B3HDY6_ORYLA;tr|A0A3B3I7V4|A0A3B3I7V4_ORYLA;tr|A0A3B3HYS4|A0A3B3HYS4_ORYLA;tr|A0A3B3HVK5|A0A3B3HVK5_ORYLA;tr|A0A3B3I0Z3|A0A3B3I0Z3_ORYLA	tr|A0A3B3HDY6|A0A3B3HDY6_ORYLA;tr|A0A3B3I7V4|A0A3B3I7V4_ORYLA;tr|A0A3B3HYS4|A0A3B3HYS4_ORYLA;tr|A0A3B3HVK5|A0A3B3HVK5_ORYLA;tr|A0A3B3I0Z3|A0A3B3I0Z3_ORYLA	A0A3B3HDY6	1.51716	1.63109	1.54884	0.0881863	-0.419419	0.373462	0.0740836	0.596398	0.35459	-9.24492	-9.84929	-2.81474	-1.55162	-1.22401	-8.86868
tr|H2L5B8|H2L5B8_ORYLA;tr|H2L5C0|H2L5C0_ORYLA	tr|H2L5B8|H2L5B8_ORYLA;tr|H2L5C0|H2L5C0_ORYLA	H2L5B8	-0.135064	-0.0473405	-0.20535	-1.01149	-2.30329	-1.34796	-2.38004	-3.22404	-1.86012	-9.30918	-3.45856	-5.84088	-1.42499	-2.35882	-6.07362
tr|H2M0U7|H2M0U7_ORYLA	tr|H2M0U7|H2M0U7_ORYLA	H2M0U7	2.3901	2.78051	2.61299	5.36846	5.03414	5.66324	4.9037	4.95676	5.44718	6.7272	7.05154	6.42823	2.76074	2.50801	4.14112
tr|H2MEU2|H2MEU2_ORYLA	tr|H2MEU2|H2MEU2_ORYLA	H2MEU2	1.35559	1.67543	1.62801	1.63947	0.958734	1.86384	1.18443	1.15123	1.09805	-1.69828	-1.74043	-3.19234	-0.0656616	-0.408439	-3.76336
tr|A0A3B3HWL8|A0A3B3HWL8_ORYLA;tr|A0A3B3H930|A0A3B3H930_ORYLA;tr|A0A3B3HIR9|A0A3B3HIR9_ORYLA;tr|A0A3B3INS4|A0A3B3INS4_ORYLA	tr|A0A3B3HWL8|A0A3B3HWL8_ORYLA;tr|A0A3B3H930|A0A3B3H930_ORYLA;tr|A0A3B3HIR9|A0A3B3HIR9_ORYLA;tr|A0A3B3INS4|A0A3B3INS4_ORYLA	A0A3B3HWL8	6.00259	6.07729	5.95248	5.64088	4.86306	5.82696	5.39696	5.39504	5.65906	4.9013	4.78649	4.43902	-0.567151	-0.527097	-1.30185
tr|H2MEX1|H2MEX1_ORYLA;tr|A0A3B3HYZ2|A0A3B3HYZ2_ORYLA;tr|A0A3B3IIG1|A0A3B3IIG1_ORYLA	tr|H2MEX1|H2MEX1_ORYLA;tr|A0A3B3HYZ2|A0A3B3HYZ2_ORYLA;tr|A0A3B3IIG1|A0A3B3IIG1_ORYLA	H2MEX1	1.05806	1.19939	1.1416	0.477185	-0.220317	0.581408	-0.138782	-0.0171834	-0.0672717	-1.80905	-1.98433	-2.95987	-0.853592	-1.20743	-3.3841
tr|A0A3B3IEL6|A0A3B3IEL6_ORYLA	tr|A0A3B3IEL6|A0A3B3IEL6_ORYLA	A0A3B3IEL6	8.65241	8.43706	8.34065	9.87893	9.8572	10.305	9.23169	9.32435	9.24553	11.4326	11.8682	11.1037	1.537	0.790482	2.99146
tr|H2LN13|H2LN13_ORYLA;REV__tr|H2M081|H2M081_ORYLA;REV__tr|A0A3B3ICN9|A0A3B3ICN9_ORYLA;REV__tr|A0A3B3H8N9|A0A3B3H8N9_ORYLA;REV__tr|A0A3B3I833|A0A3B3I833_ORYLA	tr|H2LN13|H2LN13_ORYLA	H2LN13	0.899596	0.734664	0.667004	-0.510854	-1.0778	-0.46734	-0.800844	-0.771111	-0.700234	-9.24984	-3.88295	-9.97208	-1.45242	-1.52448	-8.46871
tr|H2MAG7|H2MAG7_ORYLA;tr|A0A3B3HL53|A0A3B3HL53_ORYLA	tr|H2MAG7|H2MAG7_ORYLA;tr|A0A3B3HL53|A0A3B3HL53_ORYLA	H2MAG7	3.98936	4.03997	3.87278	2.99828	2.35893	3.08091	2.50384	2.36988	2.4984	0.591012	0.706406	0.0358566	-1.15466	-1.50999	-3.52294
tr|H2MG05|H2MG05_ORYLA	tr|H2MG05|H2MG05_ORYLA	H2MG05	3.17087	2.96537	2.92729	4.23129	3.61771	4.31256	4.0104	4.09289	4.19537	5.43125	5.57477	5.0951	1.03267	1.07838	2.34586
tr|H2MEZ4|H2MEZ4_ORYLA	tr|H2MEZ4|H2MEZ4_ORYLA	H2MEZ4	3.24677	3.2601	3.1779	2.51373	1.70166	2.62044	2.18217	2.25212	2.30639	-0.180589	0.0829889	-1.06964	-0.949648	-0.981367	-3.61734
tr|A0A3B3HMA9|A0A3B3HMA9_ORYLA	tr|A0A3B3HMA9|A0A3B3HMA9_ORYLA	A0A3B3HMA9	1.13353	1.00974	0.919077	0	-3.88147	-0.375077	-0.763898	-0.977419	-0.893692	-2.85457	-2.93676	-2.90433	-2.43963	-1.89912	-3.91933
tr|H2M1L8|H2M1L8_ORYLA;tr|A0A3B3I8Z1|A0A3B3I8Z1_ORYLA;tr|H2M1M0|H2M1M0_ORYLA	tr|H2M1L8|H2M1L8_ORYLA;tr|A0A3B3I8Z1|A0A3B3I8Z1_ORYLA;tr|H2M1M0|H2M1M0_ORYLA	H2M1L8	-0.913464	-0.782397	-0.749315	-2.01864	-2.89514	-1.39565	-1.36605	-1.60729	-1.47741	-9.23429	-9.72012	-10.1131	-1.28809	-0.668527	-8.87413
tr|H2L6Q4|H2L6Q4_ORYLA;tr|A0A3B3HY88|A0A3B3HY88_ORYLA	tr|H2L6Q4|H2L6Q4_ORYLA;tr|A0A3B3HY88|A0A3B3HY88_ORYLA	H2L6Q4	3.18639	3.68679	3.57169	6.53813	6.293	6.94718	5.64741	5.86353	5.84982	8.94	9.35205	8.89992	3.11115	2.3053	5.58237
tr|H2LF82|H2LF82_ORYLA	tr|H2LF82|H2LF82_ORYLA	H2LF82	-2.17634	-1.6424	-1.64757	-2.81023	-3.37509	-2.60897	-3.32137	-3.85082	-4.4738	-9.18482	-9.86602	-10.0866	-1.10933	-2.05989	-7.89038
tr|H2MRT2|H2MRT2_ORYLA	tr|H2MRT2|H2MRT2_ORYLA	H2MRT2	-1.66821	-1.24899	-1.5681	-2.44687	-3.63222	-3.20447	-7.97879	-3.58893	-7.99128	-9.12109	-9.66015	-10.1274	-1.59942	-5.02457	-8.1411
tr|H2MET2|H2MET2_ORYLA	tr|H2MET2|H2MET2_ORYLA	H2MET2	0.255554	0.122494	-0.00667634	-1.70746	-7.98624	-1.60105	-8.06073	-8.1344	-2.17565	-9.12476	-9.65987	-10.0421	-3.88871	-6.24739	-9.73269
tr|A0A3B3I979|A0A3B3I979_ORYLA	tr|A0A3B3I979|A0A3B3I979_ORYLA	A0A3B3I979	1.38805	1.58731	1.51788	3.78608	3.1708	3.91065	2.39188	2.55533	2.61119	4.83895	4.8786	4.37428	2.12476	1.02172	3.19953
tr|A0A3B3I445|A0A3B3I445_ORYLA;tr|A0A3B3HPC8|A0A3B3HPC8_ORYLA;tr|A0A3B3HEX2|A0A3B3HEX2_ORYLA;tr|H2M8K8|H2M8K8_ORYLA;tr|A0A3B3IG55|A0A3B3IG55_ORYLA;tr|A0A3B3I3R7|A0A3B3I3R7_ORYLA;tr|A0A3B3HGH0|A0A3B3HGH0_ORYLA;tr|A0A3B3IEZ3|A0A3B3IEZ3_ORYLA;tr|A0A3B3HXT1|A0A3B3HXT1_ORYLA;tr|A0A3B3HG95|A0A3B3HG95_ORYLA;tr|A0A3B3HW34|A0A3B3HW34_ORYLA;tr|A0A3B3IM76|A0A3B3IM76_ORYLA;tr|A0A3B3HF73|A0A3B3HF73_ORYLA;tr|A…	tr|A0A3B3I445|A0A3B3I445_ORYLA;tr|A0A3B3HPC8|A0A3B3HPC8_ORYLA	A0A3B3I445	-1.15928	-1.06498	-1.15482	-2.23983	-2.40963	-1.65123	-2.51384	-2.12854	-2.1743	-3.29485	-2.95356	-4.1284	-0.973869	-1.14587	-2.33257
tr|A0A3B3IC86|A0A3B3IC86_ORYLA	tr|A0A3B3IC86|A0A3B3IC86_ORYLA	A0A3B3IC86	-2.2168	-2.13469	-2.41064	-7.5773	-7.81915	-4.62103	-8.16821	-4.85209	-8.23846	-9.29303	-9.7104	-10.0857	-4.41845	-4.83221	-7.44234
tr|H2L3Y0|H2L3Y0_ORYLA	tr|H2L3Y0|H2L3Y0_ORYLA	H2L3Y0	-0.165308	-0.554219	-0.652022	-1.27421	-1.88708	-1.40421	-2.06239	-1.75974	-2.31957	-9.26645	-4.4377	-4.24212	-1.06465	-1.59005	-5.52491
tr|H2LLS6|H2LLS6_ORYLA	tr|H2LLS6|H2LLS6_ORYLA	H2LLS6	-0.47338	-0.43473	-0.602764	-1.32887	-2.18097	-1.28661	-1.37206	-1.38565	-1.44596	-3.03604	-4.9644	-4.793	-1.09519	-0.8976	-3.76086
tr|H2LMQ3|H2LMQ3_ORYLA	tr|H2LMQ3|H2LMQ3_ORYLA	H2LMQ3	0.632687	0.507782	0.662038	-1.16565	-1.4463	-0.580159	-2.05763	-0.895823	-0.832445	-9.38011	-9.70221	-10.1989	-1.66487	-1.8628	-10.3612
tr|H2LPW0|H2LPW0_ORYLA	tr|H2LPW0|H2LPW0_ORYLA	H2LPW0	0.387943	0.761764	0.74192	-0.126149	-0.59328	-0.0594742	0.236794	-0.108574	0.199626	-2.55863	-9.81683	-2.23572	-0.890176	-0.52126	-5.50093
tr|H2LVZ9|H2LVZ9_ORYLA	tr|H2LVZ9|H2LVZ9_ORYLA	H2LVZ9	-1.87461	-1.7937	-1.94319	-3.29733	-7.96185	-7.96139	-3.60903	-4.08087	-4.73536	-9.36687	-9.82428	-10.122	-4.53636	-2.27125	-7.90056
tr|H2MW80|H2MW80_ORYLA;tr|H2M887|H2M887_ORYLA	tr|H2MW80|H2MW80_ORYLA	H2MW80	2.55107	2.53651	2.43436	1.94281	1.53865	2.40973	1.29901	1.51559	1.83691	2.81522	3.1863	2.82879	-0.543588	-0.956814	0.436122
tr|Q2Z1R4|Q2Z1R4_ORYLA	tr|Q2Z1R4|Q2Z1R4_ORYLA	Q2Z1R4	1.11282	1.0317	1.01366	-0.236083	-4.1808	-0.300865	-0.902482	-0.851048	-0.743428	-3.2482	-3.92908	-2.89937	-2.62531	-1.88505	-4.41161
tr|H2M0U0|H2M0U0_ORYLA	tr|H2M0U0|H2M0U0_ORYLA	H2M0U0	1.30532	1.33147	1.34136	3.32155	2.67434	3.47459	2.98584	2.94772	3.09775	3.74417	4.03898	3.45324	1.83078	1.68439	2.41941
tr|A0A3B3HM95|A0A3B3HM95_ORYLA;tr|A0A3B3HK51|A0A3B3HK51_ORYLA;tr|A0A3B3IJ95|A0A3B3IJ95_ORYLA;tr|A0A3B3ICL8|A0A3B3ICL8_ORYLA	tr|A0A3B3HM95|A0A3B3HM95_ORYLA;tr|A0A3B3HK51|A0A3B3HK51_ORYLA;tr|A0A3B3IJ95|A0A3B3IJ95_ORYLA	A0A3B3HM95	-3.11423	-2.73905	-2.68633	-7.6754	-3.92155	-2.90379	-7.9321	-4.00791	-8.08435	-9.28545	-6.06288	-10.0339	-1.98704	-3.82825	-5.6142
tr|A0A3B3HNG2|A0A3B3HNG2_ORYLA	tr|A0A3B3HNG2|A0A3B3HNG2_ORYLA	A0A3B3HNG2	0.700039	0.533505	0.52781	0.285632	-0.495644	0.131812	0.0934335	0.0171834	0.0672717	-0.713061	-1.35224	-1.22715	-0.613185	-0.527822	-1.6846
tr|A0A3B3I241|A0A3B3I241_ORYLA;tr|A0A3B3IK26|A0A3B3IK26_ORYLA;tr|H2LUJ8|H2LUJ8_ORYLA;tr|A0A3B3H855|A0A3B3H855_ORYLA;tr|A0A3B3HPW3|A0A3B3HPW3_ORYLA;tr|H2MUU8|H2MUU8_ORYLA;tr|H2MUU9|H2MUU9_ORYLA;tr|A0A3B3IH20|A0A3B3IH20_ORYLA;tr|A0A3B3I983|A0A3B3I983_ORYLA;tr|H2MRC9|H2MRC9_ORYLA;tr|H2MCV5|H2MCV5_ORYLA;tr|A0A3B3IN21|A0A3B3IN21_ORYLA;CON__Q3SX28;tr|A0A3B3IA15|A0A3B3IA15_ORYLA	tr|A0A3B3I241|A0A3B3I241_ORYLA;tr|A0A3B3IK26|A0A3B3IK26_ORYLA;tr|H2LUJ8|H2LUJ8_ORYLA;tr|A0A3B3H855|A0A3B3H855_ORYLA	A0A3B3I241	-3.29183	-2.7596	-2.98387	0.693579	-0.0115123	0.645661	0.139159	0.35398	0.416744	1.5952	1.82797	1.34742	3.45434	3.31506	4.60196
tr|A0A3B3IM43|A0A3B3IM43_ORYLA	tr|A0A3B3IM43|A0A3B3IM43_ORYLA	A0A3B3IM43	-1.80019	-2.66856	-2.80936	-1.49502	-7.99538	-2.1473	-1.90259	-2.96368	-3.30206	-9.32021	-9.8809	-10.2035	-1.4532	-0.296741	-7.37549
tr|H2L6Q9|H2L6Q9_ORYLA;tr|A0A3B3H2Q3|A0A3B3H2Q3_ORYLA	tr|H2L6Q9|H2L6Q9_ORYLA;tr|A0A3B3H2Q3|A0A3B3H2Q3_ORYLA	H2L6Q9	1.09608	0.971751	1.01881	1.50445	0.447375	1.26088	0.413253	0.56243	0.881553	1.30416	1.11208	1.02076	0.0420208	-0.409803	0.116787
tr|H2LGZ3|H2LGZ3_ORYLA	tr|H2LGZ3|H2LGZ3_ORYLA	H2LGZ3	-1.00075	-0.996161	-1.2036	-2.96422	-7.7893	-3.13749	-3.02179	-5.07122	-3.51452	-9.40765	-9.64764	-10.1944	-3.5635	-2.80234	-8.68305
tr|H2LID0|H2LID0_ORYLA	tr|H2LID0|H2LID0_ORYLA	H2LID0	-2.49811	-2.34016	-2.48378	-3.17444	-3.44751	-2.6908	-3.26342	-3.12275	-2.94867	-9.23306	-9.6867	-10.1798	-0.663567	-0.670929	-7.25918
tr|H2M9V7|H2M9V7_ORYLA;tr|H2LNF6|H2LNF6_ORYLA;tr|A0A3B3H9K8|A0A3B3H9K8_ORYLA	tr|H2M9V7|H2M9V7_ORYLA	H2M9V7	-0.606623	-0.756352	-0.778609	-1.56996	-2.37313	-1.63949	-2.00648	-1.90195	-1.82962	-0.688081	-0.49923	-1.52713	-1.147	-1.19882	-0.190954
tr|H2MAB2|H2MAB2_ORYLA	tr|H2MAB2|H2MAB2_ORYLA	H2MAB2	-2.01933	-2.17287	-2.25303	-3.02453	-7.95254	-3.20504	-2.75512	-3.30669	-8.18819	-9.20139	-9.68959	-10.1931	-2.57896	-2.60159	-7.54628
tr|H2MAB5|H2MAB5_ORYLA;tr|H2MAB3|H2MAB3_ORYLA	tr|H2MAB5|H2MAB5_ORYLA;tr|H2MAB3|H2MAB3_ORYLA	H2MAB5	4.58574	4.47451	4.45858	2.38589	1.74154	2.50992	4.12454	4.31743	4.30008	1.55403	1.78204	1.04705	-2.29382	-0.258924	-3.04523
tr|A0A3B3HAM1|A0A3B3HAM1_ORYLA	tr|A0A3B3HAM1|A0A3B3HAM1_ORYLA	A0A3B3HAM1	-1.41547	-1.18847	-1.15835	-0.0147837	-0.542996	0.273119	-0.739614	-0.851539	-0.614504	-2.018	-1.3782	-2.04915	1.15921	0.518876	-0.561021
tr|A0A3B3HTH5|A0A3B3HTH5_ORYLA;tr|H2LLD6|H2LLD6_ORYLA	tr|A0A3B3HTH5|A0A3B3HTH5_ORYLA;tr|H2LLD6|H2LLD6_ORYLA	A0A3B3HTH5	3.38175	4.18106	3.98625	1.95162	1.63267	2.56163	2.27707	2.31365	2.55228	1.28389	2.08207	1.2906	-1.80105	-1.46869	-2.2975
tr|A0A3B3IAU4|A0A3B3IAU4_ORYLA;tr|A0A3B3ID90|A0A3B3ID90_ORYLA;tr|H2MJH9|H2MJH9_ORYLA	tr|A0A3B3IAU4|A0A3B3IAU4_ORYLA;tr|A0A3B3ID90|A0A3B3ID90_ORYLA;tr|H2MJH9|H2MJH9_ORYLA	A0A3B3IAU4	-2.43694	-2.2167	-2.30206	-3.49651	-7.89755	-3.37247	-3.69776	-8.22563	-3.8245	-9.31691	-9.64043	-9.94898	-2.60361	-2.93073	-7.31687
tr|H2LE63|H2LE63_ORYLA;tr|A0A3B3IPU4|A0A3B3IPU4_ORYLA	tr|H2LE63|H2LE63_ORYLA;tr|A0A3B3IPU4|A0A3B3IPU4_ORYLA	H2LE63	0.96282	1.50724	0.819837	2.30416	5.49143	2.51698	3.72296	3.7271	3.71528	4.42354	4.03983	3.32825	2.34089	2.62515	2.83391
tr|H2LGF5|H2LGF5_ORYLA;tr|H2MUQ8|H2MUQ8_ORYLA;tr|A0A3B3H629|A0A3B3H629_ORYLA	tr|H2LGF5|H2LGF5_ORYLA	H2LGF5	0.0621092	0.125476	0.00667634	0.0279414	-0.687462	0	-0.168911	0.258212	-0.200461	-2.15326	-1.69187	-2.03072	-0.284594	-0.101807	-2.02337
tr|H2LK39|H2LK39_ORYLA	tr|H2LK39|H2LK39_ORYLA	H2LK39	-0.495745	0.149173	-0.0320698	-1.56349	-2.45107	-1.92032	-1.37852	-1.6377	-1.02517	-3.98961	-3.79152	-10.0848	-1.85208	-1.22092	-5.8291
tr|H2LZ65|H2LZ65_ORYLA	tr|H2LZ65|H2LZ65_ORYLA	H2LZ65	0.100239	-0.0312531	-0.104748	1.68428	0.857047	1.76407	2.02337	2.07695	2.42512	3.1488	3.07787	2.59699	1.44705	2.18707	2.95314
tr|H2M2Y0|H2M2Y0_ORYLA;tr|H2M2Y2|H2M2Y2_ORYLA	tr|H2M2Y0|H2M2Y0_ORYLA;tr|H2M2Y2|H2M2Y2_ORYLA	H2M2Y0	-3.1176	-2.80028	-3.24933	-2.99956	-3.27431	-2.85204	-3.62966	-3.71157	-3.59036	-4.89602	-4.38755	-6.80258	0.0137673	-0.588129	-2.30631
tr|H2MGA8|H2MGA8_ORYLA;tr|H2MG76|H2MG76_ORYLA	tr|H2MGA8|H2MGA8_ORYLA;tr|H2MG76|H2MG76_ORYLA	H2MGA8	-2.54989	-1.9143	-1.84981	-1.93462	-2.70654	-3.65623	-8.11012	-3.21716	-8.16418	-9.18365	-9.66752	-10.1813	-0.661125	-4.39248	-7.57283
tr|Q8AYQ1|Q8AYQ1_ORYLA;tr|A0A3B3HH82|A0A3B3HH82_ORYLA	tr|Q8AYQ1|Q8AYQ1_ORYLA	Q8AYQ1	-0.745386	-0.908264	-1.0067	-0.00106171	-1.01418	-0.00866287	-1.70948	-1.73507	-2.03368	0	-0.0829889	-0.632443	0.545484	-0.939293	0.648307
tr|A0A3B3HWH3|A0A3B3HWH3_ORYLA	tr|A0A3B3HWH3|A0A3B3HWH3_ORYLA	A0A3B3HWH3	-4.89083	-0.356852	0.21133	-7.66457	-7.92159	-3.18505	-8.15098	-0.329269	0.471908	-9.40204	-3.75544	-10.1469	-4.57829	-0.990662	-6.08935
tr|A0A3B3HNN4|A0A3B3HNN4_ORYLA;tr|A0A3B3H4E3|A0A3B3H4E3_ORYLA;tr|A0A3B3I6H5|A0A3B3I6H5_ORYLA;tr|A0A3B3IHE9|A0A3B3IHE9_ORYLA;tr|A0A3B3H6Y2|A0A3B3H6Y2_ORYLA;tr|A0A3B3HHA8|A0A3B3HHA8_ORYLA;tr|A0A3B3HRM2|A0A3B3HRM2_ORYLA;tr|H2M8G4|H2M8G4_ORYLA;tr|A0A3B3IG05|A0A3B3IG05_ORYLA	tr|A0A3B3HNN4|A0A3B3HNN4_ORYLA;tr|A0A3B3H4E3|A0A3B3H4E3_ORYLA;tr|A0A3B3I6H5|A0A3B3I6H5_ORYLA;tr|A0A3B3IHE9|A0A3B3IHE9_ORYLA;tr|A0A3B3H6Y2|A0A3B3H6Y2_ORYLA;tr|A0A3B3HHA8|A0A3B3HHA8_ORYLA;tr|A0A3B3HRM2|A0A3B3HRM2_ORYLA;tr|H2M8G4|H2M8G4_ORYLA	A0A3B3HNN4	-3.57473	-3.50559	-3.52838	-7.75684	-7.83252	-7.86709	-8.05381	-8.28354	-8.22045	-9.34849	-9.79647	-10.2086	-4.28259	-4.6497	-6.2483
tr|H2LA83|H2LA83_ORYLA;CON__ENSEMBL:ENSBTAP00000018574	tr|H2LA83|H2LA83_ORYLA	H2LA83	-1.54652	-1.56434	-1.25623	-7.85521	-7.99315	-1.64411	-8.10918	-2.42946	-8.0589	-9.16475	-9.71246	-10.2481	-4.37513	-4.74349	-8.25276
tr|H2MAI0|H2MAI0_ORYLA	tr|H2MAI0|H2MAI0_ORYLA	H2MAI0	-1.49546	-1.36945	-1.72813	-3.0981	-2.838	-2.14886	-2.75424	-2.78481	-2.18746	-9.34616	-9.65956	-3.77156	-1.16397	-1.04449	-6.06141
tr|H2MB61|H2MB61_ORYLA;tr|A0A3B3IDI7|A0A3B3IDI7_ORYLA;tr|H2LPP4|H2LPP4_ORYLA;sp|Q589R5|TPIS_ORYLA	tr|H2MB61|H2MB61_ORYLA	H2MB61	-2.48573	-2.18121	-2.39367	-3.06821	-7.97852	-3.12442	-3.65704	-8.13028	-3.35007	-9.37684	-9.85636	-10.1108	-2.37018	-2.69226	-7.42778
tr|H2MMV6|H2MMV6_ORYLA	tr|H2MMV6|H2MMV6_ORYLA	H2MMV6	-0.709901	-0.571338	-0.756971	-0.586291	-1.92413	-1.23759	-1.1736	-1.35091	-1.78455	-2.22299	-1.52827	-10.2003	-0.569934	-0.75695	-3.97112
tr|L0N757|L0N757_ORYLA	tr|L0N757|L0N757_ORYLA	L0N757	1.16737	1.32333	1.30887	0.293576	-0.445131	0.25854	0	0.124025	0.157684	-1.59211	-1.62635	-2.7021	-1.23086	-1.17262	-3.24004
tr|H2LKL4|H2LKL4_ORYLA;sp|Q9PVU6|HBAE_ORYLA;tr|H2LKT8|H2LKT8_ORYLA;tr|Q8AYQ4|Q8AYQ4_ORYLA	tr|H2LKL4|H2LKL4_ORYLA;sp|Q9PVU6|HBAE_ORYLA	H2LKL4	-1.0578	-1.17089	-1.25535	-0.557989	-3.34016	-0.480957	-2.58266	-8.36068	-2.10905	-0.867223	-1.39815	-1.34327	-0.298354	-3.18945	-0.0415354
tr|H2MAA7|H2MAA7_ORYLA	tr|H2MAA7|H2MAA7_ORYLA	H2MAA7	0.927683	1.10267	0.934559	-0.0729985	-0.956659	0.0663159	1.48384	1.50223	1.55982	-1.40243	-0.589803	-1.45739	-1.30942	0.526992	-2.13818
sp|P79818|ACTB_ORYLA;tr|H2MEY9|H2MEY9_ORYLA;tr|A0A3B3HC03|A0A3B3HC03_ORYLA;tr|A0A3F2YNV1|A0A3F2YNV1_ORYLA;tr|H2LZV3|H2LZV3_ORYLA;tr|H2MSI7|H2MSI7_ORYLA;tr|A0A3B3HIM4|A0A3B3HIM4_ORYLA;tr|H2MSI5|H2MSI5_ORYLA	sp|P79818|ACTB_ORYLA;tr|H2MEY9|H2MEY9_ORYLA;tr|A0A3B3HC03|A0A3B3HC03_ORYLA;tr|A0A3F2YNV1|A0A3F2YNV1_ORYLA;tr|H2LZV3|H2LZV3_ORYLA;tr|H2MSI7|H2MSI7_ORYLA;tr|A0A3B3HIM4|A0A3B3HIM4_ORYLA	P79818	-3.46509	-3.06677	-3.67609	-7.59536	-7.99656	-3.11068	-8.08549	-8.27087	-8.07924	-2.19339	-9.76716	-3.20581	-2.83155	-4.74255	-1.6528
tr|A0A3B3IC32|A0A3B3IC32_ORYLA;tr|A0A3B3H426|A0A3B3H426_ORYLA;tr|A0A3B3H7I4|A0A3B3H7I4_ORYLA;tr|A0A3B3HW70|A0A3B3HW70_ORYLA;tr|A0A3B3I1U6|A0A3B3I1U6_ORYLA;tr|A0A3B3HX15|A0A3B3HX15_ORYLA;tr|A0A3B3HKY6|A0A3B3HKY6_ORYLA;tr|A0A3B3HIG1|A0A3B3HIG1_ORYLA;tr|A0A3B3HJU4|A0A3B3HJU4_ORYLA;tr|A0A3B3IDR1|A0A3B3IDR1_ORYLA;tr|A0A3B3IM65|A0A3B3IM65_ORYLA;tr|A0A3B3I9V2|A0A3B3I9V2_ORYLA;tr|A0A3B3I9Q2|A0A3B3I9Q2_OR…	tr|A0A3B3IC32|A0A3B3IC32_ORYLA;tr|A0A3B3H426|A0A3B3H426_ORYLA;tr|A0A3B3H7I4|A0A3B3H7I4_ORYLA;tr|A0A3B3HW70|A0A3B3HW70_ORYLA;tr|A0A3B3I1U6|A0A3B3I1U6_ORYLA;tr|A0A3B3HX15|A0A3B3HX15_ORYLA;tr|A0A3B3HKY6|A0A3B3HKY6_ORYLA;tr|A0A3B3HIG1|A0A3B3HIG1_ORYLA;tr|A0A3B3HJU4|A0A3B3HJU4_ORYLA;tr|A0A3B3IDR1|A0A3B3IDR1_ORYLA;tr|A0A3B3IM65|A0A3B3IM65_ORYLA;tr|A0A3B3I9V2|A0A3B3I9V2_ORYLA;tr|A0A3B3I9Q2|A0A3B3I9Q2_OR…	A0A3B3IC32	-1.81841	-1.59812	-1.69186	-2.39875	-8.04079	-2.91699	-2.65851	-2.4862	-2.25861	-3.4574	-9.64181	-10.1897	-2.74938	-0.764978	-6.06016
tr|A0A3B3HCY5|A0A3B3HCY5_ORYLA;tr|A0A3B3IJE6|A0A3B3IJE6_ORYLA;tr|H2LGX8|H2LGX8_ORYLA	tr|A0A3B3HCY5|A0A3B3HCY5_ORYLA;tr|A0A3B3IJE6|A0A3B3IJE6_ORYLA	A0A3B3HCY5	-2.58019	-2.41997	-2.40571	-3.90767	-7.83848	-3.63165	-4.7758	-8.22574	-3.1805	-9.31232	-9.91439	-9.95987	-2.65731	-2.92539	-7.26024
tr|A0A3B3I760|A0A3B3I760_ORYLA;tr|H2MFW1|H2MFW1_ORYLA;tr|A0A3B3HL75|A0A3B3HL75_ORYLA	tr|A0A3B3I760|A0A3B3I760_ORYLA;tr|H2MFW1|H2MFW1_ORYLA;tr|A0A3B3HL75|A0A3B3HL75_ORYLA	A0A3B3I760	-0.806933	-0.429579	-0.632294	-0.966233	-8.04832	-0.254945	-1.19828	-1.09235	-1.33724	-9.18161	-9.90253	-9.95935	-2.4669	-0.586356	-9.05823
tr|A0A3B3HRX9|A0A3B3HRX9_ORYLA	tr|A0A3B3HRX9|A0A3B3HRX9_ORYLA	A0A3B3HRX9	-3.64121	-3.56178	-3.66151	-4.11867	-7.98883	-4.443	-8.14656	-4.49271	-7.98672	-9.29713	-9.72027	-10.0417	-1.89534	-3.25383	-6.06487
tr|A0A3B3HVX1|A0A3B3HVX1_ORYLA;tr|A0A3B3HPE6|A0A3B3HPE6_ORYLA;tr|H2L3L9|H2L3L9_ORYLA	tr|A0A3B3HVX1|A0A3B3HVX1_ORYLA	A0A3B3HVX1	-0.611906	-0.93409	-0.878482	-0.257985	-0.819236	-0.0811127	-1.43733	-1.31047	-1.45731	-9.23387	-9.77307	-10.0988	0.422048	-0.593541	-8.89376
tr|A0A3B3I6M9|A0A3B3I6M9_ORYLA;tr|A0A3B3HT58|A0A3B3HT58_ORYLA;tr|Q8JIN1|Q8JIN1_ORYLA	tr|A0A3B3I6M9|A0A3B3I6M9_ORYLA;tr|A0A3B3HT58|A0A3B3HT58_ORYLA	A0A3B3I6M9	-0.496714	-0.39256	-0.581778	0.630288	0.02077	0.869671	-8.15555	-1.32624	-1.38903	2.15117	2.29076	0.879499	0.99726	-3.13325	2.26416
tr|A0A3B3IF59|A0A3B3IF59_ORYLA	tr|A0A3B3IF59|A0A3B3IF59_ORYLA	A0A3B3IF59	2.61608	2.37909	2.28229	4.6276	3.79254	4.61889	3.94354	3.91445	4.1352	6.43593	6.54323	5.96775	1.92052	1.57191	3.88981
tr|H2LSB1|H2LSB1_ORYLA;tr|A0A3B3IJV8|A0A3B3IJV8_ORYLA	tr|H2LSB1|H2LSB1_ORYLA;tr|A0A3B3IJV8|A0A3B3IJV8_ORYLA	H2LSB1	-1.12567	-1.32789	-1.21546	-3.51231	-7.82757	-7.98128	-8.17146	-2.62811	-8.21458	-9.24399	-9.89779	-10.1918	-5.21738	-5.11504	-8.55486
tr|A0A3B3INZ4|A0A3B3INZ4_ORYLA;tr|A0A3B3ILI9|A0A3B3ILI9_ORYLA;tr|H2LUE1|H2LUE1_ORYLA	tr|A0A3B3INZ4|A0A3B3INZ4_ORYLA;tr|A0A3B3ILI9|A0A3B3ILI9_ORYLA;tr|H2LUE1|H2LUE1_ORYLA	A0A3B3INZ4	-1.64357	-1.33159	-1.38195	-2.39289	-7.98787	-1.38271	-1.48151	-0.919602	-1.2553	-9.18762	-9.6889	-10.119	-2.46878	0.233564	-8.21282
tr|H2LF02|H2LF02_ORYLA	tr|H2LF02|H2LF02_ORYLA	H2LF02	-2.70588	-2.56447	-2.59238	-7.70804	-7.81627	-8.06905	-8.17303	-8.14434	-8.25149	-9.14474	-9.78627	-9.9629	-5.24354	-5.56871	-7.01039
tr|H2MB97|H2MB97_ORYLA	tr|H2MB97|H2MB97_ORYLA	H2MB97	1.09505	0.723781	0.488605	-0.598913	-3.40553	-0.680469	-3.43763	-8.25234	-0.598708	-0.786949	-1.0284	-1.60706	-2.33078	-4.86537	-1.90995
tr|H2MFG8|H2MFG8_ORYLA	tr|H2MFG8|H2MFG8_ORYLA	H2MFG8	-1.63285	-1.71118	-1.8742	-2.21261	-3.86261	-2.79541	-2.8736	-2.98172	-2.93085	-9.18442	-9.82463	-9.96902	-1.21746	-1.18931	-7.91994
tr|H2MYT0|H2MYT0_ORYLA	tr|H2MYT0|H2MYT0_ORYLA	H2MYT0	-0.584023	0.0910989	0.0758316	1.08139	0.761294	1.06043	0.733413	0.698985	0.538789	2.05185	2.51332	1.74602	1.10673	0.796093	2.24276
tr|A0A3B3H3M2|A0A3B3H3M2_ORYLA;tr|A0A3B3IHB8|A0A3B3IHB8_ORYLA;tr|A0A3B3IC45|A0A3B3IC45_ORYLA	tr|A0A3B3H3M2|A0A3B3H3M2_ORYLA;tr|A0A3B3IHB8|A0A3B3IHB8_ORYLA;tr|A0A3B3IC45|A0A3B3IC45_ORYLA	A0A3B3H3M2	-2.84337	-2.72019	-2.80716	-7.62451	-1.87572	-1.31229	-8.08443	-8.2573	-2.16479	-9.24291	-1.1513	-10.0767	-0.813933	-3.3786	-4.03341
tr|A0A3B3IL47|A0A3B3IL47_ORYLA;tr|A0A3B3H613|A0A3B3H613_ORYLA;tr|H2M983|H2M983_ORYLA;tr|H2L6N3|H2L6N3_ORYLA;tr|H2LX76|H2LX76_ORYLA;tr|H2M970|H2M970_ORYLA;tr|A0A3B3I248|A0A3B3I248_ORYLA	tr|A0A3B3IL47|A0A3B3IL47_ORYLA;tr|A0A3B3H613|A0A3B3H613_ORYLA;tr|H2M983|H2M983_ORYLA;tr|H2L6N3|H2L6N3_ORYLA;tr|H2LX76|H2LX76_ORYLA;tr|H2M970|H2M970_ORYLA;tr|A0A3B3I248|A0A3B3I248_ORYLA	A0A3B3IL47	-2.98033	-2.67848	-2.97564	-1.00358	-2.0919	-0.751515	-1.71123	-1.37241	-0.850886	1.34337	1.64317	0.809104	1.59581	1.56664	4.14336
tr|A0A3B3HBM8|A0A3B3HBM8_ORYLA;tr|H2LQS6|H2LQS6_ORYLA;tr|A0A3B3IL06|A0A3B3IL06_ORYLA	tr|A0A3B3HBM8|A0A3B3HBM8_ORYLA;tr|H2LQS6|H2LQS6_ORYLA;tr|A0A3B3IL06|A0A3B3IL06_ORYLA	A0A3B3HBM8	-2.22792	-2.02872	-1.94998	-2.11997	-2.84544	-1.88732	-2.35951	-2.66799	-2.62324	-5.59379	-4.4822	-10.1846	-0.215368	-0.481373	-4.68465
tr|H2LMT4|H2LMT4_ORYLA;tr|H2LF05|H2LF05_ORYLA;tr|A0A3B3HIQ0|A0A3B3HIQ0_ORYLA;tr|A0A3B3H590|A0A3B3H590_ORYLA;tr|H2MAY9|H2MAY9_ORYLA	tr|H2LMT4|H2LMT4_ORYLA;tr|H2LF05|H2LF05_ORYLA;tr|A0A3B3HIQ0|A0A3B3HIQ0_ORYLA	H2LMT4	-7.64719	-7.49187	-2.97982	-1.89232	-2.71919	-1.70343	-2.07697	-3.04165	-3.72108	-0.287844	-0.603499	-10.1041	3.93464	3.09306	2.37449
tr|A0A3B3I1K7|A0A3B3I1K7_ORYLA	tr|A0A3B3I1K7|A0A3B3I1K7_ORYLA	A0A3B3I1K7	1.82744	1.69443	1.54842	0.79234	-0.137364	-8.0298	0.551781	0.57531	-0.176091	-1.48591	-3.32483	-10.2426	-4.14837	-1.3731	-6.70787
tr|A0A3B3IJ36|A0A3B3IJ36_ORYLA	tr|A0A3B3IJ36|A0A3B3IJ36_ORYLA	A0A3B3IJ36	0.909013	0.837261	0.769231	-0.165471	-0.776438	-0.182987	-0.683782	-0.749305	-0.545163	-4.29563	-4.31645	-10.0398	-1.21347	-1.49792	-7.0558
tr|H2L522|H2L522_ORYLA	tr|H2L522|H2L522_ORYLA	H2L522	2.18326	2.16025	2.13889	1.01752	0.177535	1.08449	0.36152	0.472073	0.398613	-1.14133	-1.06533	-2.04333	-1.40095	-1.75006	-3.57746
tr|H2LER6|H2LER6_ORYLA	tr|H2LER6|H2LER6_ORYLA	H2LER6	-2.81822	-2.7788	-2.85797	-7.62082	-8.00605	-8.02239	-7.8979	-8.24547	-7.97567	-9.22009	-9.92943	-9.95117	-5.06476	-5.22135	-6.8819
tr|H2M0B3|H2M0B3_ORYLA	tr|H2M0B3|H2M0B3_ORYLA	H2M0B3	-1.83671	-1.63784	-1.69985	-2.39989	-2.01053	-2.10447	-2.70367	-2.64099	-2.33575	-9.23775	-9.87369	-10.1698	-0.446828	-0.835338	-8.03562
tr|H2MAD0|H2MAD0_ORYLA	tr|H2MAD0|H2MAD0_ORYLA	H2MAD0	-3.57627	-3.49983	-3.52624	-4.86553	-7.93222	-8.02844	-4.39513	-8.30667	-8.25374	-9.12295	-9.69943	-10.0961	-3.40795	-3.45106	-6.10539
tr|H2MBB3|H2MBB3_ORYLA	tr|H2MBB3|H2MBB3_ORYLA	H2MBB3	-3.30171	-3.52354	-3.6577	-7.65577	-7.87055	-8.03965	-4.00124	-8.16791	-8.22622	-9.23674	-9.90841	-9.94964	-4.36101	-3.30414	-6.20395
tr|H2MMX9|H2MMX9_ORYLA	tr|H2MMX9|H2MMX9_ORYLA	H2MMX9	-7.80336	-3.28251	-3.2345	-7.71374	-7.8993	-7.87351	-7.90717	-8.34553	-8.09607	-9.38973	-9.81468	-10.1064	-3.05539	-3.3428	-4.99683
tr|H2MS54|H2MS54_ORYLA	tr|H2MS54|H2MS54_ORYLA	H2MS54	-1.95529	-1.93813	-1.98699	-7.84539	-8.03146	-7.95868	-0.89037	-8.38242	-2.6006	-9.35157	-9.78144	-9.96628	-5.98504	-1.99766	-7.73962
tr|H2MSG5|H2MSG5_ORYLA	tr|H2MSG5|H2MSG5_ORYLA	H2MSG5	-2.90344	-2.67999	-2.9406	-7.7016	-7.90158	-7.89826	-8.08826	-8.34493	-8.20578	-9.29618	-9.7731	-10.1241	-4.99247	-5.37165	-6.88977
tr|H2MUY7|H2MUY7_ORYLA	tr|H2MUY7|H2MUY7_ORYLA	H2MUY7	-3.75945	-2.19876	-2.00817	-0.990092	0.967103	1.03576	-1.58483	-1.00532	-7.97059	-9.21028	-9.79235	-10.2261	2.99305	-0.864787	-7.08744
tr|H2MY29|H2MY29_ORYLA	tr|H2MY29|H2MY29_ORYLA	H2MY29	-7.78299	-3.10294	-3.15559	-7.72379	-7.94535	-8.00262	-7.94594	-8.33521	-8.17133	-9.30947	-9.70252	-10.0831	-3.21008	-3.47032	-5.01785
tr|A0A3B3I680|A0A3B3I680_ORYLA;tr|A0A3B3HY35|A0A3B3HY35_ORYLA;tr|A0A3B3HXB5|A0A3B3HXB5_ORYLA;tr|A0A3B3HD11|A0A3B3HD11_ORYLA;tr|A0A3B3IMF4|A0A3B3IMF4_ORYLA;tr|A0A3B3IEC9|A0A3B3IEC9_ORYLA;tr|A0A3B3IP75|A0A3B3IP75_ORYLA	tr|A0A3B3I680|A0A3B3I680_ORYLA;tr|A0A3B3HY35|A0A3B3HY35_ORYLA;tr|A0A3B3HXB5|A0A3B3HXB5_ORYLA;tr|A0A3B3HD11|A0A3B3HD11_ORYLA;tr|A0A3B3IMF4|A0A3B3IMF4_ORYLA;tr|A0A3B3IEC9|A0A3B3IEC9_ORYLA;tr|A0A3B3IP75|A0A3B3IP75_ORYLA	A0A3B3I680	-2.14915	-2.09932	-2.30716	-7.76428	-7.8711	-7.84882	-7.94914	-4.07873	-8.25343	-9.26509	-4.13194	-4.81883	-5.64285	-4.57522	-3.88674
tr|A0A3B3HR02|A0A3B3HR02_ORYLA	tr|A0A3B3HR02|A0A3B3HR02_ORYLA	A0A3B3HR02	-3.28902	-0.193005	-0.615222	-7.63075	-7.82983	-1.56386	-7.93784	-1.58025	-1.48088	-9.20694	-9.73006	-10.1466	-4.30907	-2.30058	-8.32879
tr|A0A3B3H524|A0A3B3H524_ORYLA	tr|A0A3B3H524|A0A3B3H524_ORYLA	A0A3B3H524	0.933973	0.569403	0.377254	-0.172795	-3.02923	-0.435366	-0.804345	-8.37943	-7.97731	-0.852837	-9.81751	-9.95766	-1.83934	-6.34724	-7.50288
tr|A0A3B3HTX5|A0A3B3HTX5_ORYLA	tr|A0A3B3HTX5|A0A3B3HTX5_ORYLA	A0A3B3HTX5	-2.32673	-1.75705	-2.05705	-2.02449	-7.81834	0.383524	-7.87904	-8.23826	-0.36591	-9.21461	-9.87194	-9.95551	-1.10616	-3.44746	-7.63374
tr|A0A3B3I1R7|A0A3B3I1R7_ORYLA;tr|H2LFF7|H2LFF7_ORYLA;tr|H2M293|H2M293_ORYLA;tr|A0A3B3HM83|A0A3B3HM83_ORYLA	tr|A0A3B3I1R7|A0A3B3I1R7_ORYLA;tr|H2LFF7|H2LFF7_ORYLA;tr|H2M293|H2M293_ORYLA;tr|A0A3B3HM83|A0A3B3HM83_ORYLA	A0A3B3I1R7	-3.21417	-3.40153	-3.52641	-7.65914	-7.92763	-7.95652	-8.16671	-8.09528	-8.02924	-9.12341	-9.6466	-10.0242	-4.46706	-4.71638	-6.21738
tr|A0A3B3I5S3|A0A3B3I5S3_ORYLA	tr|A0A3B3I5S3|A0A3B3I5S3_ORYLA	A0A3B3I5S3	-3.60272	-3.70748	-3.77806	-7.80933	-7.83321	-8.10051	-8.1134	-8.21249	-8.24035	-9.28776	-9.69655	-10.1394	-4.21826	-4.49266	-6.01181
tr|A0A3B3I5X1|A0A3B3I5X1_ORYLA;tr|H2M3C8|H2M3C8_ORYLA	tr|A0A3B3I5X1|A0A3B3I5X1_ORYLA;tr|H2M3C8|H2M3C8_ORYLA	A0A3B3I5X1	-3.75216	-3.59666	-3.73616	-7.84629	-8.04933	-8.04104	-4.07812	-8.22417	-8.06361	-9.18448	-9.6563	-9.97701	-4.28389	-3.09364	-5.91094
tr|H2LLZ8|H2LLZ8_ORYLA;tr|A0A3B3ICW0|A0A3B3ICW0_ORYLA;tr|H2L918|H2L918_ORYLA	tr|H2LLZ8|H2LLZ8_ORYLA;tr|A0A3B3ICW0|A0A3B3ICW0_ORYLA;tr|H2L918|H2L918_ORYLA	H2LLZ8	-2.22816	-2.38102	-2.4679	-7.69165	-7.94942	-3.04577	-4.10399	-8.09475	-8.0522	-9.18517	-9.79058	-10.0746	-3.86992	-4.39129	-7.32442
tr|H2L6J0|H2L6J0_ORYLA	tr|H2L6J0|H2L6J0_ORYLA	H2L6J0	-7.73636	-7.51291	-7.44852	-7.58244	-7.80192	-8.00788	-7.94323	-8.26618	-8.13869	-1.97221	-1.81	-9.97825	-0.231481	-0.550106	2.97911
tr|H2L6K2|H2L6K2_ORYLA	tr|H2L6K2|H2L6K2_ORYLA	H2L6K2	-4.35818	-3.28318	-3.72477	-7.67578	-7.80711	-7.95538	-7.97712	-8.31685	-8.02892	-9.19129	-9.70223	-10.0022	-4.02405	-4.31892	-5.8432
tr|H2LK47|H2LK47_ORYLA	tr|H2LK47|H2LK47_ORYLA	H2LK47	-3.91676	-3.90423	-4.18687	-7.86245	-7.99266	-7.90131	-8.15544	-5.69923	-8.12917	-9.13871	-9.87047	-10.1243	-3.91619	-3.32533	-5.70855
tr|H2LQW1|H2LQW1_ORYLA	tr|H2LQW1|H2LQW1_ORYLA	H2LQW1	-4.00883	-3.53687	-7.48372	-4.85579	-7.79696	-7.87382	-4.97752	-8.3272	-5.6813	-9.11651	-9.70912	-10.2117	-1.83238	-1.31887	-4.66931
tr|H2LSA0|H2LSA0_ORYLA	tr|H2LSA0|H2LSA0_ORYLA	H2LSA0	0.11581	-0.0651058	0.0301799	-0.236333	-1.12007	-0.069324	-0.874927	-0.882327	-0.804477	-1.43499	-1.35504	-10.2481	-0.502204	-0.880872	-4.373
tr|H2LZW7|H2LZW7_ORYLA;tr|H2LZW5|H2LZW5_ORYLA;tr|A0A3B3HEF1|A0A3B3HEF1_ORYLA	tr|H2LZW7|H2LZW7_ORYLA;tr|H2LZW5|H2LZW5_ORYLA;tr|A0A3B3HEF1|A0A3B3HEF1_ORYLA	H2LZW7	-3.98373	-4.22709	-4.32646	-7.72971	-7.83996	-7.8648	-8.09067	-5.35934	-8.24488	-9.19555	-9.66376	-9.9938	-3.6324	-3.05254	-5.43861
tr|H2M5U1|H2M5U1_ORYLA	tr|H2M5U1|H2M5U1_ORYLA	H2M5U1	-3.5329	-2.83049	-3.07687	-7.84568	-7.89287	-7.84908	-8.14841	-8.32296	-8.13503	-9.37986	-9.72698	-10.0393	-4.71579	-5.05538	-6.56863
tr|H2MAY7|H2MAY7_ORYLA	tr|H2MAY7|H2MAY7_ORYLA	H2MAY7	-3.25704	-3.23825	-3.47362	-7.68906	-8.07916	-5.49435	-8.00613	-8.38844	-8.00909	-9.33145	-9.69009	-10.0064	-3.76455	-4.81159	-6.353
tr|H2MBJ4|H2MBJ4_ORYLA	tr|H2MBJ4|H2MBJ4_ORYLA	H2MBJ4	-3.83201	-3.44918	-3.53281	-4.43855	-7.93162	-4.09653	-4.92082	-8.38057	-5.44394	-9.38821	-9.88473	-10.1427	-1.88423	-2.64378	-6.20055
tr|H2MFF9|H2MFF9_ORYLA	tr|H2MFF9|H2MFF9_ORYLA	H2MFF9	-5.11007	-4.20158	-7.52224	-7.79128	-5.12029	-4.62215	-8.0608	-8.19479	-7.98664	-9.10957	-9.76176	-10.0981	-0.233272	-2.46945	-4.04517
tr|H2MKJ1|H2MKJ1_ORYLA	tr|H2MKJ1|H2MKJ1_ORYLA	H2MKJ1	-3.8623	-4.1321	-4.19612	-3.90209	-7.92341	-4.5618	-8.15818	-8.27816	-8.02098	-9.24722	-9.78978	-10.2265	-1.39892	-4.08893	-5.69099

## Sheet: analysis_volcano
			0mg/L_rep1	0mg/L_rep2	0mg/L_rep3	5mg/L_HA_rep1	5mg/L_HA_rep2	5mg/L_HA_rep3	40mg/L_HA_rep1	40mg/L_HA_rep2	40mg/L_HA_rep3	80mg/L_HA_rep1	80mg/L_HA_rep2	80mg/L_HA_rep3	5mg/L_HA	Volcano		40mg/L_HA	Volcano plot		80mg/L_HA	Volcano plot
Protein IDs	Majority protein IDs	Majority protein IDs													F-test	log2 Fold change	transf. p-value	F-test	log2 Fold change	transf. p-value	F-test	log2 Fold change	transf. p-value
tr|H2M6N3|H2M6N3_ORYLA;tr|A0A3B3H564|A0A3B3H564_ORYLA	tr|H2M6N3|H2M6N3_ORYLA	H2M6N3	8.39331	8.31994	8.38272	6.49199	6.00147	6.79761	7.26805	7.36432	7.57874	5.33342	5.46836	5.05246	0.0193114	-1.93497	6.22194	0.117067	-0.961621	10.8864	0.067511	-3.08058	15.941
tr|A0A3B3HP95|A0A3B3HP95_ORYLA;tr|H2LNM8|H2LNM8_ORYLA;tr|A0A3B3I046|A0A3B3I046_ORYLA	tr|A0A3B3HP95|A0A3B3HP95_ORYLA;tr|H2LNM8|H2LNM8_ORYLA;tr|A0A3B3I046|A0A3B3I046_ORYLA	A0A3B3HP95	8.38711	8.32336	8.27012	6.99122	6.45756	7.26881	7.73098	7.90801	8.06871	5.48092	5.6976	5.22819	0.0395686	-1.421	5.32138	0.214655	-0.424293	6.08513	0.117052	-2.85796	14.8525
tr|H2M6U1|H2M6U1_ORYLA;tr|A0A3B3IBI8|A0A3B3IBI8_ORYLA;tr|H2LIX8|H2LIX8_ORYLA	tr|H2M6U1|H2M6U1_ORYLA;tr|A0A3B3IBI8|A0A3B3IBI8_ORYLA	H2M6U1	3.58354	3.64476	3.63691	1.6387	0.989596	1.82531	2.276	2.36169	2.54702	-0.279228	-0.171065	-0.694841	0.0114654	-2.1372	6.22565	0.109314	-1.22683	13.0524	0.0286055	-4.00345	9.49313
tr|H2LP13|H2LP13_ORYLA	tr|H2LP13|H2LP13_ORYLA	H2LP13	6.81866	6.73632	6.76029	5.36944	4.7857	5.59783	6.08309	6.15126	6.27049	4.18267	4.11065	3.72061	0.0202411	-1.52077	5.41673	0.332399	-0.603478	10.8318	0.0564013	-2.76712	14.4349
tr|H2MBD1|H2MBD1_ORYLA	tr|H2MBD1|H2MBD1_ORYLA	H2MBD1	2.7541	2.75878	2.65663	1.77281	1.11002	1.9726	2.04476	1.94658	1.95999	-2.0985	-1.42912	-2.71154	0.0321077	-1.1047	4.34056	0.920075	-0.739392	13.564	0.0160407	-4.80289	7.48448
tr|H2LRL9|H2LRL9_ORYLA	tr|H2LRL9|H2LRL9_ORYLA	H2LRL9	3.9827	4.09126	3.98302	2.02924	1.5987	2.35224	2.53661	2.68273	2.80716	0.0930545	1.7811	-0.943347	0.0533498	-2.0256	10.306	0.351985	-1.3435	13.3075	0.00413397	-3.70873	4.5515
tr|H2MVB4|H2MVB4_ORYLA	tr|H2MVB4|H2MVB4_ORYLA	H2MVB4	-2.17196	-1.56857	-1.34417	-2.55113	-3.17121	-1.96962	-8.05566	-2.28112	-1.33794	-9.26092	-9.71413	-10.0998	0.673378	-0.869087	3.17249	0.027334	-2.19667	1.30252	0.980635	-7.99673	15.5517
tr|H2LQ37|H2LQ37_ORYLA;tr|A0A3B3HZZ6|A0A3B3HZZ6_ORYLA	tr|H2LQ37|H2LQ37_ORYLA;tr|A0A3B3HZZ6|A0A3B3HZZ6_ORYLA	H2LQ37	5.32178	5.42556	5.35555	3.856	3.22978	4.00806	4.64952	4.76585	4.98954	2.38587	2.54224	1.85727	0.0323991	-1.66968	5.76379	0.171557	-0.565989	7.47988	0.0425687	-3.10583	8.04548
tr|H2MWU7|H2MWU7_ORYLA;tr|A0A3B3HDA6|A0A3B3HDA6_ORYLA	tr|H2MWU7|H2MWU7_ORYLA;tr|A0A3B3HDA6|A0A3B3HDA6_ORYLA	H2MWU7	1.7838	2.0365	1.99834	1.00114	0.561976	1.30028	1.31638	1.31605	1.39571	-1.42284	-1.18929	-1.58846	0.237195	-0.985082	6.32056	0.203902	-0.596832	8.97958	0.631432	-3.33975	15.738
tr|H2MLX9|H2MLX9_ORYLA	tr|H2MLX9|H2MLX9_ORYLA	H2MLX9	9.98584	9.81237	9.86341	12.6894	12.885	13.407	12.2745	12.5656	12.6969	15.1825	15.5405	15.259	0.109187	3.10656	12.7346	0.29058	2.62512	14.5645	0.365508	5.44011	19.4109
tr|H2MPL0|H2MPL0_ORYLA;tr|A0A3B3ILR8|A0A3B3ILR8_ORYLA;sp|P79819|TRFE_ORYLA	tr|H2MPL0|H2MPL0_ORYLA;tr|A0A3B3ILR8|A0A3B3ILR8_ORYLA;sp|P79819|TRFE_ORYLA	H2MPL0	7.23117	7.51641	7.50668	6.6061	6.21648	6.92692	7.10485	7.26188	7.41925	5.78948	5.75681	5.42589	0.343277	-0.834921	5.58416	0.970256	-0.156096	1.75111	0.786534	-1.7607	11.7304
tr|H2M2K4|H2M2K4_ORYLA	tr|H2M2K4|H2M2K4_ORYLA	H2M2K4	4.09217	4.33393	4.3882	1.10272	0.0115123	1.15874	2.70614	2.9236	3.11947	-1.37607	-1.35254	-1.91072	0.112088	-3.51377	10.2977	0.734969	-1.35503	10.2278	0.398988	-5.81788	16.7703
tr|H2LFT1|H2LFT1_ORYLA;tr|A0A3B3HLW9|A0A3B3HLW9_ORYLA;tr|A0A3B3IJN2|A0A3B3IJN2_ORYLA;tr|A0A3B3IKD8|A0A3B3IKD8_ORYLA;tr|A0A3B3HT06|A0A3B3HT06_ORYLA	tr|H2LFT1|H2LFT1_ORYLA;tr|A0A3B3HLW9|A0A3B3HLW9_ORYLA;tr|A0A3B3IJN2|A0A3B3IJN2_ORYLA	H2LFT1	1.7244	1.80402	1.70835	-0.866292	-4.43322	-1.00524	0.199777	0.194878	-0.198811	-6.80093	-6.75159	-8.24275	0.00128514	-3.84717	3.62881	0.0955526	-1.68031	12.0135	0.00729015	-9.01068	8.45609
tr|H2MT65|H2MT65_ORYLA	tr|H2MT65|H2MT65_ORYLA	H2MT65	4.1502	4.13247	3.99694	2.0766	1.65038	2.14491	2.57144	2.66563	2.89581	0.503173	0.41679	-0.15383	0.178299	-2.13591	12.3489	0.403105	-1.38224	12.1943	0.104531	-3.83783	14.1642
tr|H2M5C0|H2M5C0_ORYLA;tr|A0A3B3H5X1|A0A3B3H5X1_ORYLA	tr|H2M5C0|H2M5C0_ORYLA;tr|A0A3B3H5X1|A0A3B3H5X1_ORYLA	H2M5C0	4.79105	4.90001	4.86846	1.72732	2.10143	2.05714	3.91704	4.01309	4.40136	0.867131	0.673404	0.509483	0.139925	-2.89121	15.6813	0.0912418	-0.742679	6.95849	0.178621	-4.16984	18.4883
tr|H2M249|H2M249_ORYLA	tr|H2M249|H2M249_ORYLA	H2M249	4.42756	4.3642	4.36241	2.39828	1.78831	2.59045	3.32802	3.40954	3.53208	1.49152	1.39761	0.711346	0.0155825	-2.12571	6.35815	0.230945	-0.961507	13.1785	0.0150707	-3.18457	7.47551
tr|H2LAX9|H2LAX9_ORYLA	tr|H2LAX9|H2LAX9_ORYLA	H2LAX9	4.30724	4.26745	4.2743	3.48994	2.88884	3.652	3.03443	3.25868	3.48144	1.81977	2.00208	1.03234	0.00558435	-0.939408	4.16857	0.0179602	-1.02481	6.07501	0.00340263	-2.66494	6.36534
tr|H2M2A3|H2M2A3_ORYLA;tr|H2M2B8|H2M2B8_ORYLA;tr|A0A3B3I6B6|A0A3B3I6B6_ORYLA;tr|H2MWK6|H2MWK6_ORYLA	tr|H2M2A3|H2M2A3_ORYLA	H2M2A3	2.24874	2.39865	2.39853	0.47225	0.183658	0.869403	1.18808	1.30888	1.53093	-2.49329	-1.98923	-2.33968	0.11879	-1.8402	10.1973	0.396839	-1.00601	10.1929	0.201676	-4.62271	16.9346
tr|P79816|P79816_ORYLA;tr|A0A3B3HMA3|A0A3B3HMA3_ORYLA;tr|A0A3B3HXQ4|A0A3B3HXQ4_ORYLA	tr|P79816|P79816_ORYLA	P79816	3.15049	3.18509	3.03649	1.42858	0.808551	1.27197	2.01409	1.86479	2.17962	-0.943205	-0.829344	-3.69986	0.109917	-1.95432	10.9112	0.39196	-1.10452	11.2759	0.00456587	-4.94816	4.8834
tr|A0A3B3IMH1|A0A3B3IMH1_ORYLA;tr|A0A3B3I8L1|A0A3B3I8L1_ORYLA;tr|A0A3B3I0F7|A0A3B3I0F7_ORYLA;tr|A0A3B3IKR4|A0A3B3IKR4_ORYLA;tr|A0A3B3H6D5|A0A3B3H6D5_ORYLA;tr|H2LNN9|H2LNN9_ORYLA;tr|A0A3B3HDI7|A0A3B3HDI7_ORYLA;tr|A0A3B3HUB2|A0A3B3HUB2_ORYLA;tr|A0A3B3IE78|A0A3B3IE78_ORYLA;tr|A0A3B3IHP7|A0A3B3IHP7_ORYLA	tr|A0A3B3IMH1|A0A3B3IMH1_ORYLA;tr|A0A3B3I8L1|A0A3B3I8L1_ORYLA;tr|A0A3B3I0F7|A0A3B3I0F7_ORYLA;tr|A0A3B3IKR4|A0A3B3IKR4_ORYLA;tr|A0A3B3H6D5|A0A3B3H6D5_ORYLA;tr|H2LNN9|H2LNN9_ORYLA;tr|A0A3B3HDI7|A0A3B3HDI7_ORYLA;tr|A0A3B3HUB2|A0A3B3HUB2_ORYLA;tr|A0A3B3IE78|A0A3B3IE78_ORYLA;tr|A0A3B3IHP7|A0A3B3IHP7_ORYLA	A0A3B3IMH1	1.71232	1.72244	1.7363	0.356307	-0.158903	0.566148	1.05244	1.15469	1.2152	-1.67835	-1.86242	-2.59105	0.00207981	-1.46917	5.59175	0.0419219	-0.582909	7.44607	0.00124317	-3.76762	7.53198
tr|H2MFZ1|H2MFZ1_ORYLA;tr|A0A3B3IJ08|A0A3B3IJ08_ORYLA	tr|H2MFZ1|H2MFZ1_ORYLA;tr|A0A3B3IJ08|A0A3B3IJ08_ORYLA	H2MFZ1	5.79838	5.73858	5.52918	9.46379	9.08285	9.75302	8.90991	9.24768	9.49839	10.9279	11.2425	10.8319	0.300561	3.74451	14.0561	0.372834	3.52995	14.3345	0.604498	5.31208	18.0675
tr|H2MD32|H2MD32_ORYLA	tr|H2MD32|H2MD32_ORYLA	H2MD32	2.77095	3.00203	2.89176	2.56363	2.14259	2.80511	2.42995	2.61379	2.72289	-0.895749	0.611409	-0.0191226	0.212422	-0.384471	2.90357	0.757368	-0.299369	4.29862	0.0455721	-2.9894	5.73335
tr|A0A3B3H4C1|A0A3B3H4C1_ORYLA;tr|H2M6L7|H2M6L7_ORYLA	tr|A0A3B3H4C1|A0A3B3H4C1_ORYLA;tr|H2M6L7|H2M6L7_ORYLA	A0A3B3H4C1	3.0029	2.99711	2.97769	1.62539	0.91248	1.68104	2.1051	2.13066	2.15111	-0.946961	-1.53096	-3.03388	0.00189739	-1.58626	5.41803	0.494273	-0.863608	20.679	0.000300881	-4.82983	5.95215
tr|H2N0V5|H2N0V5_ORYLA	tr|H2N0V5|H2N0V5_ORYLA	H2N0V5	-0.997498	-0.662606	-0.634375	-7.74963	-8.02621	-2.73047	-2.89234	-3.12471	-8.07005	-9.34035	-9.72604	-10.212	0.00914174	-5.40395	3.51389	0.00949534	-3.93088	2.78891	0.352399	-8.99462	17.4914
tr|H2LCR1|H2LCR1_ORYLA	tr|H2LCR1|H2LCR1_ORYLA	H2LCR1	4.33582	4.40367	4.36996	3.72653	3.24671	3.82734	3.24018	3.42862	3.57736	1.32365	1.892	1.22422	0.0236332	-0.769622	4.36268	0.0774957	-0.954427	10.5646	0.0175781	-2.88986	7.69218
tr|H2M355|H2M355_ORYLA;tr|H2M349|H2M349_ORYLA;tr|A0A3B3HIX9|A0A3B3HIX9_ORYLA	tr|H2M355|H2M355_ORYLA;tr|H2M349|H2M349_ORYLA;tr|A0A3B3HIX9|A0A3B3HIX9_ORYLA	H2M355	4.48933	4.73242	4.69794	3.93627	3.33594	4.17795	2.96472	3.18848	3.43916	2.8162	3.18545	2.60111	0.168575	-0.823177	4.85255	0.469917	-1.44245	10.337	0.330659	-1.77231	10.5049
tr|H2LB33|H2LB33_ORYLA;CON__P02676	tr|H2LB33|H2LB33_ORYLA	H2LB33	3.61478	3.87881	3.83391	3.27102	2.44969	3.33635	3.04815	2.93998	2.99491	0.996331	1.46689	0.958703	0.151115	-0.756814	3.98245	0.25571	-0.781485	10.1787	0.398575	-2.63519	12.8622
tr|H2M2R4|H2M2R4_ORYLA	tr|H2M2R4|H2M2R4_ORYLA	H2M2R4	4.73251	4.67889	4.70394	3.33026	2.54133	3.49751	4.38701	4.41895	4.64033	2.25278	2.21882	1.36651	0.00550428	-1.58208	4.93397	0.0728665	-0.223017	4.28043	0.00569147	-2.75908	6.54702
tr|H2LAM8|H2LAM8_ORYLA	tr|H2LAM8|H2LAM8_ORYLA	H2LAM8	1.6539	1.62674	1.59596	1.07135	0.0995842	1.26287	0.654804	0.882252	0.98811	-2.23344	-3.73845	-10.2068	0.00430994	-0.814265	2.71897	0.0563024	-0.783813	9.46308	9.36275e-05	-7.01843	3.27913
tr|H2N0N0|H2N0N0_ORYLA	tr|H2N0N0|H2N0N0_ORYLA	H2N0N0	0.371792	0.5518	0.458732	-1.50483	-2.79566	-1.40312	-0.664937	-0.784916	-0.745404	-9.25362	-9.73693	-10.2228	0.0265384	-2.36198	4.93432	0.631383	-1.19253	14.4274	0.0667149	-10.1986	18.0763
tr|A0A3B3HA48|A0A3B3HA48_ORYLA;tr|A0A3B3HX27|A0A3B3HX27_ORYLA;tr|H2MIT6|H2MIT6_ORYLA	tr|A0A3B3HA48|A0A3B3HA48_ORYLA;tr|A0A3B3HX27|A0A3B3HX27_ORYLA;tr|H2MIT6|H2MIT6_ORYLA	A0A3B3HA48	0	0.26904	0.202801	-1.19162	-1.94076	-1.13522	-0.984502	-0.864021	-0.684918	-9.13235	-9.84291	-5.92873	0.177134	-1.57981	7.83847	0.92745	-1.00176	9.84834	0.00899753	-8.45861	5.69664
tr|A0A3B3HKZ1|A0A3B3HKZ1_ORYLA	tr|A0A3B3HKZ1|A0A3B3HKZ1_ORYLA	A0A3B3HKZ1	-0.220162	-0.691846	-0.232842	-3.57913	-8.01674	-4.18761	-2.14444	-2.11821	-2.32399	-9.2494	-9.76197	-10.1661	0.0246504	-4.87954	3.82422	0.296012	-1.81393	11.2234	0.509908	-9.3442	17.1311
tr|A0A3B3IJN6|A0A3B3IJN6_ORYLA;tr|A0A3B3HQF9|A0A3B3HQF9_ORYLA;tr|H2MZX2|H2MZX2_ORYLA;CON__P00735	tr|A0A3B3IJN6|A0A3B3IJN6_ORYLA;tr|A0A3B3HQF9|A0A3B3HQF9_ORYLA;tr|H2MZX2|H2MZX2_ORYLA	A0A3B3IJN6	1.81994	1.79334	1.65048	0.875707	-0.44922	0.684522	-0.122897	-0.0301902	-0.779776	-0.793202	-0.577793	-1.55599	0.0318709	-1.38425	3.70745	0.094758	-2.06554	9.92365	0.0609597	-2.73025	10.2471
tr|H2LW76|H2LW76_ORYLA;tr|A0A3B3IC02|A0A3B3IC02_ORYLA;tr|A0A3B3IHY9|A0A3B3IHY9_ORYLA	tr|H2LW76|H2LW76_ORYLA;tr|A0A3B3IC02|A0A3B3IC02_ORYLA;tr|A0A3B3IHY9|A0A3B3IHY9_ORYLA	H2LW76	3.3251	3.39655	3.31022	1.85101	1.22305	2.07296	1.75312	1.79241	2.01557	0.773867	0.717888	0.0191226	0.0216837	-1.62828	5.46941	0.192168	-1.49025	13.9098	0.0238022	-2.84033	7.22058
tr|H2L804|H2L804_ORYLA;tr|A0A3B3IBT0|A0A3B3IBT0_ORYLA	tr|H2L804|H2L804_ORYLA;tr|A0A3B3IBT0|A0A3B3IBT0_ORYLA	H2L804	3.18078	3.32853	3.15014	2.33138	1.85212	2.66447	2.12994	2.32694	2.52625	1.37675	1.53404	0.950169	0.103484	-0.93716	5.79726	0.376281	-0.892106	8.85356	0.18132	-1.93283	11.1057
tr|H2LFK2|H2LFK2_ORYLA;tr|H2LFK0|H2LFK0_ORYLA	tr|H2LFK2|H2LFK2_ORYLA;tr|H2LFK0|H2LFK0_ORYLA	H2LFK2	3.55094	3.58491	3.49965	2.12097	1.48247	2.14272	2.32405	2.36877	2.39334	0.697725	0.713736	0.280727	0.0258492	-1.62978	5.94729	0.802422	-1.18311	18.2515	0.0593117	-2.9811	14.9285
tr|H2LPL6|H2LPL6_ORYLA;tr|H2LIY2|H2LIY2_ORYLA;tr|A0A3B3I8F0|A0A3B3I8F0_ORYLA;tr|H2LL29|H2LL29_ORYLA	tr|H2LPL6|H2LPL6_ORYLA	H2LPL6	0.679325	0.778027	0.586084	-0.350363	-0.807676	0.0101887	-0.651953	-0.636111	-0.379867	-2.74284	-3.62051	-4.09267	0.103973	-1.06376	6.39226	0.566312	-1.23712	11.7637	0.0385141	-4.16648	6.97787
tr|A0A3B3I369|A0A3B3I369_ORYLA;tr|A0A3B3HZW1|A0A3B3HZW1_ORYLA;tr|A0A3B3HSQ0|A0A3B3HSQ0_ORYLA;tr|H2MUF3|H2MUF3_ORYLA;tr|H2L470|H2L470_ORYLA	tr|A0A3B3I369|A0A3B3I369_ORYLA	A0A3B3I369	-0.290071	-0.107723	-0.161345	-1.05632	-1.72683	-0.805816	-1.28782	-1.3317	-1.17427	-1.97208	-2.06069	-9.96752	0.0745716	-1.00994	5.46294	0.858123	-1.07822	13.1067	0.000833103	-4.48039	2.10171
tr|A0A3B3H5L1|A0A3B3H5L1_ORYLA;tr|H2LZF9|H2LZF9_ORYLA	tr|A0A3B3H5L1|A0A3B3H5L1_ORYLA;tr|H2LZF9|H2LZF9_ORYLA	A0A3B3H5L1	1.19499	1.09371	1.11167	5.31767	4.65283	5.55108	4.6228	4.80263	5.04799	5.26079	5.41798	4.78645	0.0265297	4.0404	7.96597	0.120481	3.69101	16.8656	0.052612	4.02162	14.9805
tr|A0A3B3I0Q1|A0A3B3I0Q1_ORYLA;tr|H2LDN1|H2LDN1_ORYLA	tr|A0A3B3I0Q1|A0A3B3I0Q1_ORYLA;tr|H2LDN1|H2LDN1_ORYLA	A0A3B3I0Q1	4.12651	3.86317	3.80515	1.8273	1.20597	1.7138	2.68208	2.45345	2.82734	0.846143	1.03242	0.331482	0.422637	-2.34925	11.2909	0.904472	-1.27732	10.0148	0.36404	-3.19493	12.6053
tr|H2M1Q0|H2M1Q0_ORYLA;tr|A0A3B3H286|A0A3B3H286_ORYLA	tr|H2M1Q0|H2M1Q0_ORYLA;tr|A0A3B3H286|A0A3B3H286_ORYLA	H2M1Q0	-0.250419	0	-0.22138	-1.78305	-8.00595	-1.65162	-1.26746	-1.08145	-0.745404	-9.2523	-9.66817	-10.0773	0.00284133	-3.65627	2.1639	0.422663	-0.874171	7.14372	0.198609	-9.50865	18.397
tr|H2MIX9|H2MIX9_ORYLA	tr|H2MIX9|H2MIX9_ORYLA	H2MIX9	-0.536512	-0.315562	-0.330612	-3.80424	-4.21625	-3.43504	-2.98207	-2.27652	-2.64967	-9.30768	-9.64481	-10.0231	0.181468	-3.42428	12.8812	0.217984	-2.24186	11.008	0.212654	-9.2643	19.0422
tr|H2LRP2|H2LRP2_ORYLA	tr|H2LRP2|H2LRP2_ORYLA	H2LRP2	0.429812	0.505242	0.377184	-1.68868	-2.36216	-1.68354	-1.27223	-1.19317	-1.2252	-9.37383	-9.83679	-5.18011	0.0529465	-2.34887	10.9537	0.552455	-1.66761	18.4401	0.00125829	-8.56766	5.13071
tr|H2MFX3|H2MFX3_ORYLA;tr|A0A3B3IFU0|A0A3B3IFU0_ORYLA	tr|H2MFX3|H2MFX3_ORYLA;tr|A0A3B3IFU0|A0A3B3IFU0_ORYLA	H2MFX3	-0.678738	-0.586004	-0.787827	2.84301	2.21659	3.18885	2.56366	2.71971	2.97151	3.6445	3.64192	3.08381	0.0806471	3.43367	11.7364	0.38838	3.43581	16.2219	0.178233	4.14093	15.0588
tr|H2M802|H2M802_ORYLA	tr|H2M802|H2M802_ORYLA	H2M802	4.61029	4.74043	4.64645	4.28257	3.58038	4.46802	4.26708	4.3814	4.4558	3.78043	3.76462	3.21368	0.0403418	-0.555398	2.52346	0.666177	-0.297628	6.45065	0.0830535	-1.07948	7.71258
tr|H2MMF6|H2MMF6_ORYLA	tr|H2MMF6|H2MMF6_ORYLA	H2MMF6	5.18612	4.76892	4.53753	3.46006	2.90558	3.45944	2.6988	2.46945	2.66998	1.80675	1.70861	1.28605	0.973045	-1.55583	7.89741	0.252445	-2.21811	11.2929	0.829404	-3.23039	12.283
tr|H2M6Q1|H2M6Q1_ORYLA	tr|H2M6Q1|H2M6Q1_ORYLA	H2M6Q1	0.309005	0.335671	0.395157	-1.95811	-1.76403	-0.842428	-2.00175	-3.85815	-2.87677	-9.21906	-9.82627	-10.214	0.0108908	-1.86813	4.97911	0.0045007	-3.25883	5.27663	0.0153512	-10.0997	10.3686
tr|A0A3B3HDY6|A0A3B3HDY6_ORYLA;tr|A0A3B3I7V4|A0A3B3I7V4_ORYLA;tr|A0A3B3HYS4|A0A3B3HYS4_ORYLA;tr|A0A3B3HVK5|A0A3B3HVK5_ORYLA;tr|A0A3B3I0Z3|A0A3B3I0Z3_ORYLA	tr|A0A3B3HDY6|A0A3B3HDY6_ORYLA;tr|A0A3B3I7V4|A0A3B3I7V4_ORYLA;tr|A0A3B3HYS4|A0A3B3HYS4_ORYLA;tr|A0A3B3HVK5|A0A3B3HVK5_ORYLA;tr|A0A3B3I0Z3|A0A3B3I0Z3_ORYLA	A0A3B3HDY6	1.51716	1.63109	1.54884	0.0881863	-0.419419	0.373462	0.0740836	0.596398	0.35459	-9.24492	-9.84929	-2.81474	0.0419804	-1.55162	5.65842	0.0963415	-1.22401	9.50081	0.000454906	-8.86868	4.08899
tr|H2L5B8|H2L5B8_ORYLA;tr|H2L5C0|H2L5C0_ORYLA	tr|H2L5B8|H2L5B8_ORYLA;tr|H2L5C0|H2L5C0_ORYLA	H2L5B8	-0.135064	-0.0473405	-0.20535	-1.01149	-2.30329	-1.34796	-2.38004	-3.22404	-1.86012	-9.30918	-3.45856	-5.84088	0.0275253	-1.42499	3.9535	0.0261079	-2.35882	5.26875	0.00144703	-6.07362	3.83676
tr|H2M0U7|H2M0U7_ORYLA	tr|H2M0U7|H2M0U7_ORYLA	H2M0U7	2.3901	2.78051	2.61299	5.36846	5.03414	5.66324	4.9037	4.95676	5.44718	6.7272	7.05154	6.42823	0.558234	2.76074	12.2288	0.598693	2.50801	11.884	0.56601	4.14112	14.5766
tr|H2MEU2|H2MEU2_ORYLA	tr|H2MEU2|H2MEU2_ORYLA	H2MEU2	1.35559	1.67543	1.62801	1.63947	0.958734	1.86384	1.18443	1.15123	1.09805	-1.69828	-1.74043	-3.19234	0.236496	-0.0656616	0.265583	0.119843	-0.408439	5.92266	0.0790825	-3.76336	9.21483
tr|A0A3B3HWL8|A0A3B3HWL8_ORYLA;tr|A0A3B3H930|A0A3B3H930_ORYLA;tr|A0A3B3HIR9|A0A3B3HIR9_ORYLA;tr|A0A3B3INS4|A0A3B3INS4_ORYLA	tr|A0A3B3HWL8|A0A3B3HWL8_ORYLA;tr|A0A3B3H930|A0A3B3H930_ORYLA;tr|A0A3B3HIR9|A0A3B3HIR9_ORYLA;tr|A0A3B3INS4|A0A3B3INS4_ORYLA	A0A3B3HWL8	6.00259	6.07729	5.95248	5.64088	4.86306	5.82696	5.39696	5.39504	5.65906	4.9013	4.78649	4.43902	0.0297247	-0.567151	2.37286	0.292049	-0.527097	7.60385	0.127489	-1.30185	10.2504
tr|H2MEX1|H2MEX1_ORYLA;tr|A0A3B3HYZ2|A0A3B3HYZ2_ORYLA;tr|A0A3B3IIG1|A0A3B3IIG1_ORYLA	tr|H2MEX1|H2MEX1_ORYLA;tr|A0A3B3HYZ2|A0A3B3HYZ2_ORYLA;tr|A0A3B3IIG1|A0A3B3IIG1_ORYLA	H2MEX1	1.05806	1.19939	1.1416	0.477185	-0.220317	0.581408	-0.138782	-0.0171834	-0.0672717	-1.80905	-1.98433	-2.95987	0.0517671	-0.853592	5.12599	0.850368	-1.20743	15.3538	0.0259256	-3.3841	6.60803
tr|A0A3B3IEL6|A0A3B3IEL6_ORYLA	tr|A0A3B3IEL6|A0A3B3IEL6_ORYLA	A0A3B3IEL6	8.65241	8.43706	8.34065	9.87893	9.8572	10.305	9.23169	9.32435	9.24553	11.4326	11.8682	11.1037	0.571035	1.537	10.1562	0.178617	0.790482	9.687	0.295365	2.99146	12.0397
tr|H2LN13|H2LN13_ORYLA;REV__tr|H2M081|H2M081_ORYLA;REV__tr|A0A3B3ICN9|A0A3B3ICN9_ORYLA;REV__tr|A0A3B3H8N9|A0A3B3H8N9_ORYLA;REV__tr|A0A3B3I833|A0A3B3I833_ORYLA	tr|H2LN13|H2LN13_ORYLA	H2LN13	0.899596	0.734664	0.667004	-0.510854	-1.0778	-0.46734	-0.800844	-0.771111	-0.700234	-9.24984	-3.88295	-9.97208	0.219677	-1.45242	8.80934	0.314591	-1.52448	14.8008	0.00258329	-8.46871	4.39246
tr|H2MAG7|H2MAG7_ORYLA;tr|A0A3B3HL53|A0A3B3HL53_ORYLA	tr|H2MAG7|H2MAG7_ORYLA;tr|A0A3B3HL53|A0A3B3HL53_ORYLA	H2MAG7	3.98936	4.03997	3.87278	2.99828	2.35893	3.08091	2.50384	2.36988	2.4984	0.591012	0.706406	0.0358566	0.0899253	-1.15466	7.00554	0.877663	-1.50999	15.4902	0.108202	-3.52294	13.6462
tr|H2MG05|H2MG05_ORYLA	tr|H2MG05|H2MG05_ORYLA	H2MG05	3.17087	2.96537	2.92729	4.23129	3.61771	4.31256	4.0104	4.09289	4.19537	5.43125	5.57477	5.0951	0.212618	1.03267	6.47547	0.666844	1.07838	11.6485	0.44143	2.34586	12.9192
tr|H2MEZ4|H2MEZ4_ORYLA	tr|H2MEZ4|H2MEZ4_ORYLA	H2MEZ4	3.24677	3.2601	3.1779	2.51373	1.70166	2.62044	2.18217	2.25212	2.30639	-0.180589	0.0829889	-1.06964	0.0152995	-0.949648	3.62767	0.668331	-0.981367	15.3429	0.0106164	-3.61734	6.81444
tr|A0A3B3HMA9|A0A3B3HMA9_ORYLA	tr|A0A3B3HMA9|A0A3B3HMA9_ORYLA	A0A3B3HMA9	1.13353	1.00974	0.919077	0	-3.88147	-0.375077	-0.763898	-0.977419	-0.893692	-2.85457	-2.93676	-2.90433	0.00504407	-2.43963	2.42016	0.999374	-1.89912	15.1708	0.257682	-3.91933	20.9344
tr|H2M1L8|H2M1L8_ORYLA;tr|A0A3B3I8Z1|A0A3B3I8Z1_ORYLA;tr|H2M1M0|H2M1M0_ORYLA	tr|H2M1L8|H2M1L8_ORYLA;tr|A0A3B3I8Z1|A0A3B3I8Z1_ORYLA;tr|H2M1M0|H2M1M0_ORYLA	H2M1L8	-0.913464	-0.782397	-0.749315	-2.01864	-2.89514	-1.39565	-1.36605	-1.60729	-1.47741	-9.23429	-9.72012	-10.1131	0.0262127	-1.28809	3.38523	0.681608	-0.668527	9.4129	0.074858	-8.87413	17.816
tr|H2L6Q4|H2L6Q4_ORYLA;tr|A0A3B3HY88|A0A3B3HY88_ORYLA	tr|H2L6Q4|H2L6Q4_ORYLA;tr|A0A3B3HY88|A0A3B3HY88_ORYLA	H2L6Q4	3.18639	3.68679	3.57169	6.53813	6.293	6.94718	5.64741	5.86353	5.84982	8.94	9.35205	8.89992	0.772115	3.11115	12.1745	0.351491	2.3053	12.6246	0.953926	5.58237	16.3796
tr|H2LF82|H2LF82_ORYLA	tr|H2LF82|H2LF82_ORYLA	H2LF82	-2.17634	-1.6424	-1.64757	-2.81023	-3.37509	-2.60897	-3.32137	-3.85082	-4.4738	-9.18482	-9.86602	-10.0866	0.747362	-1.10933	5.74531	0.440978	-2.05989	7.51497	0.597377	-7.89038	15.8537
tr|H2MRT2|H2MRT2_ORYLA	tr|H2MRT2|H2MRT2_ORYLA	H2MRT2	-1.66821	-1.24899	-1.5681	-2.44687	-3.63222	-3.20447	-7.97879	-3.58893	-7.99128	-9.12109	-9.66015	-10.1274	0.234808	-1.59942	6.34578	0.0147712	-5.02457	3.74694	0.317947	-8.1411	16.1599
tr|H2MET2|H2MET2_ORYLA	tr|H2MET2|H2MET2_ORYLA	H2MET2	0.255554	0.122494	-0.00667634	-1.70746	-7.98624	-1.60105	-8.06073	-8.1344	-2.17565	-9.12476	-9.65987	-10.0421	0.00256896	-3.88871	2.27479	0.00293681	-6.24739	3.52622	0.149827	-9.73269	17.971
tr|A0A3B3I979|A0A3B3I979_ORYLA	tr|A0A3B3I979|A0A3B3I979_ORYLA	A0A3B3I979	1.38805	1.58731	1.51788	3.78608	3.1708	3.91065	2.39188	2.55533	2.61119	4.83895	4.8786	4.37428	0.122413	2.12476	10.2119	0.881173	1.02172	11.6363	0.230233	3.19953	14.3085
tr|A0A3B3I445|A0A3B3I445_ORYLA;tr|A0A3B3HPC8|A0A3B3HPC8_ORYLA;tr|A0A3B3HEX2|A0A3B3HEX2_ORYLA;tr|H2M8K8|H2M8K8_ORYLA;tr|A0A3B3IG55|A0A3B3IG55_ORYLA;tr|A0A3B3I3R7|A0A3B3I3R7_ORYLA;tr|A0A3B3HGH0|A0A3B3HGH0_ORYLA;tr|A0A3B3IEZ3|A0A3B3IEZ3_ORYLA;tr|A0A3B3HXT1|A0A3B3HXT1_ORYLA;tr|A0A3B3HG95|A0A3B3HG95_ORYLA;tr|A0A3B3HW34|A0A3B3HW34_ORYLA;tr|A0A3B3IM76|A0A3B3IM76_ORYLA;tr|A0A3B3HF73|A0A3B3HF73_ORYLA;tr|A…	tr|A0A3B3I445|A0A3B3I445_ORYLA;tr|A0A3B3HPC8|A0A3B3HPC8_ORYLA	A0A3B3I445	-1.15928	-1.06498	-1.15482	-2.23983	-2.40963	-1.65123	-2.51384	-2.12854	-2.1743	-3.29485	-2.95356	-4.1284	0.0351118	-0.973869	4.34642	0.120106	-1.14587	10.2973	0.0153803	-2.33257	5.57546
tr|A0A3B3IC86|A0A3B3IC86_ORYLA	tr|A0A3B3IC86|A0A3B3IC86_ORYLA	A0A3B3IC86	-2.2168	-2.13469	-2.41064	-7.5773	-7.81915	-4.62103	-8.16821	-4.85209	-8.23846	-9.29303	-9.7104	-10.0857	0.012584	-4.41845	4.34257	0.010666	-4.83221	4.35608	0.226467	-7.44234	17.1694
tr|H2L3Y0|H2L3Y0_ORYLA	tr|H2L3Y0|H2L3Y0_ORYLA	H2L3Y0	-0.165308	-0.554219	-0.652022	-1.27421	-1.88708	-1.40421	-2.06239	-1.75974	-2.31957	-9.26645	-4.4377	-4.24212	0.777243	-1.06465	6.49109	0.915472	-1.59005	9.01401	0.0162341	-5.52491	3.69814
tr|H2LLS6|H2LLS6_ORYLA	tr|H2LLS6|H2LLS6_ORYLA	H2LLS6	-0.47338	-0.43473	-0.602764	-1.32887	-2.18097	-1.28661	-1.37206	-1.38565	-1.44596	-3.03604	-4.9644	-4.793	0.0590391	-1.09519	5.58909	0.33295	-0.8976	13.4979	0.0135059	-3.76086	5.31315
tr|H2LMQ3|H2LMQ3_ORYLA	tr|H2LMQ3|H2LMQ3_ORYLA	H2LMQ3	0.632687	0.507782	0.662038	-1.16565	-1.4463	-0.580159	-2.05763	-0.895823	-0.832445	-9.38011	-9.70221	-10.1989	0.06643	-1.66487	8.3651	0.0278102	-1.8628	4.60442	0.0758766	-10.3612	19.0815
tr|H2LPW0|H2LPW0_ORYLA	tr|H2LPW0|H2LPW0_ORYLA	H2LPW0	0.387943	0.761764	0.74192	-0.126149	-0.59328	-0.0594742	0.236794	-0.108574	0.199626	-2.55863	-9.81683	-2.23572	0.686731	-0.890176	6.30005	0.896508	-0.52126	4.90984	0.0048032	-5.50093	2.68046
tr|H2LVZ9|H2LVZ9_ORYLA	tr|H2LVZ9|H2LVZ9_ORYLA	H2LVZ9	-1.87461	-1.7937	-1.94319	-3.29733	-7.96185	-7.96139	-3.60903	-4.08087	-4.73536	-9.36687	-9.82428	-10.122	0.00154325	-4.53636	3.32165	0.0344052	-2.27125	5.747	0.0745209	-7.90056	17.9888
tr|H2MW80|H2MW80_ORYLA;tr|H2M887|H2M887_ORYLA	tr|H2MW80|H2MW80_ORYLA	H2MW80	2.55107	2.53651	2.43436	1.94281	1.53865	2.40973	1.29901	1.51559	1.83691	2.81522	3.1863	2.82879	0.0416839	-0.543588	2.63644	0.104663	-0.956814	7.97438	0.167389	0.436122	5.24402
tr|Q2Z1R4|Q2Z1R4_ORYLA	tr|Q2Z1R4|Q2Z1R4_ORYLA	Q2Z1R4	1.11282	1.0317	1.01366	-0.236083	-4.1808	-0.300865	-0.902482	-0.851048	-0.743428	-3.2482	-3.92908	-2.89937	0.00109282	-2.62531	2.46042	0.595026	-1.88505	17.725	0.0201399	-4.41161	7.84831
tr|H2M0U0|H2M0U0_ORYLA	tr|H2M0U0|H2M0U0_ORYLA	H2M0U0	1.30532	1.33147	1.34136	3.32155	2.67434	3.47459	2.98584	2.94772	3.09775	3.74417	4.03898	3.45324	0.0038358	1.83078	5.85104	0.10789	1.68439	18.164	0.00805273	2.41941	7.72925
tr|A0A3B3HM95|A0A3B3HM95_ORYLA;tr|A0A3B3HK51|A0A3B3HK51_ORYLA;tr|A0A3B3IJ95|A0A3B3IJ95_ORYLA;tr|A0A3B3ICL8|A0A3B3ICL8_ORYLA	tr|A0A3B3HM95|A0A3B3HM95_ORYLA;tr|A0A3B3HK51|A0A3B3HK51_ORYLA;tr|A0A3B3IJ95|A0A3B3IJ95_ORYLA	A0A3B3HM95	-3.11423	-2.73905	-2.68633	-7.6754	-3.92155	-2.90379	-7.9321	-4.00791	-8.08435	-9.28545	-6.06288	-10.0339	0.0170916	-1.98704	1.71801	0.0201838	-3.82825	3.29957	0.024159	-5.6142	4.55583
tr|A0A3B3HNG2|A0A3B3HNG2_ORYLA	tr|A0A3B3HNG2|A0A3B3HNG2_ORYLA	A0A3B3HNG2	0.700039	0.533505	0.52781	0.285632	-0.495644	0.131812	0.0934335	0.0171834	0.0672717	-0.713061	-1.35224	-1.22715	0.105841	-0.613185	3.90062	0.271158	-0.527822	10.0155	0.153982	-1.6846	9.74701
tr|A0A3B3I241|A0A3B3I241_ORYLA;tr|A0A3B3IK26|A0A3B3IK26_ORYLA;tr|H2LUJ8|H2LUJ8_ORYLA;tr|A0A3B3H855|A0A3B3H855_ORYLA;tr|A0A3B3HPW3|A0A3B3HPW3_ORYLA;tr|H2MUU8|H2MUU8_ORYLA;tr|H2MUU9|H2MUU9_ORYLA;tr|A0A3B3IH20|A0A3B3IH20_ORYLA;tr|A0A3B3I983|A0A3B3I983_ORYLA;tr|H2MRC9|H2MRC9_ORYLA;tr|H2MCV5|H2MCV5_ORYLA;tr|A0A3B3IN21|A0A3B3IN21_ORYLA;CON__Q3SX28;tr|A0A3B3IA15|A0A3B3IA15_ORYLA	tr|A0A3B3I241|A0A3B3I241_ORYLA;tr|A0A3B3IK26|A0A3B3IK26_ORYLA;tr|H2LUJ8|H2LUJ8_ORYLA;tr|A0A3B3H855|A0A3B3H855_ORYLA	A0A3B3I241	-3.29183	-2.7596	-2.98387	0.693579	-0.0115123	0.645661	0.139159	0.35398	0.416744	1.5952	1.82797	1.34742	0.630142	3.45434	12.082	0.457705	3.31506	14.3939	0.894301	4.60196	15.3191
tr|A0A3B3IM43|A0A3B3IM43_ORYLA	tr|A0A3B3IM43|A0A3B3IM43_ORYLA	A0A3B3IM43	-1.80019	-2.66856	-2.80936	-1.49502	-7.99538	-2.1473	-1.90259	-2.96368	-3.30206	-9.32021	-9.8809	-10.2035	0.0455645	-1.4532	0.846622	0.718185	-0.296741	0.729351	0.801478	-7.37549	14.1539
tr|H2L6Q9|H2L6Q9_ORYLA;tr|A0A3B3H2Q3|A0A3B3H2Q3_ORYLA	tr|H2L6Q9|H2L6Q9_ORYLA;tr|A0A3B3H2Q3|A0A3B3H2Q3_ORYLA	H2L6Q9	1.09608	0.971751	1.01881	1.50445	0.447375	1.26088	0.413253	0.56243	0.881553	1.30416	1.11208	1.02076	0.0253931	0.0420208	0.13964	0.128831	-0.409803	4.45872	0.316961	0.116787	1.89516
tr|H2LGZ3|H2LGZ3_ORYLA	tr|H2LGZ3|H2LGZ3_ORYLA	H2LGZ3	-1.00075	-0.996161	-1.2036	-2.96422	-7.7893	-3.13749	-3.02179	-5.07122	-3.51452	-9.40765	-9.64764	-10.1944	0.00373942	-3.5635	2.71244	0.0242291	-2.80234	4.51312	0.158931	-8.68305	18.0681
tr|H2LID0|H2LID0_ORYLA	tr|H2LID0|H2LID0_ORYLA	H2LID0	-2.49811	-2.34016	-2.48378	-3.17444	-3.44751	-2.6908	-3.26342	-3.12275	-2.94867	-9.23306	-9.6867	-10.1798	0.0987896	-0.663567	4.53751	0.469679	-0.670929	8.39085	0.0658185	-7.25918	16.2556
tr|H2M9V7|H2M9V7_ORYLA;tr|H2LNF6|H2LNF6_ORYLA;tr|A0A3B3H9K8|A0A3B3H9K8_ORYLA	tr|H2M9V7|H2M9V7_ORYLA	H2M9V7	-0.606623	-0.756352	-0.778609	-1.56996	-2.37313	-1.63949	-2.00648	-1.90195	-1.82962	-0.688081	-0.49923	-1.52713	0.0846238	-1.147	6.38349	0.949441	-1.19882	13.484	0.0567879	-0.190954	0.777531
tr|H2MAB2|H2MAB2_ORYLA	tr|H2MAB2|H2MAB2_ORYLA	H2MAB2	-2.01933	-2.17287	-2.25303	-3.02453	-7.95254	-3.20504	-2.75512	-3.30669	-8.18819	-9.20139	-9.68959	-10.1931	0.00360545	-2.57896	1.99475	0.00314955	-2.60159	1.88514	0.108492	-7.54628	16.1495
tr|H2MAB5|H2MAB5_ORYLA;tr|H2MAB3|H2MAB3_ORYLA	tr|H2MAB5|H2MAB5_ORYLA;tr|H2MAB3|H2MAB3_ORYLA	H2MAB5	4.58574	4.47451	4.45858	2.38589	1.74154	2.50992	4.12454	4.31743	4.30008	1.55403	1.78204	1.04705	0.0548621	-2.29382	10.5102	0.592988	-0.258924	5.36041	0.0655939	-3.04523	12.6065
tr|A0A3B3HAM1|A0A3B3HAM1_ORYLA	tr|A0A3B3HAM1|A0A3B3HAM1_ORYLA	A0A3B3HAM1	-1.41547	-1.18847	-1.15835	-0.0147837	-0.542996	0.273119	-0.739614	-0.851539	-0.614504	-2.018	-1.3782	-2.04915	0.206796	1.15921	6.63199	0.831557	0.518876	6.94445	0.242163	-0.561021	3.75807
tr|A0A3B3HTH5|A0A3B3HTH5_ORYLA;tr|H2LLD6|H2LLD6_ORYLA	tr|A0A3B3HTH5|A0A3B3HTH5_ORYLA;tr|H2LLD6|H2LLD6_ORYLA	A0A3B3HTH5	3.38175	4.18106	3.98625	1.95162	1.63267	2.56163	2.27707	2.31365	2.55228	1.28389	2.08207	1.2906	0.876192	-1.80105	7.01363	0.227864	-1.46869	7.78022	0.904029	-2.2975	8.36778
tr|A0A3B3IAU4|A0A3B3IAU4_ORYLA;tr|A0A3B3ID90|A0A3B3ID90_ORYLA;tr|H2MJH9|H2MJH9_ORYLA	tr|A0A3B3IAU4|A0A3B3IAU4_ORYLA;tr|A0A3B3ID90|A0A3B3ID90_ORYLA;tr|H2MJH9|H2MJH9_ORYLA	A0A3B3IAU4	-2.43694	-2.2167	-2.30206	-3.49651	-7.89755	-3.37247	-3.69776	-8.22563	-3.8245	-9.31691	-9.64043	-9.94898	0.00370541	-2.60361	2.17063	0.00370293	-2.93073	2.41421	0.219753	-7.31687	18.3876
tr|H2LE63|H2LE63_ORYLA;tr|A0A3B3IPU4|A0A3B3IPU4_ORYLA	tr|H2LE63|H2LE63_ORYLA;tr|A0A3B3IPU4|A0A3B3IPU4_ORYLA	H2LE63	0.96282	1.50724	0.819837	2.30416	5.49143	2.51698	3.72296	3.7271	3.71528	4.42354	4.03983	3.32825	0.0795691	2.34089	3.47964	0.000546469	2.62515	7.31225	0.597409	2.83391	9.1321
tr|H2LGF5|H2LGF5_ORYLA;tr|H2MUQ8|H2MUQ8_ORYLA;tr|A0A3B3H629|A0A3B3H629_ORYLA	tr|H2LGF5|H2LGF5_ORYLA	H2LGF5	0.0621092	0.125476	0.00667634	0.0279414	-0.687462	0	-0.168911	0.258212	-0.200461	-2.15326	-1.69187	-2.03072	0.042134	-0.284594	1.52476	0.102173	-0.101807	0.890903	0.116519	-2.02337	12.7856
tr|H2LK39|H2LK39_ORYLA	tr|H2LK39|H2LK39_ORYLA	H2LK39	-0.495745	0.149173	-0.0320698	-1.56349	-2.45107	-1.92032	-1.37852	-1.6377	-1.02517	-3.98961	-3.79152	-10.0848	0.713507	-1.85208	7.79428	0.921577	-1.22092	6.71367	0.0171383	-5.8291	3.25522
tr|H2LZ65|H2LZ65_ORYLA	tr|H2LZ65|H2LZ65_ORYLA	H2LZ65	0.100239	-0.0312531	-0.104748	1.68428	0.857047	1.76407	2.02337	2.07695	2.42512	3.1488	3.07787	2.59699	0.0820118	1.44705	6.94453	0.369554	2.18707	13.3371	0.21375	2.95314	13.4884
tr|H2M2Y0|H2M2Y0_ORYLA;tr|H2M2Y2|H2M2Y2_ORYLA	tr|H2M2Y0|H2M2Y0_ORYLA;tr|H2M2Y2|H2M2Y2_ORYLA	H2M2Y0	-3.1176	-2.80028	-3.24933	-2.99956	-3.27431	-2.85204	-3.62966	-3.71157	-3.59036	-4.89602	-4.38755	-6.80258	0.925864	0.0137673	0.0842307	0.133921	-0.588129	6.26264	0.0636477	-2.30631	4.76914
tr|H2MGA8|H2MGA8_ORYLA;tr|H2MG76|H2MG76_ORYLA	tr|H2MGA8|H2MGA8_ORYLA;tr|H2MG76|H2MG76_ORYLA	H2MGA8	-2.54989	-1.9143	-1.84981	-1.93462	-2.70654	-3.65623	-8.11012	-3.21716	-8.16418	-9.18365	-9.66752	-10.1813	0.335172	-0.661125	1.77417	0.036429	-4.39248	3.14377	0.751147	-7.57283	14.9443
tr|Q8AYQ1|Q8AYQ1_ORYLA;tr|A0A3B3HH82|A0A3B3HH82_ORYLA	tr|Q8AYQ1|Q8AYQ1_ORYLA	Q8AYQ1	-0.745386	-0.908264	-1.0067	-0.00106171	-1.01418	-0.00866287	-1.70948	-1.73507	-2.03368	0	-0.0829889	-0.632443	0.0975773	0.545484	2.40373	0.698048	-0.939293	9.04803	0.257001	0.648307	4.71676
tr|A0A3B3HWH3|A0A3B3HWH3_ORYLA	tr|A0A3B3HWH3|A0A3B3HWH3_ORYLA	A0A3B3HWH3	-4.89083	-0.356852	0.21133	-7.66457	-7.92159	-3.18505	-8.15098	-0.329269	0.471908	-9.40204	-3.75544	-10.1469	0.951444	-4.57829	3.1941	0.512454	-0.990662	0.374074	0.780549	-6.08935	3.68098
tr|A0A3B3HNN4|A0A3B3HNN4_ORYLA;tr|A0A3B3H4E3|A0A3B3H4E3_ORYLA;tr|A0A3B3I6H5|A0A3B3I6H5_ORYLA;tr|A0A3B3IHE9|A0A3B3IHE9_ORYLA;tr|A0A3B3H6Y2|A0A3B3H6Y2_ORYLA;tr|A0A3B3HHA8|A0A3B3HHA8_ORYLA;tr|A0A3B3HRM2|A0A3B3HRM2_ORYLA;tr|H2M8G4|H2M8G4_ORYLA;tr|A0A3B3IG05|A0A3B3IG05_ORYLA	tr|A0A3B3HNN4|A0A3B3HNN4_ORYLA;tr|A0A3B3H4E3|A0A3B3H4E3_ORYLA;tr|A0A3B3I6H5|A0A3B3I6H5_ORYLA;tr|A0A3B3IHE9|A0A3B3IHE9_ORYLA;tr|A0A3B3H6Y2|A0A3B3H6Y2_ORYLA;tr|A0A3B3HHA8|A0A3B3HHA8_ORYLA;tr|A0A3B3HRM2|A0A3B3HRM2_ORYLA;tr|H2M8G4|H2M8G4_ORYLA	A0A3B3HNN4	-3.57473	-3.50559	-3.52838	-7.75684	-7.83252	-7.86709	-8.05381	-8.28354	-8.22045	-9.34849	-9.79647	-10.2086	0.561551	-4.28259	24.6228	0.161947	-4.6497	21.5111	0.0133237	-6.2483	9.39885
tr|H2LA83|H2LA83_ORYLA;CON__ENSEMBL:ENSBTAP00000018574	tr|H2LA83|H2LA83_ORYLA	H2LA83	-1.54652	-1.56434	-1.25623	-7.85521	-7.99315	-1.64411	-8.10918	-2.42946	-8.0589	-9.16475	-9.71246	-10.2481	0.00453988	-4.37513	2.54328	0.00559852	-4.74349	2.96772	0.185054	-8.25276	16.0371
tr|H2MAI0|H2MAI0_ORYLA	tr|H2MAI0|H2MAI0_ORYLA	H2MAI0	-1.49546	-1.36945	-1.72813	-3.0981	-2.838	-2.14886	-2.75424	-2.78481	-2.18746	-9.34616	-9.65956	-3.77156	0.241929	-1.16397	5.77609	0.452702	-1.04449	6.77945	0.00601616	-6.06141	3.5336
tr|H2MB61|H2MB61_ORYLA;tr|A0A3B3IDI7|A0A3B3IDI7_ORYLA;tr|H2LPP4|H2LPP4_ORYLA;sp|Q589R5|TPIS_ORYLA	tr|H2MB61|H2MB61_ORYLA	H2MB61	-2.48573	-2.18121	-2.39367	-3.06821	-7.97852	-3.12442	-3.65704	-8.13028	-3.35007	-9.37684	-9.85636	-10.1108	0.00612024	-2.37018	1.82414	0.00679077	-2.69226	2.1638	0.298778	-7.42778	17.3955
tr|H2MMV6|H2MMV6_ORYLA	tr|H2MMV6|H2MMV6_ORYLA	H2MMV6	-0.709901	-0.571338	-0.756971	-0.586291	-1.92413	-1.23759	-1.1736	-1.35091	-1.78455	-2.22299	-1.52827	-10.2003	0.0407665	-0.569934	1.85262	0.172287	-0.75695	5.93915	0.00080176	-3.97112	1.78784
tr|L0N757|L0N757_ORYLA	tr|L0N757|L0N757_ORYLA	L0N757	1.16737	1.32333	1.30887	0.293576	-0.445131	0.25854	0	0.124025	0.157684	-1.59211	-1.62635	-2.7021	0.0820054	-1.23086	7.07056	0.963052	-1.17262	13.7883	0.0365942	-3.24004	6.47023
tr|H2LKL4|H2LKL4_ORYLA;sp|Q9PVU6|HBAE_ORYLA;tr|H2LKT8|H2LKT8_ORYLA;tr|Q8AYQ4|Q8AYQ4_ORYLA	tr|H2LKL4|H2LKL4_ORYLA;sp|Q9PVU6|HBAE_ORYLA	H2LKL4	-1.0578	-1.17089	-1.25535	-0.557989	-3.34016	-0.480957	-2.58266	-8.36068	-2.10905	-0.867223	-1.39815	-1.34327	0.0073772	-0.298354	0.35603	0.00162045	-3.18945	1.98088	0.206656	-0.0415354	0.27409
tr|H2MAA7|H2MAA7_ORYLA	tr|H2MAA7|H2MAA7_ORYLA	H2MAA7	0.927683	1.10267	0.934559	-0.0729985	-0.956659	0.0663159	1.48384	1.50223	1.55982	-1.40243	-0.589803	-1.45739	0.0618461	-1.30942	5.98321	0.275846	0.526992	9.92802	0.0799033	-2.13818	9.1857
sp|P79818|ACTB_ORYLA;tr|H2MEY9|H2MEY9_ORYLA;tr|A0A3B3HC03|A0A3B3HC03_ORYLA;tr|A0A3F2YNV1|A0A3F2YNV1_ORYLA;tr|H2LZV3|H2LZV3_ORYLA;tr|H2MSI7|H2MSI7_ORYLA;tr|A0A3B3HIM4|A0A3B3HIM4_ORYLA;tr|H2MSI5|H2MSI5_ORYLA	sp|P79818|ACTB_ORYLA;tr|H2MEY9|H2MEY9_ORYLA;tr|A0A3B3HC03|A0A3B3HC03_ORYLA;tr|A0A3F2YNV1|A0A3F2YNV1_ORYLA;tr|H2LZV3|H2LZV3_ORYLA;tr|H2MSI7|H2MSI7_ORYLA;tr|A0A3B3HIM4|A0A3B3HIM4_ORYLA	P79818	-3.46509	-3.06677	-3.67609	-7.59536	-7.99656	-3.11068	-8.08549	-8.27087	-8.07924	-2.19339	-9.76716	-3.20581	0.0256913	-2.83155	2.2443	0.22036	-4.74255	16.0155	0.0112624	-1.6528	0.840076
tr|A0A3B3IC32|A0A3B3IC32_ORYLA;tr|A0A3B3H426|A0A3B3H426_ORYLA;tr|A0A3B3H7I4|A0A3B3H7I4_ORYLA;tr|A0A3B3HW70|A0A3B3HW70_ORYLA;tr|A0A3B3I1U6|A0A3B3I1U6_ORYLA;tr|A0A3B3HX15|A0A3B3HX15_ORYLA;tr|A0A3B3HKY6|A0A3B3HKY6_ORYLA;tr|A0A3B3HIG1|A0A3B3HIG1_ORYLA;tr|A0A3B3HJU4|A0A3B3HJU4_ORYLA;tr|A0A3B3IDR1|A0A3B3IDR1_ORYLA;tr|A0A3B3IM65|A0A3B3IM65_ORYLA;tr|A0A3B3I9V2|A0A3B3I9V2_ORYLA;tr|A0A3B3I9Q2|A0A3B3I9Q2_OR…	tr|A0A3B3IC32|A0A3B3IC32_ORYLA;tr|A0A3B3H426|A0A3B3H426_ORYLA;tr|A0A3B3H7I4|A0A3B3H7I4_ORYLA;tr|A0A3B3HW70|A0A3B3HW70_ORYLA;tr|A0A3B3I1U6|A0A3B3I1U6_ORYLA;tr|A0A3B3HX15|A0A3B3HX15_ORYLA;tr|A0A3B3HKY6|A0A3B3HKY6_ORYLA;tr|A0A3B3HIG1|A0A3B3HIG1_ORYLA;tr|A0A3B3HJU4|A0A3B3HJU4_ORYLA;tr|A0A3B3IDR1|A0A3B3IDR1_ORYLA;tr|A0A3B3IM65|A0A3B3IM65_ORYLA;tr|A0A3B3I9V2|A0A3B3I9V2_ORYLA;tr|A0A3B3I9Q2|A0A3B3I9Q2_OR…	A0A3B3IC32	-1.81841	-1.59812	-1.69186	-2.39875	-8.04079	-2.91699	-2.65851	-2.4862	-2.25861	-3.4574	-9.64181	-10.1897	0.00251008	-2.74938	1.90924	0.465972	-0.764978	7.81653	0.0017471	-6.06016	3.22727
tr|A0A3B3HCY5|A0A3B3HCY5_ORYLA;tr|A0A3B3IJE6|A0A3B3IJE6_ORYLA;tr|H2LGX8|H2LGX8_ORYLA	tr|A0A3B3HCY5|A0A3B3HCY5_ORYLA;tr|A0A3B3IJE6|A0A3B3IJE6_ORYLA	A0A3B3HCY5	-2.58019	-2.41997	-2.40571	-3.90767	-7.83848	-3.63165	-4.7758	-8.22574	-3.1805	-9.31232	-9.91439	-9.95987	0.00338445	-2.65731	2.40015	0.00281893	-2.92539	2.40957	0.134061	-7.26024	17.7058
tr|A0A3B3I760|A0A3B3I760_ORYLA;tr|H2MFW1|H2MFW1_ORYLA;tr|A0A3B3HL75|A0A3B3HL75_ORYLA	tr|A0A3B3I760|A0A3B3I760_ORYLA;tr|H2MFW1|H2MFW1_ORYLA;tr|A0A3B3HL75|A0A3B3HL75_ORYLA	A0A3B3I760	-0.806933	-0.429579	-0.632294	-0.966233	-8.04832	-0.254945	-1.19828	-1.09235	-1.33724	-9.18161	-9.90253	-9.95935	0.00383448	-2.4669	1.23137	0.59444	-0.586356	6.53897	0.318949	-9.05823	17.6321
tr|A0A3B3HRX9|A0A3B3HRX9_ORYLA	tr|A0A3B3HRX9|A0A3B3HRX9_ORYLA	A0A3B3HRX9	-3.64121	-3.56178	-3.66151	-4.11867	-7.98883	-4.443	-8.14656	-4.49271	-7.98672	-9.29713	-9.72027	-10.0417	0.00120459	-1.89534	1.9115	0.00130208	-3.25383	3.15813	0.0390604	-6.06487	9.90835
tr|A0A3B3HVX1|A0A3B3HVX1_ORYLA;tr|A0A3B3HPE6|A0A3B3HPE6_ORYLA;tr|H2L3L9|H2L3L9_ORYLA	tr|A0A3B3HVX1|A0A3B3HVX1_ORYLA	A0A3B3HVX1	-0.611906	-0.93409	-0.878482	-0.257985	-0.819236	-0.0811127	-1.43733	-1.31047	-1.45731	-9.23387	-9.77307	-10.0988	0.33292	0.422048	2.65881	0.352347	-0.593541	7.47416	0.269032	-8.89376	17.5675
tr|A0A3B3I6M9|A0A3B3I6M9_ORYLA;tr|A0A3B3HT58|A0A3B3HT58_ORYLA;tr|Q8JIN1|Q8JIN1_ORYLA	tr|A0A3B3I6M9|A0A3B3I6M9_ORYLA;tr|A0A3B3HT58|A0A3B3HT58_ORYLA	A0A3B3I6M9	-0.496714	-0.39256	-0.581778	0.630288	0.02077	0.869671	-8.15555	-1.32624	-1.38903	2.15117	2.29076	0.879499	0.0895631	0.99726	5.78044	0.00116534	-3.13325	1.73276	0.0292692	2.26416	4.81723
tr|A0A3B3IF59|A0A3B3IF59_ORYLA	tr|A0A3B3IF59|A0A3B3IF59_ORYLA	A0A3B3IF59	2.61608	2.37909	2.28229	4.6276	3.79254	4.61889	3.94354	3.91445	4.1352	6.43593	6.54323	5.96775	0.22726	1.92052	8.459	0.655715	1.57191	12.2722	0.478987	3.88981	14.493
tr|H2LSB1|H2LSB1_ORYLA;tr|A0A3B3IJV8|A0A3B3IJV8_ORYLA	tr|H2LSB1|H2LSB1_ORYLA;tr|A0A3B3IJV8|A0A3B3IJV8_ORYLA	H2LSB1	-1.12567	-1.32789	-1.21546	-3.51231	-7.82757	-7.98128	-8.17146	-2.62811	-8.21458	-9.24399	-9.89779	-10.1918	0.00318517	-5.21738	3.82943	0.00198703	-5.11504	3.18367	0.0835848	-8.55486	17.0333
tr|A0A3B3INZ4|A0A3B3INZ4_ORYLA;tr|A0A3B3ILI9|A0A3B3ILI9_ORYLA;tr|H2LUE1|H2LUE1_ORYLA	tr|A0A3B3INZ4|A0A3B3INZ4_ORYLA;tr|A0A3B3ILI9|A0A3B3ILI9_ORYLA;tr|H2LUE1|H2LUE1_ORYLA	A0A3B3INZ4	-1.64357	-1.33159	-1.38195	-2.39289	-7.98787	-1.38271	-1.48151	-0.919602	-1.2553	-9.18762	-9.6889	-10.119	0.00442239	-2.46878	1.50479	0.519556	0.233564	1.80724	0.228664	-8.21282	16.8021
tr|H2LF02|H2LF02_ORYLA	tr|H2LF02|H2LF02_ORYLA	H2LF02	-2.70588	-2.56447	-2.59238	-7.70804	-7.81627	-8.06905	-8.17303	-8.14434	-8.25149	-9.14474	-9.78627	-9.9629	0.28093	-5.24354	19.4442	0.708442	-5.56871	24.1894	0.0587478	-7.01039	16.6126
tr|H2MB97|H2MB97_ORYLA	tr|H2MB97|H2MB97_ORYLA	H2MB97	1.09505	0.723781	0.488605	-0.598913	-3.40553	-0.680469	-3.43763	-8.25234	-0.598708	-0.786949	-1.0284	-1.60706	0.0706867	-2.33078	3.87729	0.0124125	-4.86537	2.63941	0.689663	-1.90995	8.31284
tr|H2MFG8|H2MFG8_ORYLA	tr|H2MFG8|H2MFG8_ORYLA	H2MFG8	-1.63285	-1.71118	-1.8742	-2.21261	-3.86261	-2.79541	-2.8736	-2.98172	-2.93085	-9.18442	-9.82463	-9.96902	0.0423842	-1.21746	2.99966	0.323591	-1.18931	13.2042	0.159956	-7.91994	17.3354
tr|H2MYT0|H2MYT0_ORYLA	tr|H2MYT0|H2MYT0_ORYLA	H2MYT0	-0.584023	0.0910989	0.0758316	1.08139	0.761294	1.06043	0.733413	0.698985	0.538789	2.05185	2.51332	1.74602	0.355009	1.10673	6.54115	0.135388	0.796093	5.26773	0.997872	2.24276	8.92443
tr|A0A3B3H3M2|A0A3B3H3M2_ORYLA;tr|A0A3B3IHB8|A0A3B3IHB8_ORYLA;tr|A0A3B3IC45|A0A3B3IC45_ORYLA	tr|A0A3B3H3M2|A0A3B3H3M2_ORYLA;tr|A0A3B3IHB8|A0A3B3IHB8_ORYLA;tr|A0A3B3IC45|A0A3B3IC45_ORYLA	A0A3B3H3M2	-2.84337	-2.72019	-2.80716	-7.62451	-1.87572	-1.31229	-8.08443	-8.2573	-2.16479	-9.24291	-1.1513	-10.0767	0.00065666	-0.813933	0.462764	0.000665932	-3.3786	2.09782	0.000329707	-4.03341	1.77507
tr|A0A3B3IL47|A0A3B3IL47_ORYLA;tr|A0A3B3H613|A0A3B3H613_ORYLA;tr|H2M983|H2M983_ORYLA;tr|H2L6N3|H2L6N3_ORYLA;tr|H2LX76|H2LX76_ORYLA;tr|H2M970|H2M970_ORYLA;tr|A0A3B3I248|A0A3B3I248_ORYLA	tr|A0A3B3IL47|A0A3B3IL47_ORYLA;tr|A0A3B3H613|A0A3B3H613_ORYLA;tr|H2M983|H2M983_ORYLA;tr|H2L6N3|H2L6N3_ORYLA;tr|H2LX76|H2LX76_ORYLA;tr|H2M970|H2M970_ORYLA;tr|A0A3B3I248|A0A3B3I248_ORYLA	A0A3B3IL47	-2.98033	-2.67848	-2.97564	-1.00358	-2.0919	-0.751515	-1.71123	-1.37241	-0.850886	1.34337	1.64317	0.809104	0.111314	1.59581	5.67349	0.27471	1.56664	7.84381	0.287009	4.14336	13.3519
tr|A0A3B3HBM8|A0A3B3HBM8_ORYLA;tr|H2LQS6|H2LQS6_ORYLA;tr|A0A3B3IL06|A0A3B3IL06_ORYLA	tr|A0A3B3HBM8|A0A3B3HBM8_ORYLA;tr|H2LQS6|H2LQS6_ORYLA;tr|A0A3B3IL06|A0A3B3IL06_ORYLA	A0A3B3HBM8	-2.22792	-2.02872	-1.94998	-2.11997	-2.84544	-1.88732	-2.35951	-2.66799	-2.62324	-5.59379	-4.4822	-10.1846	0.15187	-0.215368	0.963788	0.849625	-0.481373	5.70181	0.00448155	-4.68465	3.12082
tr|H2LMT4|H2LMT4_ORYLA;tr|H2LF05|H2LF05_ORYLA;tr|A0A3B3HIQ0|A0A3B3HIQ0_ORYLA;tr|A0A3B3H590|A0A3B3H590_ORYLA;tr|H2MAY9|H2MAY9_ORYLA	tr|H2LMT4|H2LMT4_ORYLA;tr|H2LF05|H2LF05_ORYLA;tr|A0A3B3HIQ0|A0A3B3HIQ0_ORYLA	H2LMT4	-7.64719	-7.49187	-2.97982	-1.89232	-2.71919	-1.70343	-2.07697	-3.04165	-3.72108	-0.287844	-0.603499	-10.1041	0.0797476	3.93464	3.9339	0.177048	3.09306	2.98954	0.368455	2.37449	0.883844
tr|A0A3B3I1K7|A0A3B3I1K7_ORYLA	tr|A0A3B3I1K7|A0A3B3I1K7_ORYLA	A0A3B3I1K7	1.82744	1.69443	1.54842	0.79234	-0.137364	-8.0298	0.551781	0.57531	-0.176091	-1.48591	-3.32483	-10.2426	0.00165649	-4.14837	1.85504	0.192879	-1.3731	7.3522	0.00182558	-6.70787	2.96445
tr|A0A3B3IJ36|A0A3B3IJ36_ORYLA	tr|A0A3B3IJ36|A0A3B3IJ36_ORYLA	A0A3B3IJ36	0.909013	0.837261	0.769231	-0.165471	-0.776438	-0.182987	-0.683782	-0.749305	-0.545163	-4.29563	-4.31645	-10.0398	0.0776484	-1.21347	7.94207	0.620449	-1.49792	14.9163	0.000891293	-7.0558	3.91895
tr|H2L522|H2L522_ORYLA	tr|H2L522|H2L522_ORYLA	H2L522	2.18326	2.16025	2.13889	1.01752	0.177535	1.08449	0.36152	0.472073	0.398613	-1.14133	-1.06533	-2.04333	0.00384919	-1.40095	4.62538	0.269288	-1.75006	20.0077	0.00332284	-3.57746	7.05066
tr|H2LER6|H2LER6_ORYLA	tr|H2LER6|H2LER6_ORYLA	H2LER6	-2.81822	-2.7788	-2.85797	-7.62082	-8.00605	-8.02239	-7.8979	-8.24547	-7.97567	-9.22009	-9.92943	-9.95117	0.0588824	-5.06476	18.4173	0.0899461	-5.22135	19.813	0.0179497	-6.8819	9.81201
tr|H2M0B3|H2M0B3_ORYLA	tr|H2M0B3|H2M0B3_ORYLA	H2M0B3	-1.83671	-1.63784	-1.69985	-2.39989	-2.01053	-2.10447	-2.70367	-2.64099	-2.33575	-9.23775	-9.87369	-10.1698	0.401044	-0.446828	5.20382	0.421784	-0.835338	8.45903	0.0873164	-8.03562	16.7743
tr|H2MAD0|H2MAD0_ORYLA	tr|H2MAD0|H2MAD0_ORYLA	H2MAD0	-3.57627	-3.49983	-3.52624	-4.86553	-7.93222	-8.02844	-4.39513	-8.30667	-8.25374	-9.12295	-9.69943	-10.0961	0.000930977	-3.40795	3.6153	0.000598857	-3.45106	3.09975	0.0125094	-6.10539	8.95063
tr|H2MBB3|H2MBB3_ORYLA	tr|H2MBB3|H2MBB3_ORYLA	H2MBB3	-3.30171	-3.52354	-3.6577	-7.65577	-7.87055	-8.03965	-4.00124	-8.16791	-8.22622	-9.23674	-9.90841	-9.94964	0.932329	-4.36101	16.7957	0.0109539	-3.30414	2.82362	0.335817	-6.20395	15.8878
tr|H2MMX9|H2MMX9_ORYLA	tr|H2MMX9|H2MMX9_ORYLA	H2MMX9	-7.80336	-3.28251	-3.2345	-7.71374	-7.8993	-7.87351	-7.90717	-8.34553	-8.09607	-9.38973	-9.81468	-10.1064	0.00293064	-3.05539	2.46539	0.0139443	-3.3428	2.66943	0.0370301	-4.99683	3.67496
tr|H2MS54|H2MS54_ORYLA	tr|H2MS54|H2MS54_ORYLA	H2MS54	-1.95529	-1.93813	-1.98699	-7.84539	-8.03146	-7.95868	-0.89037	-8.38242	-2.6006	-9.35157	-9.78144	-9.96628	0.130616	-5.98504	24.3757	7.9701e-05	-1.99766	1.08584	0.0122756	-7.73962	10.9215
tr|H2MSG5|H2MSG5_ORYLA	tr|H2MSG5|H2MSG5_ORYLA	H2MSG5	-2.90344	-2.67999	-2.9406	-7.7016	-7.90158	-7.89826	-8.08826	-8.34493	-8.20578	-9.29618	-9.7731	-10.1241	0.795103	-4.99247	19.7124	0.907558	-5.37165	19.8519	0.206406	-6.88977	16.4892
tr|H2MUY7|H2MUY7_ORYLA	tr|H2MUY7|H2MUY7_ORYLA	H2MUY7	-3.75945	-2.19876	-2.00817	-0.990092	0.967103	1.03576	-1.58483	-1.00532	-7.97059	-9.21028	-9.79235	-10.2261	0.821913	2.99305	5.27396	0.116406	-0.864787	0.462074	0.439205	-7.08744	11.4756
tr|H2MY29|H2MY29_ORYLA	tr|H2MY29|H2MY29_ORYLA	H2MY29	-7.78299	-3.10294	-3.15559	-7.72379	-7.94535	-8.00262	-7.94594	-8.33521	-8.17133	-9.30947	-9.70252	-10.0831	0.00598926	-3.21008	2.5226	0.0105258	-3.47032	2.69851	0.0406087	-5.01785	3.62841
tr|A0A3B3I680|A0A3B3I680_ORYLA;tr|A0A3B3HY35|A0A3B3HY35_ORYLA;tr|A0A3B3HXB5|A0A3B3HXB5_ORYLA;tr|A0A3B3HD11|A0A3B3HD11_ORYLA;tr|A0A3B3IMF4|A0A3B3IMF4_ORYLA;tr|A0A3B3IEC9|A0A3B3IEC9_ORYLA;tr|A0A3B3IP75|A0A3B3IP75_ORYLA	tr|A0A3B3I680|A0A3B3I680_ORYLA;tr|A0A3B3HY35|A0A3B3HY35_ORYLA;tr|A0A3B3HXB5|A0A3B3HXB5_ORYLA;tr|A0A3B3HD11|A0A3B3HD11_ORYLA;tr|A0A3B3IMF4|A0A3B3IMF4_ORYLA;tr|A0A3B3IEC9|A0A3B3IEC9_ORYLA;tr|A0A3B3IP75|A0A3B3IP75_ORYLA	A0A3B3I680	-2.14915	-2.09932	-2.30716	-7.76428	-7.8711	-7.84882	-7.94914	-4.07873	-8.25343	-9.26509	-4.13194	-4.81883	0.424809	-5.64285	22.6996	0.00433799	-4.57522	3.71449	0.00302812	-3.88674	2.87006
tr|A0A3B3HR02|A0A3B3HR02_ORYLA	tr|A0A3B3HR02|A0A3B3HR02_ORYLA	A0A3B3HR02	-3.28902	-0.193005	-0.615222	-7.63075	-7.82983	-1.56386	-7.93784	-1.58025	-1.48088	-9.20694	-9.73006	-10.1466	0.36363	-4.30907	2.9333	0.341556	-2.30058	1.38751	0.145833	-8.32879	9.74551
tr|A0A3B3H524|A0A3B3H524_ORYLA	tr|A0A3B3H524|A0A3B3H524_ORYLA	A0A3B3H524	0.933973	0.569403	0.377254	-0.172795	-3.02923	-0.435366	-0.804345	-8.37943	-7.97731	-0.852837	-9.81751	-9.95766	0.0621622	-1.83934	3.08366	0.00876493	-6.34724	3.02892	0.00585933	-7.50288	2.94396
tr|A0A3B3HTX5|A0A3B3HTX5_ORYLA	tr|A0A3B3HTX5|A0A3B3HTX5_ORYLA	A0A3B3HTX5	-2.32673	-1.75705	-2.05705	-2.02449	-7.81834	0.383524	-7.87904	-8.23826	-0.36591	-9.21461	-9.87194	-9.95551	0.00909704	-1.10616	0.526304	0.00818669	-3.44746	1.68445	0.660576	-7.63374	16.376
tr|A0A3B3I1R7|A0A3B3I1R7_ORYLA;tr|H2LFF7|H2LFF7_ORYLA;tr|H2M293|H2M293_ORYLA;tr|A0A3B3HM83|A0A3B3HM83_ORYLA	tr|A0A3B3I1R7|A0A3B3I1R7_ORYLA;tr|H2LFF7|H2LFF7_ORYLA;tr|H2M293|H2M293_ORYLA;tr|A0A3B3HM83|A0A3B3HM83_ORYLA	A0A3B3I1R7	-3.21417	-3.40153	-3.52641	-7.65914	-7.92763	-7.95652	-8.16671	-8.09528	-8.02924	-9.12341	-9.6466	-10.0242	0.957459	-4.46706	17.7839	0.32129	-4.71638	19.7134	0.2154	-6.21738	15.3981
tr|A0A3B3I5S3|A0A3B3I5S3_ORYLA	tr|A0A3B3I5S3|A0A3B3I5S3_ORYLA	A0A3B3I5S3	-3.60272	-3.70748	-3.77806	-7.80933	-7.83321	-8.10051	-8.1134	-8.21249	-8.24035	-9.28776	-9.69655	-10.1394	0.458979	-4.21826	18.6613	0.727696	-4.49266	21.9627	0.0822845	-6.01181	15.7571
tr|A0A3B3I5X1|A0A3B3I5X1_ORYLA;tr|H2M3C8|H2M3C8_ORYLA	tr|A0A3B3I5X1|A0A3B3I5X1_ORYLA;tr|H2M3C8|H2M3C8_ORYLA	A0A3B3I5X1	-3.75216	-3.59666	-3.73616	-7.84629	-8.04933	-8.04104	-4.07812	-8.22417	-8.06361	-9.18448	-9.6563	-9.97701	0.713079	-4.28389	20.1978	0.00264895	-3.09364	2.73811	0.0880184	-5.91094	16.031
tr|H2LLZ8|H2LLZ8_ORYLA;tr|A0A3B3ICW0|A0A3B3ICW0_ORYLA;tr|H2L918|H2L918_ORYLA	tr|H2LLZ8|H2LLZ8_ORYLA;tr|A0A3B3ICW0|A0A3B3ICW0_ORYLA;tr|H2L918|H2L918_ORYLA	H2LLZ8	-2.22816	-2.38102	-2.4679	-7.69165	-7.94942	-3.04577	-4.10399	-8.09475	-8.0522	-9.18517	-9.79058	-10.0746	0.00386093	-3.86992	2.88312	0.00559324	-4.39129	3.65036	0.13325	-7.32442	16.4434
tr|H2L6J0|H2L6J0_ORYLA	tr|H2L6J0|H2L6J0_ORYLA	H2L6J0	-7.73636	-7.51291	-7.44852	-7.58244	-7.80192	-8.00788	-7.94323	-8.26618	-8.13869	-1.97221	-1.81	-9.97825	0.670361	-0.231481	2.32758	0.926189	-0.550106	6.29615	0.00209088	2.97911	1.37964
tr|H2L6K2|H2L6K2_ORYLA	tr|H2L6K2|H2L6K2_ORYLA	H2L6K2	-4.35818	-3.28318	-3.72477	-7.67578	-7.80711	-7.95538	-7.97712	-8.31685	-8.02892	-9.19129	-9.70223	-10.0022	0.12562	-4.02405	12.0455	0.205859	-4.31892	12.3217	0.730776	-5.8432	13.0549
tr|H2LK47|H2LK47_ORYLA	tr|H2LK47|H2LK47_ORYLA	H2LK47	-3.91676	-3.90423	-4.18687	-7.86245	-7.99266	-7.90131	-8.15544	-5.69923	-8.12917	-9.13871	-9.87047	-10.1243	0.298221	-3.91619	18.5898	0.025308	-3.32533	4.22717	0.177459	-5.70855	14.2634
tr|H2LQW1|H2LQW1_ORYLA	tr|H2LQW1|H2LQW1_ORYLA	H2LQW1	-4.00883	-3.53687	-7.48372	-4.85579	-7.79696	-7.87382	-4.97752	-8.3272	-5.6813	-9.11651	-9.70912	-10.2117	0.778476	-1.83238	1.6714	0.803422	-1.31887	1.12535	0.121519	-4.66931	5.50403
tr|H2LSA0|H2LSA0_ORYLA	tr|H2LSA0|H2LSA0_ORYLA	H2LSA0	0.11581	-0.0651058	0.0301799	-0.236333	-1.12007	-0.069324	-0.874927	-0.882327	-0.804477	-1.43499	-1.35504	-10.2481	0.0500919	-0.502204	2.3013	0.367931	-0.880872	13.1712	0.00062677	-4.373	1.85431
tr|H2LZW7|H2LZW7_ORYLA;tr|H2LZW5|H2LZW5_ORYLA;tr|A0A3B3HEF1|A0A3B3HEF1_ORYLA	tr|H2LZW7|H2LZW7_ORYLA;tr|H2LZW5|H2LZW5_ORYLA;tr|A0A3B3HEF1|A0A3B3HEF1_ORYLA	H2LZW7	-3.98373	-4.22709	-4.32646	-7.72971	-7.83996	-7.8648	-8.09067	-5.35934	-8.24488	-9.19555	-9.66376	-9.9938	0.285135	-3.6324	17.6081	0.0233246	-3.05254	3.62497	0.323915	-5.43861	15.1405
tr|H2M5U1|H2M5U1_ORYLA	tr|H2M5U1|H2M5U1_ORYLA	H2M5U1	-3.5329	-2.83049	-3.07687	-7.84568	-7.89287	-7.84908	-8.14841	-8.32296	-8.13503	-9.37986	-9.72698	-10.0393	0.0108489	-4.71579	9.11117	0.159346	-5.05538	15.668	0.922872	-6.56863	15.6332
tr|H2MAY7|H2MAY7_ORYLA	tr|H2MAY7|H2MAY7_ORYLA	H2MAY7	-3.25704	-3.23825	-3.47362	-7.68906	-8.07916	-5.49435	-8.00613	-8.38844	-8.00909	-9.33145	-9.69009	-10.0064	0.0174696	-3.76455	4.58401	0.522785	-4.81159	17.5267	0.260945	-6.353	17.1268
tr|H2MBJ4|H2MBJ4_ORYLA	tr|H2MBJ4|H2MBJ4_ORYLA	H2MBJ4	-3.83201	-3.44918	-3.53281	-4.43855	-7.93162	-4.09653	-4.92082	-8.38057	-5.44394	-9.38821	-9.88473	-10.1427	0.0178278	-1.88423	1.925	0.0230292	-2.64378	2.92288	0.431976	-6.20055	15.9591
tr|H2MFF9|H2MFF9_ORYLA	tr|H2MFF9|H2MFF9_ORYLA	H2MFF9	-5.11007	-4.20158	-7.52224	-7.79128	-5.12029	-4.62215	-8.0608	-8.19479	-7.98664	-9.10957	-9.76176	-10.0981	0.993019	-0.233272	0.191937	0.00752952	-2.46945	2.94643	0.157983	-4.04517	5.85517
tr|H2MKJ1|H2MKJ1_ORYLA	tr|H2MKJ1|H2MKJ1_ORYLA	H2MKJ1	-3.8623	-4.1321	-4.19612	-3.90209	-7.92341	-4.5618	-8.15818	-8.27816	-8.02098	-9.24722	-9.78978	-10.2265	0.013406	-1.39892	1.40383	0.690773	-4.08893	17.4858	0.230724	-5.69099	14.4023

## Sheet: DAPs
down-regulated										up-regulated
Treatment 1	Treatment 2	Treatment 3	shared							Treatment 1	Treatment 2	Treatment 3	shared
H2M6N3	H2M6U1	H2M6N3	H2M6U1							H2MLX9	H2MLX9	H2MLX9	H2MLX9
A0A3B3HP95	H2LRL9	A0A3B3HP95	H2LRL9							H2MFZ1	H2MFZ1	H2MFZ1	H2MFZ1
H2M6U1	H2M2K4	H2M6U1	H2M2K4							A0A3B3H5L1	A0A3B3H5L1	A0A3B3H5L1	A0A3B3H5L1
H2LP13	H2LFT1	H2LP13	H2MT65							H2MFX3	H2MFX3	H2MFX3	H2MFX3
H2MBD1	H2MT65	H2MBD1	H2M2A3							H2M0U7	H2M0U7	H2M0U7	H2M0U7
H2LRL9	H2LAX9	H2LRL9	P79816							A0A3B3IEL6	H2MG05	A0A3B3IEL6	H2MG05
H2LQ37	H2M2A3	H2MVB4	H2N0N0							H2MG05	H2L6Q4	H2MG05	H2L6Q4
H2M2K4	P79816	H2LQ37	A0A3B3HA48							H2L6Q4	A0A3B3I979	H2L6Q4	A0A3B3I979
H2MT65	H2M355	H2MWU7	H2LW76							A0A3B3I979	H2M0U0	A0A3B3I979	H2M0U0
H2M5C0	H2N0N0	H2MPL0	H2LFK2							H2M0U0	A0A3B3I241	H2M0U0	A0A3B3I241
H2M249	A0A3B3HA48	H2M2K4	H2LPL6							A0A3B3I241	H2LE63	A0A3B3I241	H2LZ65
H2M2A3	A0A3B3HKZ1	H2LFT1	A0A3B3I0Q1							A0A3B3HAM1	H2LZ65	H2LE63	A0A3B3IF59
P79816	A0A3B3IJN6	H2MT65	H2MIX9							H2LZ65	A0A3B3IF59	H2LZ65	A0A3B3IL47
A0A3B3IMH1	H2LW76	H2M5C0	H2LRP2							A0A3B3IF59	A0A3B3IL47	A0A3B3I6M9
A0A3B3H4C1	H2LFK2	H2M249	H2MMF6							H2MYT0		A0A3B3IF59
H2M2R4	H2LPL6	H2LAX9	H2M6Q1							A0A3B3IL47		H2MYT0
H2N0N0	A0A3B3I369	H2M2A3	H2LN13		https://bioinfogp.cnb.csic.es/tools/venny/					H2MUY7		A0A3B3IL47
A0A3B3HA48	A0A3B3I0Q1	P79816	H2MAG7
H2LW76	H2MIX9	A0A3B3IMH1	H2LF82
H2LFK2	H2LRP2	H2MD32	A0A3B3IC86
H2LPL6	H2MMF6	A0A3B3H4C1	H2LMQ3
A0A3B3I369	H2M6Q1	H2N0V5	A0A3B3HTH5
A0A3B3I0Q1	A0A3B3HDY6	H2LCR1	A0A3B3HNN4
H2MIX9	H2L5B8	H2M355	L0N757
H2LRP2	H2MEX1	H2LB33	H2LF02
H2MMF6	H2LN13	H2M2R4	H2L522
H2M6Q1	H2MAG7	H2N0N0	H2LER6
A0A3B3HDY6	A0A3B3HMA9	A0A3B3HA48	H2MSG5
H2LN13	H2LF82	A0A3B3HKZ1	A0A3B3I1R7
H2MAG7	A0A3B3I445	A0A3B3IJN6	A0A3B3I5S3
H2LF82	A0A3B3IC86	H2LW76	H2L6K2
H2MRT2	H2L3Y0	H2L804	H2M5U1
A0A3B3IC86	H2LMQ3	H2LFK2	H2MAY7
H2L3Y0	H2LVZ9	H2LPL6
H2LLS6	Q2Z1R4	A0A3B3I0Q1
H2LMQ3	H2LGZ3	H2M1Q0
H2M9V7	H2M9V7	H2MIX9
H2MAB5	A0A3B3HTH5	H2LRP2
A0A3B3HTH5	H2LK39	H2M802
H2LK39	A0A3B3HNN4	H2MMF6
A0A3B3HNN4	H2MAI0	H2M6Q1
H2MAI0	L0N757	H2MEU2
L0N757	P79818	A0A3B3HWL8
H2MAA7	H2LF02	H2MEX1
H2LF02	H2MFG8	H2LN13
A0A3B3IJ36	A0A3B3I1K7	H2MAG7
H2L522	A0A3B3IJ36	H2MEZ4
H2LER6	H2L522	A0A3B3HMA9
H2MBB3	H2LER6	H2M1L8
H2MS54	H2MSG5	H2LF82
H2MSG5	A0A3B3I1R7	H2MRT2
A0A3B3I680	A0A3B3I5S3	H2MET2
A0A3B3I1R7	H2L6K2	A0A3B3I445
A0A3B3I5S3	H2M5U1	A0A3B3IC86
A0A3B3I5X1	H2MAY7	H2LLS6
H2L6K2	H2MKJ1	H2LMQ3
H2LK47		H2LVZ9
H2LZW7		Q2Z1R4
H2M5U1		A0A3B3HM95
H2MAY7		A0A3B3HNG2
		A0A3B3IM43
		H2LGZ3
		H2LID0
		H2MAB2
		H2MAB5
		A0A3B3HTH5
		A0A3B3IAU4
		H2LGF5
		H2M2Y0
		H2MGA8
		A0A3B3HNN4
		H2LA83
		H2MB61
		L0N757
		H2MAA7
		A0A3B3HCY5
		A0A3B3I760
		A0A3B3HRX9
		A0A3B3HVX1
		H2LSB1
		A0A3B3INZ4
		H2LF02
		H2MB97
		H2MFG8
		H2L522
		H2LER6
		H2M0B3
		H2MAD0
		H2MBB3
		H2MS54
		H2MSG5
		H2MUY7
		A0A3B3HR02
		A0A3B3HTX5
		A0A3B3I1R7
		A0A3B3I5S3
		A0A3B3I5X1
		H2LLZ8
		H2L6K2
		H2LK47
		H2LQW1
		H2LZW7
		H2M5U1
		H2MAY7
		H2MBJ4
		H2MFF9
		H2MKJ1
