# Supplementary material for: Proteomics Analysis in Japanese Medaka Oryzias latipes Exposed to Humic Acid Revealed Suppression of Innate Immunity and Coagulation Proteins
Source: Biology (Basel). 2022 Apr 29;11(5):683. doi: 10.3390/biology11050683 (PMC9138666; doi:10.3390/biology11050683)
Supplement: Supplementary file 1 [file biology-11-00683-s001.zip › Supplementary data/Table S2-STRING network legend.xlsx]

## Sheet: network legend
Network nodes represent proteins
splice isoforms or post-translational modifications are collapsed, i.e. each node represents all the proteins produced by a single, protein-coding gene locus.
Edges represent protein-protein associations
associations are meant to be specific and meaningful, i.e. proteins jointly contribute to a shared function; this does not necessarily mean they are physically binding to each other.
Node Content
empty nodes:
proteins of unknown 3D structure
filled nodes:
some 3D structure is known or predicted
Edge Confidence
(line thickness)
low (0.150)
high (0.700)
medium (0.400)
highest (0.900)
Network Stats
number of nodes:	136
number of edges:	796
average node degree:	11.7
avg. local clustering coefficient:	0.422
expected number of edges:	43
PPI enrichment p-value:	< 1.0e-16

## Sheet: protein annotations
#node	identifier	domain_summary_url	annotation	other_names_and_aliases
1-sf	8090.ENSORLP00000012711	Zona pellucida sperm-binding protein 3; Uncharacterized protein; Oryzias latipes L-SF precursor (1-sf), mRNA	https://smart.embl.de/smart/DDvec.cgi?smart=420:SIGNAL(1|21)+ZP(84|340)+	1-sf,1-sf-201,1-sf-202,100049428,ENSORLG00000010134,ENSORLP00000012711,ENSORLP00000012713,ENSORLT00000012712,ENSORLT00000012714,H2M2R4,H2M2R4_ORYLA,H2M2R6,L-SF precursor,NM_001104803,NM_001104803.1,NP_001098273,NP_001098273.1,Ola.8666,Oryzias latipes L-SF precursor (1-sf), mRNA.,UPI0000E9DA80,UPI0000E9DA81,Uncharacterized protein,ZP domain-containing protein,Zona pellucida sperm-binding protein 3…
AHSG	8090.ENSORLP00000011437	alpha-2-HS-glycoprotein; Belongs to the fetuin family	https://smart.embl.de/smart/DDvec.cgi?smart=366:CY(16|128)+CY(136|233)+	101168652,A2HS,AHSG,AHSG-201,AHSG-202,Alpha-2-HS-glycoprotein,Alpha-2-HS-glycoprotein 2,ENSORLG00000009119,ENSORLP00000011437,ENSORLP00000011441,ENSORLT00000011438,ENSORLT00000011442,FETUA,H2LZ65,H2LZ65_ORYLA,H2LZ69,HSGA,LOC101168652,Ola.770,UPI0000EA03EA,UPI0000EA03EB,Uncharacterized protein,XM_004078904,XM_004078904.1,XP_004078952,XP_004078952.1,ahsg,alpha-2-HS-glycoprotein,ola:101168652
AK1	8090.ENSORLP00000008421	Adenylate kinase isoenzyme 1; Catalyzes the reversible transfer of the terminal phosphate group between ATP and AMP. Also displays broad nucleoside diphosphate kinase activity. Plays an important role in cellular energy homeostasis and in adenine nucleotide metabolism; Belongs to the adenylate kinase family. AK1 subfamily	https://smart.embl.de/smart/DDvec.cgi?smart=194:Pfam_AAA_18(11|148)+	101156342,2.7.4.3,2.7.4.6,AK 1,AK1,ATP-AMP transphosphorylase 1,ATP:AMP phosphotransferase,Adenylate kinase ,Adenylate kinase 1,Adenylate kinase isoenzyme 1,Adenylate kinase isoenzyme 1 isoform X2,Adenylate monophosphate kinase,Ak1,EC 2.7.4.3,ENSORLG00000006708,ENSORLP00000008421,ENSORLT00000008422,H2LQS6,H2LQS6_ORYLA,LOC101156342,Myokinase,Ola.5759,UPI0000E9BFAE,XM_004074742,XM_004074742.1,XM_00…
APOH	8090.ENSORLP00000017341	Beta-2-glycoprotein 1; Apolipoprotein H (beta-2-glycoprotein I)	https://smart.embl.de/smart/DDvec.cgi?smart=362:SIGNAL(1|22)+CCP(25|82)+CCP(87|140)+CCP(145|202)+CCP(207|262)+Pfam_Sushi_2(263|350)+	101167181,APOH,APOH (2 of 2),APOH (2 of 2)-201,Apolipoprotein H,Apolipoprotein H (beta-2-glycoprotein I),B2G1,BG,Beta-2-glycoprotein 1,ENSORLG00000013831,ENSORLP00000017341,ENSORLT00000017342,H2MFG8,H2MFG8_ORYLA,LOC101167181,UPI0000EA0D9D,XM_004066209,XM_004066209.1,XP_004066257,XP_004066257.1,apolipoprotein H (beta-2-glycoprotein I),ola:101167181
C1RL	8090.ENSORLP00000015463	Complement component 1, r subcomponent-like; Belongs to the peptidase S1 family	https://smart.embl.de/smart/DDvec.cgi?smart=715:CUB(20|145)+EGF_CA(147|191)+CUB(194|309)+CCP(313|374)+CCP(379|443)+Tryp_SPc(459|708)+	101173495,3.4.21.41,C1R,C1RL,C1RL-201,C1RL-202,C1RL1,C1r-LP,Complement C1r,Complement component 1, r subcomponent,Complement component 1, r subcomponent ,Complement component 1, r subcomponent-like,EC 3.4.21.41,ENSORLG00000012352,ENSORLP00000015463,ENSORLP00000015465,ENSORLT00000015464,ENSORLT00000015466,H2MAB2,H2MAB2_ORYLA,H2MAB4,LOC101173495,UPI0000E9CCA5,UPI0000E9CCA6,Uncharacterized protein L…
C6orf58	8090.ENSORLP00000022609	Liver-enriched gene 1, tandem duplicate 1; Chromosome 6 open reading frame 58	https://smart.embl.de/smart/DDvec.cgi?smart=356:SIGNAL(1|20)+Pfam_Leg1(27|354)+	101169084,C24h6orf58,C6orf58,C6orf58-201,Chromosome 6 open reading frame 58,ENSORLG00000018051,ENSORLP00000022609,ENSORLT00000022610,H2MUY7,H2MUY7_ORYLA,LOC101169084,Liver-enriched gene 1, tandem duplicate 1,Liver-enriched gene 1, tandem duplicate 2,Ola.16030,Protein LEG1 homolog,UPI0000E9FD32,XM_004083929,XM_004083929.1,XM_004083929.2,XP_004083977,XP_004083977.1,c24h6orf58,chromosome 6 open read…
CFI	8090.ENSORLP00000002937	Complement factor I; Belongs to the peptidase S1 family	https://smart.embl.de/smart/DDvec.cgi?smart=602:SIGNAL(1|25)+SR(123|227)+LDLa(234|267)+LDLa(268|307)+Tryp_SPc(359|588)+	C3b-INA,CFI,CFI-201,CFI-202,CFI-203,CFI-204,Complement factor I,ENSORLG00000002364,ENSORLP00000002936,ENSORLP00000002937,ENSORLP00000002940,ENSORLP00000002941,ENSORLT00000002937,ENSORLT00000002938,ENSORLT00000002941,ENSORLT00000002942,FI,H2LAM4,H2LAM5,H2LAM5_ORYLA,H2LAM8,H2LAM9,IF,KAF,LOC101171529,Ola.4156,UPI0000E9F08D,UPI0000E9F08E,UPI0000E9F08F,UPI0000E9F090,XM_004079546,XM_004079546.1,XP_0040…
CNDP1	8090.ENSORLP00000004614	Cytosolic non-specific dipeptidase; Zgc:114181; Carnosine dipeptidase 1 (metallopeptidase M20 family)	https://smart.embl.de/smart/DDvec.cgi?smart=494:SIGNAL(1|18)+Pfam_M20_dimer(224|385)+	101170951,CN1,CNDP1,CNDP1-201,CPGL2,Cytosolic non-specific dipeptidase,ENSORLG00000003701,ENSORLP00000004614,ENSORLT00000004615,H2LF82,H2LF82_ORYLA,HsT2308,LOC101170951,MGC10825,UPI0000E9CA63,XM_004077645,XM_004077645.1,XM_004077645.2,XM_011484933.1,XP_004077693,XP_004077693.1,XP_011483235.1,Zgc:114181,ola:101170951
ENSORLP00000001483	8090.ENSORLP00000001483	Uncharacterized protein	http://smart.embl.de/smart/DDt.cgi?smart=72:	ENSORLG00000001204,ENSORLP00000001483,ENSORLT00000001484,H2L6N3,H2L6N3_ORYLA,UPI0000E9BE6C,Uncharacterized protein
ENSORLP00000001484	8090.ENSORLP00000001484	Uncharacterized protein loc101163720; Coagulation factor X	https://smart.embl.de/smart/DDvec.cgi?smart=476:GLA(6|69)+EGF_CA(70|106)+EGF(112|149)+Tryp_SPc(219|447)+	101163720,3.4.21.6,A0A3B3HRX9,A0A3B3HRX9_ORYLA,Coagulation factor X,Coagulation factor X ,EC 3.4.21.6,ENSORLG00000001205,ENSORLP00000001484,ENSORLT00000001485,H2L6N4,H2L6N4_ORYLA,LOC101163720,Ola.6629,UPI0000E9D3CB,Uncharacterized protein LOC101163720,XP_004066530,XP_004066530.1,XP_023805491,coagulation factor X,f10,f10-201,fi12c10,ola:101163720,wu:fi12c10
ENSORLP00000003045	8090.ENSORLP00000003045	Fibrinogen alpha chain	https://smart.embl.de/smart/DDvec.cgi?smart=764:SIGNAL(1|16)+Fib_alpha(40|184)+FBG(526|763)+	ENSORLG00000002453,ENSORLP00000003045,ENSORLP00000003046,ENSORLT00000003046,ENSORLT00000003047,Fibrinogen alpha chain,H2LAX9,H2LAX9_ORYLA,H2LAY0,LOC101172282,Ola.16001,UPI0000E9F125,UPI0000E9F126,XM_004079549,XM_004079549.1,XP_004079597,XP_004079597.1,fga,fga-201,fga-202,fibrinogen alpha chain,sb:cb892,wu:fa55c12,wu:fb20e08,wu:fb59b03,wu:fi39d04,zgc:92117
ENSORLP00000003802	8090.ENSORLP00000003802	Hemoglobin subunit alpha-1-like; Uncharacterized protein; Belongs to the globin family	https://smart.embl.de/smart/DDvec.cgi?smart=144:Pfam_Globin(8|109)+	101171201,Alpha-type globin,BAC20301.1,ENSORLG00000003046,ENSORLP00000003802,ENSORLT00000003803,Gb,H2LD06,H2LD06_ORYLA,Hemoglobin subunit alpha-1-like,Hemoglobin subunit zeta,NP_001265727,Q8AYQ1,Q8AYQ1_ORYLA,UPI0000E9F78A,Uncharacterized protein,XM_004080142,XM_004080142.1,XP_004080190,XP_004080190.1,gb,ola:101171201
ENSORLP00000004442	8090.ENSORLP00000004442	Uncharacterized protein	http://smart.embl.de/smart/DDt.cgi?smart=157:	ENSORLG00000003566,ENSORLP00000004442,ENSORLT00000004443,H2LER6,H2LER6_ORYLA,UPI0000EA098C,Uncharacterized protein
ENSORLP00000004531	8090.ENSORLP00000004531	Macrophage stimulating 1 (hepatocyte growth factor-like); Belongs to the peptidase S1 family. Plasminogen subfamily	https://smart.embl.de/smart/DDvec.cgi?smart=706:KR(17|97)+KR(98|179)+KR(188|270)+KR(383|462)+Tryp_SPc(480|699)+	ENSORLG00000003636,ENSORLP00000004531,ENSORLT00000004532,H2LF02,H2LF02_ORYLA,Macrophage stimulating 1,Ola.1276,UPI0000E9D03E,cb981,hgfl1,macrophage-stimulating protein,msp,mst1,mst1-201
ENSORLP00000006678	8090.ENSORLP00000006678	Hemoglobin embryonic subunit alpha; Involved in oxygen transport from gills to the various peripheral tissues	https://smart.embl.de/smart/DDvec.cgi?smart=144:Pfam_Globin(8|109)+	101155030,101174505,Alpha-globin, embryonic,ENSORLG00000005297,ENSORLP00000006678,ENSORLT00000006679,HBAE_ORYLA,Hemoglobin alpha-chain, embryonic,Hemoglobin embryonic subunit alpha,Hemoglobin subunit alpha,NM_001278898.1,NM_001278905.1,NP_001265827,NP_001265827.1,NP_001265834.1,Q9PVU6,XM_004071347,XM_004071347.1,XM_004071348,XM_004071348.1,XM_011477879.1,XP_004071395,XP_004071395.1,XP_004071396,X…
ENSORLP00000011688	8090.ENSORLP00000011688	Uncharacterized protein; Proteoglycan 4b	https://smart.embl.de/smart/DDvec.cgi?smart=473:SO(22|64)+SO(65|104)+HX(249|291)+HX(293|339)+	ENSORLG00000009323,ENSORLP00000011688,ENSORLP00000011690,ENSORLT00000011689,ENSORLT00000011691,H2LZW5,H2LZW5_ORYLA,H2LZW7,LOC101171901,Proteoglycan 4b,UPI0000E9E1B4,UPI0000E9E1B5,Uncharacterized protein,XM_004068008,XM_004068008.1,XP_004068056,XP_004068056.1,prg4,prg4b,prg4b-201,prg4b-202,proteoglycan 4b,si:dkey-97o5.3,zgc:122988
ENSORLP00000012543	8090.ENSORLP00000012543	Alpha-2-macroglobulin-like 1	https://smart.embl.de/smart/DDvec.cgi?smart=1402:Pfam_A2M_N(96|188)+A2M_N_2(418|564)+A2M(695|784)+Pfam_Thiol-ester_cl(917|946)+Pfam_A2M_comp(966|1200)+A2M_recep(1308|1397)+	A2ML1 (1 of many),A2ML1 (4 of 6),A2ML1 (4 of 6)-201,Alpha-2-macroglobulin like 1,Alpha-2-macroglobulin-like 1,CPAMD9,ENSORLG00000009995,ENSORLP00000012543,ENSORLT00000012544,FLJ25179,H2M2A3,H2M2A3_ORYLA,UPI0000E9E576,alpha-2-macroglobulin-like 1
ENSORLP00000014148	8090.ENSORLP00000014148	Uncharacterized protein	https://smart.embl.de/smart/DDvec.cgi?smart=186:C345C(49|168)+	Anaphylatoxin-like domain-containing protein,ENSORLG00000011292,ENSORLP00000014148,ENSORLT00000014149,H2M6Q1,H2M6Q1_ORYLA,H2MVB4,H2MVB4_ORYLA,UPI0000EA0B74,Uncharacterized protein
ENSORLP00000014780	8090.ENSORLP00000014780	Uncharacterized protein; Immunoglobulin heavy variable 1-4	https://smart.embl.de/smart/DDvec.cgi?smart=471:IG_like(21|90)+IGc1(120|196)+IGc1(230|307)+IGc1(341|416)+TRANS(442|464)+	A0A3B3HY68,A0A3B3HY68_ORYLA,ENSORLG00000011796,ENSORLP00000014780,ENSORLT00000014781,H2M8G4,H2M8G4_ORYLA,Immunoglobulin heavy variable 1-4,UPI0000EA1116,Uncharacterized protein,ighv1-4 (1 of 3),ighv1-4 (1 of 3)-201,immunoglobulin heavy variable 1-4
ENSORLP00000014826	8090.ENSORLP00000014826	Uncharacterized protein	https://smart.embl.de/smart/DDvec.cgi?smart=112:IGv(34|112)+	ENSORLG00000011837,ENSORLP00000014826,ENSORLT00000014827,H2M8K8,H2M8K8_ORYLA,Ig-like domain-containing protein,LOC101156659,UPI0000EA111D,Uncharacterized protein,XM_004071732,XM_004071732.1,XP_004071780,XP_004071780.1
ENSORLP00000015482	8090.ENSORLP00000015482	Complement component 1, r subcomponent; Belongs to the peptidase S1 family	https://smart.embl.de/smart/DDvec.cgi?smart=686:CUB(13|131)+EGF_CA(132|173)+CUB(176|288)+CCP(292|353)+CCP(358|422)+Tryp_SPc(436|673)+	Complement component 1, r subcomponent,Complement component 1, s subcomponent,ENSORLG00000012367,ENSORLP00000015482,ENSORLT00000015483,H2MAD0,H2MAD0_ORYLA,LOC101170617,UPI0000E9CCA7,Uncharacterized protein,XM_011485443.1,XP_004078254,XP_004078254.1,XP_011483745.1,c1r,c1r-201,complement component 1, r subcomponent,zgc:112309
ENSORLP00000015834	8090.ENSORLP00000015834	Uncharacterized protein; Apolipoprotein B	https://smart.embl.de/smart/DDvec.cgi?smart=1623:Pfam_Vitellogenin_N(14|188)+DUF1943(222|529)+Pfam_DUF1081(540|646)+	101158739,APOB (1 of 5),APOB (1 of 5)-201,Apolipoprotein B,Apolipoprotein B-100,ENSORLG00000012638,ENSORLP00000015834,ENSORLT00000015835,H2MBB3,H2MBB3_ORYLA,UPI0000E9FA23,Uncharacterized protein,Vitellogenin domain-containing protein,XP_011489878,apolipoprotein B,ola:101158739
ENSORLP00000015852	8090.ENSORLP00000015852	Apolipoprotein Bb, tandem duplicate 1; Apolipoprotein Bb	https://smart.embl.de/smart/DDvec.cgi?smart=3724:SIGNAL(1|18)+LPD_N(23|573)+DUF1943(607|903)+Pfam_DUF1081(918|1032)+	101158990,Apolipoprotein B-100-like,Apolipoprotein Bb,Apolipoprotein Bb, tandem duplicate 1,ENSORLG00000012653,ENSORLP00000015852,ENSORLT00000015853,H2MBD1,H2MBD1_ORYLA,LOC101158990,Ola.26948,UPI0000E9FAAB,XP_023809046,apobb,apobb-201,apobl,apolipoprotein Bb,cb235,hm:zeh1207,ola:101158990,sb:cb235,si:ch211-219i10.1,wu:fb39c11,wu:fc51e12,zeh1207
ENSORLP00000017109	8090.ENSORLP00000017109	Uncharacterized protein	https://smart.embl.de/smart/DDvec.cgi?smart=380:APPLE(21|104)+APPLE(111|193)+APPLE(199|280)+APPLE(286|369)+	ENSORLG00000013639,ENSORLP00000017105,ENSORLP00000017109,ENSORLT00000017106,ENSORLT00000017110,H2MEU2,H2MEU6,H2MEU6_ORYLA,LOC101167055,Ola.10418,UPI0000E9C614,UPI0000E9C615,Uncharacterized protein,XM_004074394,XM_004074394.1,XP_004074442,XP_004074442.1
ENSORLP00000025032	8090.ENSORLP00000025032	Complement c3 isoform x1; Uncharacterized protein	https://smart.embl.de/smart/DDvec.cgi?smart=222:A2M_recep(104|198)+	110015899,Complement C3 isoform X1,ENSORLG00000020177,ENSORLP00000025030,ENSORLP00000025032,ENSORLT00000025031,ENSORLT00000025033,H2N0V3,H2N0V3_ORYLA,H2N0V5,H2N0V5_ORYLA,NTR domain-containing protein,UPI0000EA0B75,UPI0000EA2023,Uncharacterized protein,XP_023815208,ola:110015899
Gb	8090.ENSORLP00000003772	Hemoglobin subunit beta-1-like; Adult beta-type globin; Belongs to the globin family	https://smart.embl.de/smart/DDvec.cgi?smart=147:Pfam_Globin(8|112)+	101170712,A0A3B3I6M9,A0A3B3I6M9_ORYLA,AB080120,AB083078,Adult beta-type globin,BAC06483.1,BAC20302.1,Beta-type globin,ENSORLG00000003020,ENSORLP00000003772,ENSORLP00000003774,ENSORLT00000003773,ENSORLT00000003775,GB,GB-201,GB-202,GLOBIN domain-containing protein,Gb,Gb-beta1,H2LCY1,Hemoglobin subunit beta,Hemoglobin subunit beta-1-like,LOC101154779,LOC101170712,NP_001265753,NP_001265753.1,Q8JIM9,Q…
HABP2	8090.ENSORLP00000016471	Hyaluronan binding protein 2	https://smart.embl.de/smart/DDvec.cgi?smart=518:EGF(40|74)+EGF(79|113)+EGF(118|151)+KR(155|240)+Tryp_SPc(273|510)+	ENSORLG00000013140,ENSORLP00000016470,ENSORLP00000016471,ENSORLT00000016471,ENSORLT00000016472,H2MD31,H2MD32,H2MD32_ORYLA,HABP2,Hyaluronan binding protein 2,Ola.1178,UPI0000EA145D,UPI0000EA1487,fd56a04,habp2,habp2-201,habp2-202,hyaluronan binding protein 2,wu:fd56a04,zgc:171352
IGFALS	8090.ENSORLP00000006397	Insulin-like growth factor-binding protein complex acid labile subunit; Insulin-like growth factor binding protein, acid labile subunit	https://smart.embl.de/smart/DDvec.cgi?smart=544:LRRNT(1|39)+LRR(33|57)+LRR(58|81)+LRR_TYP(82|105)+LRR(106|129)+LRR(130|153)+LRR_TYP(154|177)+LRR(178|201)+LRR_TYP(202|225)+LRR_TYP(226|249)+LRR_TYP(250|273)+LRR_TYP(274|297)+LRR(298|321)+LRR(322|345)+LRR(346|369)+LRR(370|393)+LRR_TYP(394|417)+LRR(443|465)+	101172904,ALS,ENSORLG00000005077,ENSORLP00000006397,ENSORLT00000006398,H2LK47,H2LK47_ORYLA,IGFALS,IGFALS-201,Igfals,LOC101172904,UPI0000EA0E2C,XM_004071334,XM_004071334.1,XM_004071334.2,XP_004071382,XP_004071382.1,igfals,ola:101172904
LOC100049191	8090.ENSORLP00000012649	Zona pellucida sperm-binding protein 1; Uncharacterized protein; Oryzias latipes choriogenin Hminor (LOC100049191), mRNA	https://smart.embl.de/smart/DDvec.cgi?smart=629:SIGNAL(1|23)+Pfam_Trefoil(255|290)+ZP(296|593)+	100049191,Choriogenin Hminor precursor,ENSORLG00000010086,ENSORLP00000012647,ENSORLP00000012649,ENSORLP00000012654,ENSORLP00000012657,ENSORLT00000012648,ENSORLT00000012650,ENSORLT00000012655,ENSORLT00000012658,H2M2K2,H2M2K4,H2M2K4_ORYLA,H2M2L2,LOC100049191,NM_001104664,NM_001104664.1,NP_001098134,NP_001098134.1,Ola.5241,UPI0000E9DA7D,UPI0000E9DA7E,UPI0000E9DA7F,Uncharacterized protein,Zona pelluc…
LOC100049432	8090.ENSORLP00000013645	Uncharacterized protein; Choriogenin H precursor	https://smart.embl.de/smart/DDvec.cgi?smart=653:SIGNAL(1|26)+PD(290|331)+ZP(333|617)+	Choriogenin H precursor,ENSORLG00000010880,ENSORLP00000013645,ENSORLT00000013646,H2M5C0,H2M5C0_ORYLA,LOC100049432,NP_001098277,NP_001098277.1,UPI0000E9DAE0,Uncharacterized protein,choriogenin H precursor
LOC101155013	8090.ENSORLP00000001452	Coagulation factor VII	https://smart.embl.de/smart/DDvec.cgi?smart=430:SIGNAL(1|18)+GLA(19|83)+EGF(87|120)+EGF(129|168)+Tryp_SPc(191|420)+	101155013,3.4.21.21,Coagulation factor VII,Coagulation factor VII ,EC 3.4.21.21,ENSORLG00000001180,ENSORLP00000001452,ENSORLT00000001453,H2L6K2,H2L6K2_ORYLA,LOC101155013,UPI0000E9D3CA,XM_004066450,XM_004066450.1,XM_004066450.2,XP_004066498,XP_004066498.1,coagulation factor VII,f7,f7-201,ola:101155013,wu:fb59f04,zgc:109870
LOC101156256	8090.ENSORLP00000015814	Serpin peptidase inhibitor, clade A (alpha-1 antiproteinase, antitrypsin), member 7; Si:ch211-186e20.2; Belongs to the serpin family	https://smart.embl.de/smart/DDvec.cgi?smart=414:SERPIN(57|412)+	101156256,ENSORLG00000012623,ENSORLP00000015811,ENSORLP00000015812,ENSORLP00000015814,ENSORLP00000015818,ENSORLP00000015822,ENSORLP00000015825,ENSORLT00000015812,ENSORLT00000015813,ENSORLT00000015815,ENSORLT00000015819,ENSORLT00000015823,ENSORLT00000015826,H2MB90,H2MB91,H2MB93,H2MB93_ORYLA,H2MB97,H2MB97_ORYLA,H2MBA1,H2MBA4,LOC101156256,LOC101159679,Ola.16034,Serine protease inhibitor A3N,Serpin A…
LOC101156458	8090.ENSORLP00000024524	Apolipoprotein b-100 isoform x1; Apolipoprotein Ba	http://smart.embl.de/smart/DDt.cgi?smart=300:	101156458,A0A3B3IC86,A0A3B3IC86_ORYLA,Apolipoprotein B,Apolipoprotein B-100 isoform X1,Apolipoprotein Ba,ENSORLG00000019734,ENSORLP00000024524,ENSORLT00000024525,H2MZL6,H2MZL6_ORYLA,LOC101156217,LOC101156458,Ola.13692,UPI0000EA1A64,Uncharacterized protein,XM_004084242,XM_004084242.1,XP_004084290,XP_004084290.1,XP_011490728,apob,apoba (1 of 3),apoba (1 of 3)-201,apolipoprotein Ba,im:6911942,ola:10…
LOC101156714	8090.ENSORLP00000018826	Basement membrane-specific heparan sulfate proteoglycan core protein; Uncharacterized protein; Secreted immunoglobulin domain 4	https://smart.embl.de/smart/DDvec.cgi?smart=173:IGc2(34|99)+IG_like(126|168)+	101156714,ENSORLG00000015022,ENSORLP00000018826,ENSORLT00000018827,H2MJH9,H2MJH9_ORYLA,LOC101156714,Secreted immunoglobulin domain 4,UPI0000EA0BF9,Uncharacterized protein,XP_023821999,ola:101156714,secreted immunoglobulin domain 4,sid4,sid4-201
LOC101158597	8090.ENSORLP00000015520	Histidine-rich glycoprotein; Fetuin B	https://smart.embl.de/smart/DDvec.cgi?smart=493:CY(9|129)+CY(143|250)+	101158597,A0A3B3HL53,A0A3B3HL53_ORYLA,ENSORLG00000012401,ENSORLP00000015520,ENSORLT00000015521,Fetuin B,Fetuin-B-like,H2MAG7,H2MAG7_ORYLA,Histidine-rich glycoprotein,LOC101158597,LOC101173833,Ola.15434,Ola.26732,UPI0000E9E0F0,Uncharacterized protein,XM_004068110,XM_004068110.1,XM_004068110.2,XP_004068158,XP_004068158.1,XP_004084217,XP_004084217.1,fetub,fetub-201,fetuin B,im:6910148,ola:101158597
LOC101158815	8090.ENSORLP00000019898	Alpha-1-antitrypsin homolog; Serine (or cysteine) proteinase inhibitor, clade A (alpha-1 antiproteinase, antitrypsin), member 1; Belongs to the serpin family	https://smart.embl.de/smart/DDvec.cgi?smart=408:SIGNAL(1|24)+SERPIN(50|405)+	101158815,Alpha-1-antitrypsin homolog,ENSORLG00000015892,ENSORLP00000019898,ENSORLT00000019899,H2MMF6,H2MMF6_ORYLA,LOC101158815,Ola.26838,Ola.8182,SERPIN domain-containing protein,Serpin A,UPI0000E9FDA9,Uncharacterized protein,XM_004083809,XM_004083809.1,XM_011491746.1,XP_004083857,XP_004083857.1,XP_011490048,XP_011490048.1,ola:101158815,serpina1,serpina1-201,wu:fb61c07,wu:fb71a09,zgc:153807,zgc:…
LOC101159009	8090.ENSORLP00000017488	Carboxylic ester hydrolase; Carboxylesterase 2 (intestine, liver); Belongs to the type-B carboxylesterase/lipase family	https://smart.embl.de/smart/DDvec.cgi?smart=570:TRANS(12|29)+Pfam_Abhydrolase_3(147|350)+	101159009,3.1.1.-,3.1.1.1,Carboxylesterase 2 (intestine, liver),Carboxylesterase 3/5 ,Carboxylesterase 5A-like,Carboxylic ester hydrolase,EC 3.1.1.1,ENSORLG00000013947,ENSORLP00000017488,ENSORLT00000017489,H2MFW1,H2MFW1_ORYLA,LOC101159009,UPI0000E9DDB2,XP_004069820,XP_004069820.1,XP_023811768,carboxylesterase 2 (intestine, liver),ces2,ces2-201,ola:101159009,zgc:153863
LOC101159074	8090.ENSORLP00000009839	Complement c1q subcomponent subunit c; Uncharacterized protein	https://smart.embl.de/smart/DDvec.cgi?smart=204:SIGNAL(1|21)+C1Q(66|204)+	101159074,A0A3B3IJ36,A0A3B3IJ36_ORYLA,C1q domain-containing protein,C1q-related factor,Complement C1q subcomponent subunit C,ENSORLG00000007857,ENSORLP00000009839,ENSORLP00000009841,ENSORLT00000009840,ENSORLT00000009842,H2LUR1,H2LUR1_ORYLA,H2LUR3,LOC101159074,UPI0000EA0AC8,UPI0000EA0AC9,Uncharacterized protein,XM_004065942,XM_004065942.1,XM_004065942.2,XP_004065990,XP_004065990.1,ola:101159074
LOC101159085	8090.ENSORLP00000004821	Fibronectin isoform x2; Fibronectin 1b	https://smart.embl.de/smart/DDvec.cgi?smart=2453:SIGNAL(1|21)+FN1(49|88)+FN1(93|136)+FN1(137|180)+FN1(182|226)+FN1(227|271)+FN1(312|351)+FN2(358|406)+FN2(418|466)+FN1(475|519)+FN1(524|566)+FN1(567|610)+FN3(614|696)+FN3(719|801)+FN3(813|891)+FN3(909|990)+FN3(1001|1080)+FN3(1089|1166)+FN3(1177|1259)+FN3(1270|1350)+FN3(1363|1446)+FN3(1457|1535)+FN3(1546|1625)+FN3(1640|1719)+FN3(1731|1810)+FN3(1821|1…	101159085,ENSORLG00000003862,ENSORLP00000004821,ENSORLT00000004822,Fibronectin 1,Fibronectin 1b,Fibronectin isoform X2,H2LFT1,H2LFT1_ORYLA,LOC101159085,Ola.1041,UPI0000E9D565,XP_004067137,XP_004067137.1,XP_011489070,cb1057,fibronectin 1b,fn1b,fn1b-201,fn1l,fn3,ola:101159085,wu:fa14f11,wu:fb03c02
LOC101159180	8090.ENSORLP00000023360	Uncharacterized protein	https://smart.embl.de/smart/DDvec.cgi?smart=405:DUF1944(212|374)+	101159180,ENSORLG00000018696,ENSORLP00000023360,ENSORLT00000023361,H2MWU7,H2MWU7_ORYLA,LOC101157829,LOC101159180,Ola.5232,UPI0000EA20A8,Uncharacterized protein,Vitellogenin-1-like,XM_004084179,XM_004084179.1,XP_004067780,XP_004084227,XP_004084227.1,ola:101159180
LOC101160642	8090.ENSORLP00000019206	Phospholipid hydroperoxide glutathione peroxidase, mitochondrial isoform x3; Glutathione peroxidase 4a; Belongs to the glutathione peroxidase family	https://smart.embl.de/smart/DDvec.cgi?smart=112:Pfam_GSHPx(1|63)+	1.11.1.12,101160642,EC 1.11.1.12,ENSORLG00000015339,ENSORLP00000019206,ENSORLT00000019207,Glutathione peroxidase,Glutathione peroxidase 4a,H2MKJ1,H2MKJ1_ORYLA,LOC101160642,PHGPxa,UPI0000E9E090,Uncharacterized protein,XP_011472685,cb563,cb691,glutathione peroxidase 4a,gpx4a,gpx4a-201,mitochondrial isoform X3,ola:101160642,sb:cb563,wu:fb82e03,zgc:92253
LOC101161140	8090.ENSORLP00000008173	Vitellogenin 3, phosvitinless	https://smart.embl.de/smart/DDvec.cgi?smart=1221:LPD_N(24|592)+DUF1943(626|914)+DUF1944(1043|1210)+	101161140,ENSORLG00000006511,ENSORLP00000008173,ENSORLT00000008174,H2LQ37,H2LQ37_ORYLA,LOC101161140,Ola.15855,Ola.16043,Ola.19920,Ola.4489,UPI0000E9E20B,Vitellogenin,Vitellogenin 3, phosvitinless,XM_004067740,XM_004067740.1,XM_004067740.2,XP_004067788,XP_004067788.1,cb1001,ola:101161140,vg3,vitellogenin 3, phosvitinless,vtg3,vtg3-201,wu:fb58g02,wu:fb59f05,wu:fb61d01
LOC101161146	8090.ENSORLP00000021590	Complement component 1, q subcomponent, C chain	https://smart.embl.de/smart/DDvec.cgi?smart=238:SIGNAL(1|22)+C1Q(106|238)+	101161146,C1q domain-containing protein,Complement C1q subcomponent subunit C,Complement component 1, q subcomponent, C chain,ENSORLG00000017257,ENSORLP00000021590,ENSORLT00000021591,H2MS54,H2MS54_ORYLA,LOC101161146,Ola.10345,UPI0000E9D3F2,XM_004069317,XM_004069317.1,XP_004069365,XP_004069365.1,c1qc,c1qc-201,complement component 1, q subcomponent, C chain,ola:101161146,zgc:103597
LOC101161170	8090.ENSORLP00000011531	Apolipoprotein A-IV	https://smart.embl.de/smart/DDvec.cgi?smart=254:Pfam_Apolipoprotein(64|251)+	101161170,APOA4 (1 of 3),APOA4 (1 of 3)-201,Apolipoprotein A-IV,Apolipoprotein A-IV a,ENSORLG00000009193,ENSORLP00000011531,ENSORLT00000011532,H2LZF9,H2LZF9_ORYLA,LOC101161170,Ola.5553,UPI0000E9C40F,XM_004074122,XM_004074122.1,XM_004074122.2,XP_004074170,XP_004074170.1,apolipoprotein A-IV,ola:101161170
LOC101161189	8090.ENSORLP00000017500	Uncharacterized protein; Apolipoprotein A-IV	https://smart.embl.de/smart/DDvec.cgi?smart=265:TRANS(13|35)+Pfam_Apolipoprotein(79|263)+	101161189,A0A3B3IFU0,A0A3B3IFU0_ORYLA,APOA4 (2 of 3),APOA4 (2 of 3)-201,Apolipoprotein A-I,Apolipoprotein A-IV,ENSORLG00000013959,ENSORLP00000017500,ENSORLT00000017501,H2MFX3,H2MFX3_ORYLA,LOC101161189,Ola.5583,UPI0000E9CAF6,Uncharacterized protein,XM_004078250,XM_004078250.1,XP_004078298,XP_004078298.1,apolipoprotein A-IV,ola:101161189
LOC101161287	8090.ENSORLP00000023099	NME/NM23 nucleoside diphosphate kinase 2b, tandem duplicate 2; Belongs to the NDK family	https://smart.embl.de/smart/DDvec.cgi?smart=111:NDK(1|111)+	101161287,2.7.4.6,EC 2.7.4.6,ENSORLG00000018463,ENSORLP00000023099,ENSORLT00000023100,H2MW80,H2MW80_ORYLA,LOC101161287,NDK domain-containing protein,NDPK-Z2,NM23-Z2,Nucleoside diphosphate kinase B,Nucleoside-diphosphate kinase ,UPI0000EA1BD7,XM_004084778,XM_004084778.1,XP_004084825,XP_004084825.1,XP_004084826,XP_004084826.1,XP_023812997,ndpkz2,nme2b.2,nme2b.2-201,nme2b2,ola:101161287
LOC101161439	8090.ENSORLP00000017519	Apolipoprotein a-i isoform x2; Apolipoprotein A-IV	https://smart.embl.de/smart/DDvec.cgi?smart=257:SIGNAL(1|19)+Pfam_Apolipoprotein(68|255)+	101161439,APOA4 (3 of 3),APOA4 (3 of 3)-201,Apolipoprotein A-I isoform X2,Apolipoprotein A-IV,ENSORLG00000013976,ENSORLP00000017519,ENSORLT00000017520,H2MFZ1,H2MFZ1_ORYLA,LOC101161439,UPI0000E9CAF7,Uncharacterized protein,XM_004078251,XM_004078251.1,XM_004078251.2,XP_004078299,XP_004078299.1,apolipoprotein A-IV,ola:101161439
LOC101161673	8090.ENSORLP00000017533	Apolipoprotein Eb	https://smart.embl.de/smart/DDvec.cgi?smart=265:SIGNAL(1|18)+Pfam_Apolipoprotein(68|261)+	101161673,ApoE-2,Apolipoprotein E,Apolipoprotein Eb,ENSORLG00000013986,ENSORLP00000017533,ENSORLT00000017534,H2MG05,H2MG05_ORYLA,LOC101161673,UPI0000E9CAF8,XM_004078252,XM_004078252.1,XM_004078252.2,XM_004078253,XM_004078253.1,XP_004078300,XP_004078300.1,XP_004078301,XP_004078301.1,apoe,apoeb,apoeb-201,apolipoprotein Eb,cb82,hm:zeh1311,ola:101161673,wu:fa03d06,wu:fa97a11,wu:fc95h12,wu:fj54e06,zeh…
LOC101162597	8090.ENSORLP00000004693	L-lactate dehydrogenase c chain isoform x1; Lactate dehydrogenase Bb; Belongs to the LDH/MDH superfamily	https://smart.embl.de/smart/DDvec.cgi?smart=334:Pfam_Ldh_1_N(22|161)+Pfam_Ldh_1_C(164|333)+	1.1.1.27,101162597,A0A3B3HM83,A0A3B3HM83_ORYLA,EC 1.1.1.27,ENSORLG00000003767,ENSORLP00000004693,ENSORLT00000004694,H2LFF7,H2LFF7_ORYLA,L-lactate dehydrogenase,L-lactate dehydrogenase ,L-lactate dehydrogenase C chain isoform X1,LOC101162597,Lactate dehydrogenase Bb,UPI0000E9DA62,XM_004069529,XM_004069529.1,XM_004069529.2,XP_004069577,XP_004069577.1,XP_011474251.1,lactate dehydrogenase Bb,ldhbb,ld…
LOC101163028	8090.ENSORLP00000017546	Uncharacterized protein loc101163028; Apolipoprotein A-II	https://smart.embl.de/smart/DDvec.cgi?smart=136:SIGNAL(1|20)+	101163028,A0A3B3IEL6,A0A3B3IEL6_ORYLA,Apolipoprotein A-II,ENSORLG00000013999,ENSORLP00000017546,ENSORLT00000017547,H2MG18,H2MG18_ORYLA,LOC101163028,Ola.15554,UPI0000E9CAFA,Uncharacterized protein LOC101163028,XM_004078259,XM_004078259.1,XM_004078259.2,XM_004078260,XM_004078260.1,XM_004078260.2,XM_004078261,XM_004078261.1,XP_004078307,XP_004078307.1,XP_004078308,XP_004078308.1,XP_004078309,XP_0040…
LOC101163240	8090.ENSORLP00000015534	Si:ch211-284e20.8; Fetuin B	https://smart.embl.de/smart/DDvec.cgi?smart=352:CY(14|127)+CY(139|246)+	101163240,ENSORLG00000012413,ENSORLP00000015534,ENSORLP00000015535,ENSORLT00000015535,ENSORLT00000015536,FETUB (2 of 2),FETUB (2 of 2)-201,FETUB (2 of 2)-202,Fetuin B,Fetuin-B,H2MAI0,H2MAI0_ORYLA,H2MAI1,LOC101163240,Ola.6535,Si:ch211-284e20.8,UPI0000E9E0F1,UPI0000E9E0F2,Uncharacterized protein,XM_011474244.1,XP_004068259,XP_004068259.1,XP_011472546.1,XP_023810151,fetuin B,ola:101163240
LOC101163739	8090.ENSORLP00000017135	Uncharacterized protein; Chitinase, acidic; Belongs to the glycosyl hydrolase 18 family	https://smart.embl.de/smart/DDvec.cgi?smart=464:SIGNAL(1|20)+Glyco_18(21|363)+ChtBD2(416|464)+	101163739,AMCase,CHIA (3 of 3),CHIA (3 of 3)-201,CHIT2,Chitin-binding type-2 domain-containing protein,Chitinase, acidic,ENSORLG00000013659,ENSORLP00000017135,ENSORLT00000017136,H2MEX1,H2MEX1_ORYLA,LOC101163739,TSA1902,UPI0000E9CA4C,Uncharacterized protein,XP_004070883,XP_004070883.1,XP_011475748.1,chitinase, acidic
LOC101164324	8090.ENSORLP00000000985	Ectonucleotide pyrophosphatase/phosphodiesterase family member 2; Ectonucleotide pyrophosphatase/phosphodiesterase 2	https://smart.embl.de/smart/DDvec.cgi?smart=836:SO(6|49)+SO(53|93)+Pfam_Phosphodiest(117|426)+NUC(587|818)+	101164324,3.1.4.39,ATX,EC 3.1.4.39,ENPP2 (1 of 2),ENPP2 (1 of 2)-201,ENPP2 (1 of 2)-202,ENSORLG00000000802,ENSORLP00000000985,ENSORLP00000000987,ENSORLT00000000986,ENSORLT00000000988,H2L5B8,H2L5B8_ORYLA,H2L5C0,LOC101164324,Ola.201,PD-IALPHA,PDNP2,UPI0000E9C1E2,UPI0000E9C1E3,Uncharacterized protein,XM_004073725,XM_004073725.1,XM_004073725.2,XM_011480657.1,XP_004073773,XP_004073773.1,XP_011478959.1…
LOC101164560	8090.ENSORLP00000005231	Uncharacterized protein	https://smart.embl.de/smart/DDvec.cgi?smart=221:C1Q(79|221)+	A0A3B3HCY5,A0A3B3HCY5_ORYLA,C1q domain-containing protein,ENSORLG00000004178,ENSORLP00000005231,ENSORLP00000005232,ENSORLT00000005232,ENSORLT00000005233,H2LGX8,H2LGX8_ORYLA,H2LGX9,LOC101164560,Ola.10133,UPI0000EA0D03,UPI0000EA0D04,Uncharacterized protein,XM_004071299,XM_004071299.1,XP_004071347,XP_004071347.1
LOC101164801	8090.ENSORLP00000013825	Poly(u)-specific endoribonuclease-c; Endonuclease, polyU-specific C; Si:dkey-103i16.2	https://smart.embl.de/smart/DDvec.cgi?smart=311:SIGNAL(1|17)+Pfam_XendoU(25|296)+	101164801,3.1.-.-,EC 3.1.-.-,ENSORLG00000011024,ENSORLP00000013825,ENSORLT00000013826,Endonuclease, polyU-specific C,H2M5U1,H2M5U1_ORYLA,LOC101164801,Ola.6827,Poly(U)-specific endoribonuclease ,Poly(U)-specific endoribonuclease-C,Si:dkey-103i16.2,UPI0000E9DAE4,XM_004069709,XM_004069709.1,XM_004069709.2,XP_004069757,XP_004069757.1,ola:101164801,si:dkey-103i16.2,si:dkey-103i16.2-201
LOC101166239	8090.ENSORLP00000000553	Creatine kinase, muscle a; Belongs to the ATP:guanido phosphotransferase family	https://smart.embl.de/smart/DDvec.cgi?smart=381:Pfam_ATP-gua_PtransN(24|94)+Pfam_ATP-gua_Ptrans(153|367)+	101166239,2.7.3.2,A0A3B3I369,A0A3B3I369_ORYLA,CK-M,Creatine kinase ,Creatine kinase M-type,Creatine kinase, muscle a,EC 2.7.3.2,ENSORLG00000000449,ENSORLP00000000553,ENSORLT00000000553,H2L470,H2L470_ORYLA,LOC101166239,UPI0000E9E7CC,XM_004076031,XM_004076031.1,XM_004076031.2,XP_004076079,XP_004076079.1,cb51,ckm,ckma,ckma-201,creatine kinase, muscle a,mck,ola:101166239,wu:fa28d05
LOC101166399	8090.ENSORLP00000011543	Apolipoprotein Ea	https://smart.embl.de/smart/DDvec.cgi?smart=262:Pfam_Apolipoprotein(67|260)+	101166399,A0A3B3IM43,A0A3B3IM43_ORYLA,ApoE-1,Apolipoprotein E,Apolipoprotein Ea,Apolipoprotein Eb,ENSORLG00000009205,ENSORLP00000011543,ENSORLT00000011544,H2LZH1,H2LZH1_ORYLA,LOC101166399,Ola.16234,UPI0000E9C411,XP_004074360,XP_004074360.1,XP_023815792,apoea,apoea-201,apolipoprotein Ea,im:7036787,ola:101166399,wu:fb69a05,zgc:110064
LOC101166401	8090.ENSORLP00000010286	Sushi domain-containing protein 2; Sushi domain containing 2	https://smart.embl.de/smart/DDvec.cgi?smart=794:SO(1|38)+AMOP(255|403)+VWD(406|579)+CCP(694|747)+TRANS(755|777)+	101166401,BK65A6.2,ENSORLG00000008190,ENSORLP00000010286,ENSORLT00000010287,FLJ22778,H2LVZ9,H2LVZ9_ORYLA,LOC101166401,Ola.8694,SUSD2 (1 of many),SUSD2 (2 of 2),SUSD2 (2 of 2)-201,Sushi domain containing 2,Sushi domain-containing protein 2,UPI0000E9C012,Uncharacterized protein,XM_004074785,XM_004074785.1,XM_004074785.2,XP_004074833,XP_004074833.1,XP_004074833.2,ola:101166401,sushi domain containin…
LOC101166553	8090.ENSORLP00000012024	Parvalbumin beta; Parvalbumin 1; Belongs to the parvalbumin family	https://smart.embl.de/smart/DDvec.cgi?smart=122:SIGNAL(1|17)+EFh(56|84)+EFh(95|122)+	101166553,A0A3B3I979,A0A3B3I979_ORYLA,ENSORLG00000009594,ENSORLP00000012024,ENSORLT00000012025,H2M0U7,H2M0U7_ORYLA,LOC101166553,Parvalbumin 1,Parvalbumin 4,Parvalbumin beta,UPI0000EA0C1E,XM_004071476,XM_004071476.1,XP_004071524,XP_004071524.1,ola:101166553,parvalbumin 1,pvalb1 (2 of 2),pvalb1 (2 of 2)-201,zgc:86939
LOC101166755	8090.ENSORLP00000008961	Prostaglandin D2 synthase b, tandem duplicate 1; Prostaglandin D2 synthase b	https://smart.embl.de/smart/DDvec.cgi?smart=183:SIGNAL(1|20)+Pfam_Lipocalin(34|178)+	101166755,5.3.99.2,EC 5.3.99.2,ENSORLG00000007143,ENSORLP00000008961,ENSORLT00000008962,H2LSA0,H2LSA0_ORYLA,L-PGDS,LOC101166755,Lipocalin,Prostaglandin D2 synthase b,Prostaglandin D2 synthase b, tandem duplicate 1,Prostaglandin-H2 D-isomerase ,UPI0000EA12E6,XM_004080993,XM_004080993.1,XP_004081041,XP_004081041.1,hm:zeh0800,ola:101166755,prostaglandin D2 synthase b,ptgds,ptgdsb,ptgdsb-201,wu:fb10b…
LOC101166938	8090.ENSORLP00000017331	Uncharacterized protein; Apolipoprotein H (beta-2-glycoprotein I)	https://smart.embl.de/smart/DDvec.cgi?smart=306:Pfam_Sushi(1|42)+CCP(47|100)+CCP(105|163)+CCP(168|223)+Pfam_Sushi_2(224|305)+	101166938,APOH (1 of 2),APOH (1 of 2)-201,Apolipoprotein H (beta-2-glycoprotein I),B2G1,BG,Beta-2-glycoprotein 1,ENSORLG00000013824,ENSORLP00000017331,ENSORLT00000017332,H2MFF9,H2MFF9_ORYLA,LOC101166938,UPI0000EA0D9C,Uncharacterized protein,XM_004066208,XM_004066208.1,XP_004066256,XP_004066256.1,apolipoprotein H (beta-2-glycoprotein I),ola:101166938
LOC101167304	8090.ENSORLP00000017160	Uncharacterized protein	https://smart.embl.de/smart/DDvec.cgi?smart=376:SIGNAL(1|17)+APPLE(22|107)+APPLE(114|198)+APPLE(207|281)+APPLE(291|371)+	101167304,3.4.21.34,Coagulation factor XI,EC 3.4.21.34,ENSORLG00000013680,ENSORLP00000017160,ENSORLT00000017161,H2MEZ4,H2MEZ4_ORYLA,LOC101167304,Ola.17527,Ola.6070,Plasma kallikrein ,UPI0000E9C618,Uncharacterized protein,XM_004074395,XM_004074395.1,XP_004074443,XP_004074443.1,ola:101167304
LOC101168228	8090.ENSORLP00000000879	Uncharacterized protein; Hepatitis A virus cellular receptor 1	https://smart.embl.de/smart/DDvec.cgi?smart=133:IG(22|131)+	101168228,ENSORLG00000000714,ENSORLP00000000879,ENSORLT00000000880,H2L518,H2L518_ORYLA,H2L522,H2L522_ORYLA,Hepatitis A virus cellular receptor 1,Hepatitis A virus cellular receptor 1 homolog,Ig-like domain-containing protein,LOC101168228,UPI0000E9E83A,Uncharacterized protein,XM_004076039.2,XP_004076087,XP_004076087.1,havcr1 (2 of 3),havcr1 (2 of 3)-201,hepatitis A virus cellular receptor 1,ola:10…
LOC101168896	8090.ENSORLP00000004041	Endonuclease domain-containing 1 protein; Uncharacterized protein	https://smart.embl.de/smart/DDvec.cgi?smart=281:SIGNAL(1|19)+NUC(56|273)+	101168896,A0A3B3I0Q1,A0A3B3I0Q1_ORYLA,ENSORLG00000003245,ENSORLP00000004041,ENSORLT00000004042,Endonuclease domain-containing 1 protein,H2LDN1,H2LDN1_ORYLA,LOC101168896,Si:ch211-165i18.2,UPI0000EA0339,Uncharacterized protein,Uncharacterized protein LOC101168896,XM_004078600.2,XP_004078648,XP_004078648.1,ola:101168896
LOC101169418	8090.ENSORLP00000011837	Microfibril-associated glycoprotein 4; Microfibrillar-associated protein 4	https://smart.embl.de/smart/DDvec.cgi?smart=247:SIGNAL(1|16)+FBG(24|240)+	101169418,ENSORLG00000009446,ENSORLP00000011837,ENSORLT00000011838,Fibrinogen C-terminal domain-containing protein,H2M0B3,H2M0B3_ORYLA,LOC101169418,MFAP4 (1 of 5),MFAP4 (1 of 5)-201,MFAP4 (1 of many),Microfibril associated protein 4,Microfibril-associated glycoprotein 4,Microfibrillar-associated protein 4,Ola.21974,UPI0000EA09A9,XM_004065980,XM_004065980.1,XP_004066028,XP_004066028.1,microfibrill…
LOC101169638	8090.ENSORLP00000020075	Uncharacterized protein loc101169638; Apolipoprotein M	https://smart.embl.de/smart/DDvec.cgi?smart=190:Pfam_ApoM(1|190)+	101169638,Apolipoprotein M,ENSORLG00000016040,ENSORLP00000020075,ENSORLT00000020076,H2MMX9,H2MMX9_ORYLA,LOC101169638,Ola.9608,UPI0000E9CDB4,Uncharacterized protein,Uncharacterized protein LOC101169638,XM_004078361,XM_004078361.1,XM_004078361.2,XP_004078409,XP_004078409.1,apolipoprotein M,apom,apom-201,fb62d12,ola:101169638,wu:fb62d12
LOC101169721	8090.ENSORLP00000019715	Apolipoprotein a-i isoform x1; Apolipoprotein A-Ib	https://smart.embl.de/smart/DDvec.cgi?smart=266:Pfam_Apolipoprotein(67|262)+	101169721,Apolipoprotein A-I isoform X1,Apolipoprotein A-Ib,ENSORLG00000015744,ENSORLP00000019715,ENSORLT00000019716,H2MLX9,H2MLX9_ORYLA,LOC101169721,UPI0000E9E75E,XM_004075972,XM_004075972.1,XM_004075973,XM_004075973.1,XM_004075974,XM_004075974.1,XM_004075975,XM_004075975.1,XP_004076020,XP_004076020.1,XP_004076021,XP_004076021.1,XP_004076022,XP_004076022.1,XP_004076023,XP_004076023.1,XP_02381722…
LOC101169766	8090.ENSORLP00000007436	Uncharacterized protein; Serpin peptidase inhibitor, clade G (C1 inhibitor), member 1; Belongs to the serpin family	https://smart.embl.de/smart/DDvec.cgi?smart=392:IG(20|106)+IG(110|208)+Pfam_Serpin(237|392)+	101169766,C1 inhibitor,ENSORLG00000005916,ENSORLP00000007436,ENSORLT00000007437,H2LN13,H2LN13_ORYLA,LOC101169766,Plasma protease C1 inhibitor,UPI0000EA08B8,Uncharacterized protein,XM_004065756,XM_004065756.1,XP_004065804,XP_004065804.1,fb60c09,fb62a08,fb64f02,im:7159527,ola:101169766,serping1,serping1-201,si:dkeyp-110g5.2,wu:fb60c09,wu:fb62a08,wu:fb64f02
LOC101170246	8090.ENSORLP00000024648	Coagulation factor ii (thrombin); Belongs to the peptidase S1 family	https://smart.embl.de/smart/DDvec.cgi?smart=245:KR(1|76)+KR(91|174)+Pfam_Thrombin_light(194|240)+	101170246,3.4.21.5,Coagulation factor II (thrombin),Coagulation factor II (thrombin) ,EC 3.4.21.5,ENSORLG00000019844,ENSORLP00000024647,ENSORLP00000024648,ENSORLP00000024650,ENSORLT00000024648,ENSORLT00000024649,ENSORLT00000024651,H2MZX1,H2MZX2,H2MZX2_ORYLA,H2MZX3,LOC101170246,Prothrombin,UPI0000EA1B98,UPI0000EA1B99,UPI0000EA1B9A,Uncharacterized protein,XP_004085133,XP_004085133.1,XP_023818208,co…
LOC101170257	8090.ENSORLP00000007266	Haptoglobin	https://smart.embl.de/smart/DDvec.cgi?smart=274:Tryp_SPc(12|256)+	101170257,A0A3B3HVX1,A0A3B3HVX1_ORYLA,ENSORLG00000005784,ENSORLP00000007266,ENSORLP00000007270,ENSORLT00000007267,ENSORLT00000007271,H2LMJ4,H2LMJ4_ORYLA,H2LMJ8,Haptoglobin,HpL,LOC101170257,Microseminoprotein, beta-like,Ola.6901,UPI0000E9D6E6,UPI0000E9D6E7,XM_004067049,XM_004067049.1,XM_004067049.2,XP_004067097,XP_004067097.1,haptoglobin,haptoglobin-like,hp,hp-201,hp-202,ola:101170257,wu:fb64e01
LOC101170656	8090.ENSORLP00000023879	Uncharacterized protein; Olfactomedin 4	https://smart.embl.de/smart/DDvec.cgi?smart=173:OLF(1|173)+	101170656,ENSORLG00000019161,ENSORLP00000023879,ENSORLT00000023880,GC1,GW112,H2MY24,H2MY24_ORYLA,H2MY29,H2MY29_ORYLA,LOC101170656,OLFM4 (1 of 2),OLFM4 (1 of 2)-201,Ola.18153,OlfD,Olfactomedin 4,Olfactomedin-4,Si:ch211-194m7.4,UPI0000EA171A,Uncharacterized protein,XM_004086257,XM_004086257.1,XM_004086257.2,XP_004086305,XP_004086305.1,ola:101170656,olfactomedin 4
LOC101170893	8090.ENSORLP00000024945	Complement component c3b, tandem duplicate 2; Complement component 3	https://smart.embl.de/smart/DDvec.cgi?smart=1664:Pfam_A2M_N(129|223)+A2M_N_2(453|601)+ANATO(688|723)+A2M(772|868)+Pfam_Thiol-ester_cl(1000|1029)+Pfam_A2M_comp(1052|1285)+A2M_recep(1395|1490)+C345C(1529|1648)+	ARMD9,C3 (4 of 4),C3 (4 of 4)-201,C3a,C3b,CPAMD1,Complement component 3,Complement component c3b, tandem duplicate 2,ENSORLG00000020102,ENSORLP00000024945,ENSORLT00000024946,H2N0N0,H2N0N0_ORYLA,LOC101170893,UPI0000EA1841,complement component 3
LOC101170909	8090.ENSORLP00000023902	Uncharacterized protein; Olfactomedin 4	https://smart.embl.de/smart/DDvec.cgi?smart=196:Pfam_OLF(1|188)+	101170909,A0A3B3I5S3,A0A3B3I5S3_ORYLA,ENSORLG00000019182,ENSORLP00000023902,ENSORLT00000023903,GC1,GW112,H2MY44,H2MY44_ORYLA,LOC101170909,OLFM4 (2 of 2),OLFM4 (2 of 2)-201,Ola.15838,OlfD,Olfactomedin 4,Olfactomedin-4,Si:ch211-194m7.5,UPI0000EA171D,Uncharacterized protein,XM_004086258,XM_004086258.1,XM_004086258.2,XP_004086306,XP_004086306.1,ola:101170909,olfactomedin 4
LOC101171566	8090.ENSORLP00000014114	Ceruloplasmin; Belongs to the multicopper oxidase family	https://smart.embl.de/smart/DDvec.cgi?smart=1070:SIGNAL(1|20)+Pfam_Cu-oxidase_3(74|207)+Pfam_Cu-oxidase_2(241|359)+Pfam_Cu-oxidase_3(451|569)+Pfam_Cu-oxidase_3(807|907)+Pfam_Cu-oxidase_2(946|1065)+	1.16.3.1,101171566,A0A3B3H4C1,A0A3B3H4C1_ORYLA,Ceruloplasmin,Ceruloplasmin ,EC 1.16.3.1,ENSORLG00000011260,ENSORLP00000014114,ENSORLT00000014115,H2M6L7,H2M6L7_ORYLA,LOC101171566,UPI000184B9AD,XM_011474179.1,XP_004068133,XP_004068133.1,XP_011472481,XP_011472481.1,ceruloplasmin,cp,cp-201,fi23f10,ola:101171566,wu:fi23f10
LOC101173135	8090.ENSORLP00000007667	Uncharacterized protein	https://smart.embl.de/smart/DDvec.cgi?smart=503:LPD_N(1|445)+	101173135,A0A3B3HDI7,A0A3B3HDI7_ORYLA,ENSORLG00000006099,ENSORLP00000007667,ENSORLT00000007668,H2LNN9,H2LNN9_ORYLA,LOC101173135,UPI0000E9DE04,Uncharacterized protein,Vitellogenin domain-containing protein,Vitellogenin-1-like,XP_020557950,ola:101173135
LOC101173293	8090.ENSORLP00000014613	Uncharacterized protein; Kininogen 1	https://smart.embl.de/smart/DDvec.cgi?smart=187:Pfam_Cystatin(2|70)+	101173293,A0A0K2A1B0,ENSORLG00000011656,ENSORLP00000014613,ENSORLT00000014614,H2M802,H2M802_ORYLA,Kininogen,Kininogen 1,Kininogen-1,LOC101173049,LOC101173293,Ola.1050,UPI0000E9E056,Uncharacterized protein,XM_004068091,XM_004068091.1,XP_004068139,XP_004068139.1,XP_023810128,fb64g01,kininogen 1,kng1,kng1-201,ola:101173293,wu:fb64g01,zgc:103569
LOC101173896	8090.ENSORLP00000004230	Parvalbumin beta; Parvalbumin 4; Belongs to the parvalbumin family	https://smart.embl.de/smart/DDvec.cgi?smart=109:EFh(43|71)+EFh(82|109)+	101173896,ENSORLG00000003404,ENSORLP00000004230,ENSORLT00000004231,H2LE63,H2LE63_ORYLA,LOC101173896,Parvalbumin 4,Parvalbumin beta,UPI0000E9F7C8,Uncharacterized protein,XM_004080152,XM_004080152.1,XM_004080153,XM_004080153.1,XM_011487884.1,XM_011487885.1,XP_004080200,XP_004080200.1,XP_004080201,XP_004080201.1,XP_011486186,XP_011486186.1,XP_011486187.1,hm:zehn1044,ns:zf-a206,ola:101173896,parvalbu…
LOC101173953	8090.ENSORLP00000005051	Biotinidase	https://smart.embl.de/smart/DDvec.cgi?smart=500:SIGNAL(1|25)+Pfam_CN_hydrolase(49|234)+	101173953,3.5.1.12,Biotinidase,Biotinidase ,EC 3.5.1.12,ENSORLG00000004039,ENSORLP00000005051,ENSORLT00000005052,H2LGF5,H2LGF5_ORYLA,LOC101173953,Ola.15455,UPI0000E9C2F2,XM_004073821,XM_004073821.1,XP_004073869,XP_004073869.1,biotinidase,btd,btd-201,ola:101173953,zgc:153333
LOC101174464	8090.ENSORLP00000015458	Ependymin-2-like isoform X1; Ependymin-like 1	https://smart.embl.de/smart/DDvec.cgi?smart=235:SIGNAL(1|16)+Pfam_Ependymin(65|191)+	101174464,Danio_Tj,ENSORLG00000012350,ENSORLP00000015458,ENSORLP00000015461,ENSORLP00000015462,ENSORLP00000015464,ENSORLP00000015466,ENSORLT00000015459,ENSORLT00000015462,ENSORLT00000015463,ENSORLT00000015465,ENSORLT00000015467,Ependymin-2-like isoform X1,Ependymin-like 1,H2MAA7,H2MAA7_ORYLA,H2MAB0,H2MAB3,H2MAB5,LOC101174227,LOC101174464,UPI0000E9F3CC,UPI0000E9F3CD,UPI0000E9F3CE,UPI0000E9F3CF,Unc…
LOC101174608	8090.ENSORLP00000018569	Complement component c7 isoform x1; Uncharacterized protein; Complement component 7	https://smart.embl.de/smart/DDvec.cgi?smart=814:TSP1(35|85)+LDLa(89|125)+MACPF(239|441)+TSP1(494|542)+CCP(562|617)+CCP(622|680)+	101174608,C7 (2 of 2),C7 (2 of 2)-201,Complement component 7,Complement component 7b,Complement component C7 isoform X1,ENSORLG00000014812,ENSORLP00000018569,ENSORLT00000018570,H2MIT6,H2MIT6_ORYLA,LOC101174608,UPI0000E9C195,Uncharacterized protein,XP_004075176,XP_004075176.1,complement component 7,ola:101174608
LOC105353532	8090.ENSORLP00000012017	Parvalbumin beta; Parvalbumin 1; Belongs to the parvalbumin family	https://smart.embl.de/smart/DDvec.cgi?smart=108:EFh(42|70)+EFh(81|108)+	105353532,ENSORLG00000009587,ENSORLP00000012017,ENSORLT00000012018,H2M0U0,H2M0U0_ORYLA,LOC105353532,Parvalbumin 1,Parvalbumin beta,UPI0000EA0C1D,XM_004071472,XM_004071472.1,XM_004071472.2,XM_004071475,XM_004071475.1,XP_004071520,XP_004071520.1,XP_004071521,XP_004071521.1,XP_004071523,XP_004071523.1,ola:105353532,parvalbumin 1,pvalb1 (1 of 2),pvalb1 (1 of 2)-201,zgc:86939
LOC105357179	8090.ENSORLP00000019704	Complement c1q subcomponent subunit b-like; Uncharacterized protein	https://smart.embl.de/smart/DDvec.cgi?smart=188:SIGNAL(1|18)+C1Q(50|188)+	105357179,A0A3B3H930,A0A3B3H930_ORYLA,C1q domain-containing protein,C1q-related factor,Complement C1q subcomponent subunit B-like,ENSORLG00000015735,ENSORLP00000019701,ENSORLP00000019704,ENSORLT00000019702,ENSORLT00000019705,H2MLW5,H2MLW8,H2MLW8_ORYLA,LOC101157101,LOC105357179,UPI0000E9FD49,UPI0000E9FD4A,Uncharacterized protein,XM_004083803,XM_004083803.1,XP_004083851,XP_004083851.1,XP_023808699,…
LOC110016646	8090.ENSORLP00000008743	Low quality protein: complement c4; Si:dkey-8k3.2	https://smart.embl.de/smart/DDvec.cgi?smart=1276:A2M_N_2(18|152)+Pfam_ANATO(242|280)+A2M(327|415)+Pfam_Thiol-ester_cl(551|575)+Pfam_A2M_comp(598|856)+A2M_recep(1010|1099)+C345C(1145|1258)+	110016646,Complement 4B (Chido blood group),Complement component 4,ENSORLG00000006961,ENSORLP00000008743,ENSORLT00000008744,H2LRP2,H2LRP2_ORYLA,LOC110016646,LOW QUALITY PROTEIN: complement C4,Si:dkey-8k3.2,UPI0000E9CB11,XP_023820303,ola:110016646,si:dkey-8k3.2,si:dkey-8k3.2 (2 of 2),si:dkey-8k3.2 (2 of 2)-201
LRG1	8090.ENSORLP00000015917	Low quality protein: leucine-rich alpha-2-glycoprotein-like; Si:dkey-90m5.4; Leucine-rich alpha-2-glycoprotein 1	https://smart.embl.de/smart/DDvec.cgi?smart=327:LRRNT(27|62)+LRR(81|104)+LRR_TYP(105|128)+LRR(149|169)+LRR_TYP(170|193)+LRR_TYP(194|217)+LRR_TYP(218|241)+LRR_TYP(242|265)+	101159482,ENSORLG00000012706,ENSORLP00000015917,ENSORLT00000015918,H2MBJ4,H2MBJ4_ORYLA,LOC101159482,LRG,LRG1,LRG1-201,Leucine-rich alpha-2-glycoprotein 1,Si:dkey-90m5.4,UPI0000E9FAAF,Uncharacterized protein,XP_011489881,leucine-rich alpha-2-glycoprotein 1,ola:101159482
MYO18B	8090.ENSORLP00000001440	Unconventional myosin-xviiib isoform x1; Uncharacterized protein; Myosin XVIIIB; Belongs to the TRAFAC class myosin-kinesin ATPase superfamily. Myosin family	https://smart.embl.de/smart/DDvec.cgi?smart=1524:MYSc(71|836)+Pfam_Myosin_tail_1(854|1521)+	101161738,BK125H2.1,ENSORLG00000001168,ENSORLP00000001440,ENSORLT00000001441,H2L6J0,H2L6J0_ORYLA,MYO18B,MYO18B-201,Myo18b,Myosin XVIII,Myosin XVIIIB,Myosin motor domain-containing protein,UPI0000E9BE69,Uncharacterized protein,Unconventional myosin-XVIIIb isoform X1,XP_023816203,myosin XVIIIB,ola:101161738
OVGP1	8090.ENSORLP00000017095	Chitotriosidase-1 isoform X1; Oviductal glycoprotein 1; Chitinase, acidic	https://smart.embl.de/smart/DDvec.cgi?smart=473:SIGNAL(1|20)+Glyco_18(21|363)+ChtBD2(425|473)+	101163491,101163739,3.2.1.14,AMCase,CHIA (2 of 3),CHIA (2 of 3)-201,CHIT2,Chitin-binding type-2 domain-containing protein,Chitinase ,Chitinase, acidic,Chitotriosidase-1 isoform X1,EC 3.2.1.14,ENSORLG00000013629,ENSORLP00000017095,ENSORLT00000017096,H2MET2,H2MET2_ORYLA,LOC101163491,LOC101163739,OVGP1,Oviductal glycoprotein 1,TSA1902,UPI0000E9CA4B,XM_004070833,XM_004070833.1,XP_004070881,XP_0040708…
PZP	8090.ENSORLP00000012491	Alpha-2-macroglobulin-like protein 1; Pregnancy-zone protein	https://smart.embl.de/smart/DDvec.cgi?smart=482:Pfam_Thiol-ester_cl(1|23)+Pfam_A2M_comp(43|281)+A2M_recep(386|474)+	101159604,Alpha-2-macroglobulin-like protein 1,CPAMD6,ENSORLG00000009954,ENSORLP00000012488,ENSORLP00000012491,ENSORLT00000012489,ENSORLT00000012492,H2M249,H2M249_ORYLA,H2M252,H2M252_ORYLA,LOC101159604,Ola.14914,PZP,PZP-201,PZP-202,Pregnancy-zone protein,UPI0000E9E573,UPI0000E9E574,Uncharacterized protein,XM_004075787.2,XP_004075835,XP_004075835.1,XP_004075835.2,ola:101159604,pregnancy-zone prote…
TBT-bp2a	8090.ENSORLP00000001510	Saxitoxin and tetrodotoxin-binding protein 1; Tribytltin binding protein type2	https://smart.embl.de/smart/DDvec.cgi?smart=219:SIGNAL(1|19)+	101169047,ENSORLG00000001228,ENSORLP00000001510,ENSORLT00000001511,H2L6Q9,H2L6Q9_ORYLA,LOC101169047,LOC101169298,Saxitoxin and tetrodotoxin-binding protein 1,TBT-bp2a,Tribytltin binding protein type2,UPI0000E9C220,Uncharacterized protein,XM_004073732,XM_004073732.1,XM_004073732.2,XM_004073733,XM_004073733.1,XP_004073780,XP_004073780.1,XP_004073781,XP_004073781.1,ola:101169047
TPM1	8090.ENSORLP00000009776	Zgc:171719; Tropomyosin 1 (alpha); Belongs to the tropomyosin family	https://smart.embl.de/smart/DDvec.cgi?smart=289:Pfam_Tropomyosin(53|289)+	C15orf13,CMH3,ENSORLG00000007803,ENSORLP00000009776,ENSORLT00000009777,H2LUJ8,H2LUJ8_ORYLA,TPM1,TPM1-201,Tropomyosin 1 (alpha),UPI0000E9DB93,Uncharacterized protein,Zgc:171719,tpm1,tropomyosin 1 (alpha)
TPMT	8090.ENSORLP00000012778	Thiopurine S-methyltransferase, tandem duplicate 1; Thiopurine S-methyltransferase	https://smart.embl.de/smart/DDvec.cgi?smart=248:Pfam_TPMT(21|242)+	101168968,2.1.1.67,EC 2.1.1.67,ENSORLG00000010193,ENSORLP00000012778,ENSORLP00000012780,ENSORLT00000012779,ENSORLT00000012781,H2M2Y0,H2M2Y0_ORYLA,H2M2Y2,LOC101168968,Ola.5753,TPMT,TPMT-201,TPMT-202,Thiopurine S-methyltransferase,Thiopurine S-methyltransferase ,Thiopurine S-methyltransferase isoform X4,Tpmt,UPI0000E9C449,UPI0000E9C44A,XM_004074154,XM_004074154.1,XP_004074202,XP_004074202.1,XP_0040…
VMO1	8090.ENSORLP00000006847	Vitelline membrane outer layer 1 homolog (chicken)	https://smart.embl.de/smart/DDvec.cgi?smart=195:SIGNAL(1|22)+Pfam_VOMI(30|194)+	101164001,A0A3B3HTH5,A0A3B3HTH5_ORYLA,ENSORLG00000005440,ENSORLP00000006847,ENSORLT00000006848,H2LLD6,H2LLD6_ORYLA,LOC101164001,UPI0000EA026E,VMO1,VMO1-201,Vitelline membrane outer layer 1 homolog a,Vitelline membrane outer layer protein 1,XM_004078664,XM_004078664.1,XM_004078664.2,XP_004078712,XP_004078712.1,ola:101164001
actb	8090.ENSORLP00000017151	Actin, cytoplasmic 1; Actins are highly conserved proteins that are involved in various types of cell motility and are ubiquitously expressed in all eukaryotic cells	https://smart.embl.de/smart/DDvec.cgi?smart=375:ACTIN(5|375)+	100049433,AAD14159.2,ACTB,ACTB-201,ACTB-202,ACTB_ORYLA,Actb,Actin beta/gamma 1,Actin, cytoplasmic 1,Actin, cytoplasmic 1, N-terminally processed,BAA31750.1,Beta-actin,D89627,ENSORLG00000013676,ENSORLP00000017151,ENSORLP00000017155,ENSORLT00000017152,ENSORLT00000017156,H2MEY9,NM_001104808,NM_001104808.1,NP_001098278,NP_001098278.1,OlCA1,Ola.26816,Ola.26825,Ola.28735,Ola.4471,P79818,Q91393,S74868,U…
agt	8090.ENSORLP00000006991	Angiotensinogen; Belongs to the serpin family	https://smart.embl.de/smart/DDvec.cgi?smart=460:SIGNAL(1|20)+SERPIN(93|458)+	101166899,Agt,Angiotensinogen,ENSORLG00000005554,ENSORLP00000006991,ENSORLT00000006992,H2LLS6,H2LLS6_ORYLA,LOC101166899,UPI0000EA1408,XM_004077072,XM_004077072.1,XM_004077072.2,XP_004077120,XP_004077120.1,agt,agt-201,angiotensinogen,ola:101166899,wu:fb62f06,wu:fj87b02,zgc:111892
aldoa	8090.ENSORLP00000008000	Fructose-bisphosphate aldolase, class i; Belongs to the class I fructose-bisphosphate aldolase family	https://smart.embl.de/smart/DDvec.cgi?smart=363:Pfam_Glycolytic(15|363)+	100049249,4.1.2.13,AB111381,Aldoa,Aldolase a, fructose-bisphosphate, a,BAD17895.1,EC 4.1.2.13,ENSORLG00000006367,ENSORLP00000008000,ENSORLT00000008001,Fructose-bisphosphate aldolase,Fructose-bisphosphate aldolase A,Fructose-bisphosphate aldolase, class I ,H2LPL6,H2LPL6_ORYLA,NM_001291836.1,NP_001278765,NP_001278765.1,Ola.5739,Q76BG1,UPI0000E9F76A,XM_004080312,XM_004080312.1,XP_004080360,XP_004080…
ambp	8090.ENSORLP00000012974	Alpha-1-microglobulin/bikunin precursor	https://smart.embl.de/smart/DDvec.cgi?smart=357:SIGNAL(1|21)+Pfam_Lipocalin(42|187)+KU(235|288)+KU(291|344)+	101159599,A0A3B3IC45,A0A3B3IC45_ORYLA,Alpha-1-microglobulin/bikunin precursor,ENSORLG00000010354,ENSORLP00000012974,ENSORLT00000012975,H2M3H0,H2M3H0_ORYLA,LOC101159599,Ola.26504,Protein AMBP,UPI0000E9C07C,XM_004074838,XM_004074838.1,XP_004074886,XP_004074886.1,alpha-1-microglobulin/bikunin precursor,ambp,ambp (1 of 2),ambp (1 of 2)-201,ambpl,ola:101159599,zgc:66321
bf/c2	8090.ENSORLP00000007296	Uncharacterized protein; Oryzias latipes complement factor B (bf/c2), mRNA; Belongs to the peptidase S1 family	https://smart.embl.de/smart/DDvec.cgi?smart=764:SIGNAL(1|22)+CCP(24|84)+CCP(89|144)+CCP(152|205)+VWA(251|459)+Tryp_SPc(471|737)+	100049430,3.4.21.47,Bf/C2,Bf/C2 protein,Bf/c2,CFB,Complement factor B ,Complement factor B precursor,EC 3.4.21.47,ENSORLG00000005801,ENSORLP00000007296,ENSORLT00000007297,H2LMM4,H2LMM4_ORYLA,NM_001104805,NM_001104805.1,NP_001098275,NP_001098275.1,Ola.15390,P79816,P79816_ORYLA,UPI0000E9E774,Uncharacterized protein,bf/c2,bf/c2-201,ola:100049430
c3-1	8090.ENSORLP00000014130	Complement component c3-1 precursor; Uncharacterized protein; Oryzias latipes complement component C3-1 (c3-1), mRNA	https://smart.embl.de/smart/DDvec.cgi?smart=1659:SIGNAL(1|23)+Pfam_A2M_N(130|231)+A2M_N_2(457|597)+ANATO(685|721)+A2M(762|861)+Pfam_Thiol-ester_cl(995|1024)+Pfam_A2M_comp(1047|1205)+Pfam_A2M_comp(1208|1277)+A2M_recep(1389|1483)+C345C(1522|1641)+	100125801,AAT42017.1,AY611507,C3-1,Complement component 3,Complement component C3-1 precursor,ENSORLG00000011267,ENSORLP00000014130,ENSORLT00000014131,H2M6N3,H2M6N3_ORYLA,LOC101161609,LOC101171552,LOC110015899,NM_001105082,NM_001105082.1,NM_001105083,NM_001105083.1,NP_001098552,NP_001098552.1,NP_001098553,NP_001098553.1,Ola.1267,Ola.3945,Q6IZC3,UPI0000EA0B72,Uncharacterized protein,XM_004085518,X…
c3-2	8090.ENSORLP00000014189	Complement c3; Complement component 3	https://smart.embl.de/smart/DDvec.cgi?smart=1656:SIGNAL(1|23)+Pfam_A2M_N(130|231)+A2M_N_2(457|597)+ANATO(685|720)+A2M(761|860)+Pfam_Thiol-ester_cl(994|1023)+Pfam_A2M_comp(1147|1275)+A2M_recep(1386|1480)+C345C(1519|1638)+	A0A3B3IBI8,A0A3B3IBI8_ORYLA,ARMD9,C3 (1 of many),C3 (2 of 4),C3 (2 of 4)-201,C3a,C3b,CPAMD1,Complement C3,Complement component 3,ENSORLG00000011326,ENSORLP00000014189,ENSORLT00000014190,H2M6U1,H2M6U1_ORYLA,UPI0000EA0B76,Uncharacterized protein,c3-2,complement component 3
c4b	8090.ENSORLP00000008718	Si:dkey-8k3.2; Oryzias latipes complement component 4 (within H-2S) (c4b), mRNA	https://smart.embl.de/smart/DDvec.cgi?smart=1362:A2M_N_2(110|245)+Pfam_ANATO(330|368)+A2M(415|503)+Pfam_Thiol-ester_cl(635|663)+Pfam_A2M_comp(686|942)+A2M_recep(1096|1185)+C345C(1231|1344)+	100049261,C4b,Complement component 4,Complement component 4 (within H-2S) precursor,ENSORLG00000006939,ENSORLP00000008718,ENSORLT00000008719,H2LRL9,H2LRL9_ORYLA,NM_001104697,NM_001104697.1,NP_001098167,NP_001098167.1,Ola.161,Si:dkey-8k3.2,UPI0000E9CAE3,Uncharacterized protein,c4b,c4b-201,ola:100049261
c5	8090.ENSORLP00000021960	Complement component 5	https://smart.embl.de/smart/DDvec.cgi?smart=1700:Pfam_A2M_N(127|223)+A2M_N_2(476|624)+Pfam_ANATO(709|745)+A2M(785|874)+Pfam_A2M_comp(1068|1322)+A2M_recep(1439|1529)+Pfam_NTR(1570|1683)+	101172664,C5,Complement C5,Complement component 5,ENSORLG00000017552,ENSORLP00000021960,ENSORLT00000021961,H2MT65,H2MT65_ORYLA,LOC101172664,Ola.2741,UPI0000EA041F,Uncharacterized protein,XP_004073022,XP_004073022.1,XP_011478017,c5,c5-201,complement component 5,ola:101172664
c6	8090.ENSORLP00000018612	Complement component c6 isoform x1; Complement component 6	https://smart.embl.de/smart/DDvec.cgi?smart=939:SIGNAL(1|22)+TSP1(27|80)+TSP1(85|135)+LDLa(140|176)+MACPF(315|520)+TSP1(572|621)+CCP(647|702)+CCP(707|763)+KAZAL(891|936)+	101156343,C6,Complement component 6,Complement component C6 isoform X1,ENSORLG00000014843,ENSORLP00000018612,ENSORLT00000018613,H2MIX9,H2MIX9_ORYLA,LOC101156343,UPI0000E9C196,XM_004075139,XM_004075139.1,XM_004075139.2,XM_011482101.1,XP_004075187,XP_004075187.1,XP_011480403.1,c6,c6-201,complement component 6,ola:101156343,zgc:64073
c7	8090.ENSORLP00000005246	Complement component c7 isoform x1; Complement component 7a	https://smart.embl.de/smart/DDvec.cgi?smart=822:TSP1(30|80)+LDLa(84|121)+Pfam_MACPF(220|440)+EGF(446|479)+TSP1(495|543)+CCP(563|618)+CCP(623|680)+	101165067,C7,C7-2,Complement component 7,Complement component 7a,Complement component C7 isoform X1,ENSORLG00000004192,ENSORLP00000005246,ENSORLT00000005247,H2LGZ3,H2LGZ3_ORYLA,LOC101165067,UPI0000E9FF7D,XM_004072307,XM_004072307.1,XP_004072355,XP_004072355.1,c7,c7a,c7a-201,complement component 7a,ola:101165067,si:dkey-250l23.2
c8a	8090.ENSORLP00000012302	Complement component 8, alpha polypeptide	https://smart.embl.de/smart/DDvec.cgi?smart=588:TSP1(38|86)+LDLa(93|133)+MACPF(283|490)+EGF(494|527)+TSP1(546|588)+	101171611,A0A3B3I8Z1,A0A3B3I8Z1_ORYLA,C8A,C8a,Complement C8 alpha chain,Complement component 8 subunit alpha,Complement component 8, alpha polypeptide,Complement component C8 alpha chain,ENSORLG00000009804,ENSORLP00000012302,ENSORLP00000012304,ENSORLT00000012303,ENSORLT00000012305,H2M1L8,H2M1L8_ORYLA,H2M1M0,LOC101171611,UPI0000EA0317,UPI000184B917,XM_004078973,XM_004078973.1,XM_004078973.2,XP_004…
c8b	8090.ENSORLP00000012334	Complement component 8, beta polypeptide	https://smart.embl.de/smart/DDvec.cgi?smart=588:SIGNAL(1|35)+TSP1(61|109)+LDLa(117|153)+MACPF(287|494)+EGF(498|531)+TSP1(545|588)+	101171863,C8b,Complement component 8 subunit beta,Complement component 8, beta polypeptide,Complement component C8 beta chain,ENSORLG00000009829,ENSORLP00000012334,ENSORLT00000012335,H2M1Q0,H2M1Q0_ORYLA,LOC101171863,Ola.10387,UPI0000EA0318,XM_004078974,XM_004078974.1,XM_004078974.2,XP_004079022,XP_004079022.1,XP_004079023,XP_004079023.1,c8b,c8b-201,complement component 8, beta polypeptide,ola:101…
c8g	8090.ENSORLP00000008972	Complement component c8 gamma chain isoform x2; Uncharacterized protein; Complement component 8, gamma polypeptide	https://smart.embl.de/smart/DDvec.cgi?smart=221:SIGNAL(1|25)+Pfam_Lipocalin(62|199)+	101167000,C8g,Complement component 8 subunit gamma,Complement component 8, gamma polypeptide,Complement component C8 gamma chain isoform X2,ENSORLG00000007153,ENSORLP00000008972,ENSORLT00000008973,H2LSB1,H2LSB1_ORYLA,LOC101167000,Ola.1101,UPI0000EA12E7,Uncharacterized protein,XM_004080994,XM_004080994.1,XM_004080994.2,XP_004081042,XP_004081042.1,c8g,c8g-201,complement component 8, gamma polypepti…
c9	8090.ENSORLP00000003701	Complement component c9; Complement component 9	https://smart.embl.de/smart/DDvec.cgi?smart=585:SIGNAL(1|26)+TSP1(39|89)+LDLa(95|131)+MACPF(276|486)+TSP1(545|583)+	101156511,C9,Complement component 9,Complement component C9,ENSORLG00000002961,ENSORLP00000003701,ENSORLT00000003702,H2LCR1,H2LCR1_ORYLA,LOC101156511,Ola.15999,Ola.6502,UPI0000E9BF34,XM_004074512,XM_004074512.1,XM_004074512.2,XP_004074560,XP_004074560.1,c9,c9-201,complement component 9,ola:101156511,wu:fb60b05,wu:fd50e04,zgc:112272
cetp	8090.ENSORLP00000000460	Cholesteryl ester transfer protein, plasma; Involved in the transfer of neutral lipids, including cholesteryl ester and triglyceride, among lipoprotein particles. Allows the net movement of cholesteryl ester from high density lipoproteins/HDL to triglyceride-rich very low density lipoproteins/VLDL, and the equimolar transport of triglyceride from VLDL to HDL	https://smart.embl.de/smart/DDvec.cgi?smart=371:Pfam_LBP_BPI_CETP(2|92)+BPI2(149|353)+	Cholesteryl ester transfer protein,Cholesteryl ester transfer protein, plasma,ENSORLG00000000375,ENSORLP00000000460,ENSORLT00000000460,H2L3Y0,H2L3Y0_ORYLA,LOC101168204,Ola.22107,UPI0000E9DCD1,XP_004069467,XP_004069467.1,cetp,cetp-201,cholesteryl ester transfer protein, plasma,zgc:103675
cfp	8090.ENSORLP00000007326	Complement factor properdin	https://smart.embl.de/smart/DDvec.cgi?smart=573:SIGNAL(1|22)+TSP1(71|121)+TSP1(125|177)+TSP1(182|247)+TSP1(252|303)+TSP1(308|367)+TSP1(372|425)+TSP1(430|490)+TSP1(496|571)+	101154979,Cfp,Complement factor properdin,ENSORLG00000005823,ENSORLP00000007326,ENSORLT00000007327,H2LMQ3,H2LMQ3_ORYLA,LOC101154979,Ola.11410,Properdin,UPI0000EA02B1,Uncharacterized protein,XM_004078787,XM_004078787.1,XM_011486182.1,XP_004078835,XP_004078835.1,XP_011484484,XP_011484484.1,af064832,cfp,cfp-201,ch:af064832,complement factor properdin,ola:101154979,si:dkeyp-22b2.3,wu:fj10b08,zfp
ckm	8090.ENSORLP00000001972	Creatine kinase, muscle b; Belongs to the ATP:guanido phosphotransferase family	https://smart.embl.de/smart/DDvec.cgi?smart=394:Pfam_ATP-gua_PtransN(37|107)+Pfam_ATP-gua_Ptrans(166|380)+	101163677,2.7.3.2,Creatine kinase ,Creatine kinase M-type,Creatine kinase, muscle b,EC 2.7.3.2,ENSORLG00000001591,ENSORLP00000001972,ENSORLT00000001973,H2L804,H2L804_ORYLA,LOC101163677,Ola.19855,Ola.29001,Ola.6374,UPI0000E9E51A,Uncharacterized protein,XM_004075249,XM_004075249.1,XP_004075297,XP_004075297.1,XP_011480537,ckm,ckm3,ckmb,ckmb-201,creatine kinase, muscle b,ola:101163677,wu:fb55e09,zgc:…
cpn2	8090.ENSORLP00000005749	Carboxypeptidase n regulatory subunit; Uncharacterized protein	https://smart.embl.de/smart/DDvec.cgi?smart=169:SIGNAL(1|22)+LRRNT(27|60)+	101157807,Carboxypeptidase N regulatory subunit,Carboxypeptidase N subunit 2,Cpn2,ENSORLG00000004572,ENSORLP00000005749,ENSORLT00000005750,H2LIC7,H2LIC7_ORYLA,H2LID0,H2LID0_ORYLA,LRRCT domain-containing protein,UPI0000EA049E,Uncharacterized protein,XM_004078722.2,XP_004078770,XP_004078770.1,cpn2,ola:101157807
ctnnb1	8090.ENSORLP00000007357	Catenin beta-1 isoform x1; Catenin, beta 2; Catenin (cadherin-associated protein), beta 1	https://smart.embl.de/smart/DDvec.cgi?smart=783:ARM(141|180)+ARM(181|223)+ARM(224|264)+ARM(265|306)+ARM(308|349)+ARM(350|390)+ARM(392|429)+ARM(430|473)+ARM(477|519)+ARM(520|582)+ARM(583|623)+ARM(624|664)+	101166738,A0A3B3HIQ0,A0A3B3HIQ0_ORYLA,Catenin (cadherin-associated protein), beta 1,Catenin beta 1,Catenin beta-1 isoform X1,Catenin, beta 2,Ctnnb1,ENSORLG00000005845,ENSORLP00000007357,ENSORLT00000007358,H2LMT4,H2LMT4_ORYLA,LOC101166738,Ola.5158,UPI0000E9CCF4,XM_004077778,XM_004077778.1,XM_004077778.2,XP_004077826,XP_004077826.1,catenin (cadherin-associated protein), beta 1,ctnnb,ctnnb1,ctnnb1-2…
eno1	8090.ENSORLP00000007068	Enolase 1a, (alpha)	https://smart.embl.de/smart/DDvec.cgi?smart=411:Enolase_N(3|134)+Enolase_C(142|408)+	ENO1 (1 of many),ENSORLG00000005625,ENSORLP00000007068,ENSORLT00000007069,Enolase 1,Enolase 1a, (alpha),H2LLZ8,H2LLZ8_ORYLA,LOC101163325,Ola.15486,UPI0000E9C6A5,XP_004070717,XP_004070717.1,eno1,eno1a,eno1a-201,enolase 1a, (alpha),wu:fi32b03,wu:fk58e02,zgc:73152
fgb	8090.ENSORLP00000003101	Fibrinogen beta chain; Fibrinogen, B beta polypeptide	https://smart.embl.de/smart/DDvec.cgi?smart=484:SIGNAL(1|16)+Fib_alpha(84|229)+FBG(230|480)+	101172769,ENSORLG00000002492,ENSORLP00000003101,ENSORLT00000003102,Fgb,Fibrinogen beta chain,Fibrinogen, B beta polypeptide,H2LB33,H2LB33_ORYLA,LOC101172769,Ola.10292,UPI0000E9F128,XM_004079551,XM_004079551.1,XM_004079551.2,XP_004079599,XP_004079599.1,fgb,fgb-201,fibrinogen, B beta polypeptide,ola:101172769,wu:fa55c11
fgg	8090.ENSORLP00000010363	Fibrinogen gamma chain; Fibrinogen, gamma polypeptide	https://smart.embl.de/smart/DDvec.cgi?smart=435:SIGNAL(1|21)+Fib_alpha(25|167)+FBG(168|410)+	101163055,ENSORLG00000008257,ENSORLP00000010363,ENSORLT00000010364,Fgg,Fibrinogen C-terminal domain-containing protein,Fibrinogen gamma chain,Fibrinogen, gamma polypeptide,H2LW76,H2LW76_ORYLA,LOC101163055,UPI0000EA0B67,XM_004065958,XM_004065958.1,XP_004066006,XP_004066006.1,fb60h05,fb62e01,fgg,fgg-201,fibrinogen, gamma polypeptide,ola:101163055,wu:fb60h05,wu:fb62e01,zgc:56023
gapdh	8090.ENSORLP00000015300	Glyceraldehyde-3-phosphate dehydrogenase	https://smart.embl.de/smart/DDvec.cgi?smart=333:Gp_dh_N(2|150)+Pfam_Gp_dh_C(155|312)+	1.2.1.12,101172760,EC 1.2.1.12,ENSORLG00000012224,ENSORLP00000015300,ENSORLT00000015301,Gapdh,Glyceraldehyde 3-phosphate dehydrogenase ,Glyceraldehyde-3-phosphate dehydrogenase,H2M9V7,H2M9V7_ORYLA,LOC101172760,Ola.15393,Ola.26613,Ola.29035,UPI0000E9CC9C,XM_004077972,XM_004077972.1,XM_004077972.2,XP_004078020,XP_004078020.1,bb02e05,cb609,gapd,gapdh,gapdh-201,glyceraldehyde-3-phosphate dehydrogenas…
hebp3	8090.ENSORLP00000007553	Heme-binding protein 2-like precursor; Heme-binding protein soul5	https://smart.embl.de/smart/DDvec.cgi?smart=223:SIGNAL(1|17)+Pfam_SOUL(32|201)+	101157294,ENSORLG00000006007,ENSORLP00000007553,ENSORLT00000007554,H2LNC6,H2LNC6_ORYLA,Hebp3,Heme-binding protein 2-like precursor,Heme-binding protein 3,Heme-binding protein soul5,L0N757,L0N757_ORYLA,NM_001278893.1,NP_001265822,NP_001265822.1,UPI0000EA0BE8,Uncharacterized protein,XM_004071357,XM_004071357.1,XP_004071405,XP_004071405.1,hebp3,heme-binding protein soul5,ola:101157294,soul5,soul5-201
itih2	8090.ENSORLP00000021465	Inter-alpha-trypsin inhibitor heavy chain h2 isoform x1; Inter-alpha-trypsin inhibitor heavy chain 2; Inter-alpha (globulin) inhibitor H2	https://smart.embl.de/smart/DDvec.cgi?smart=887:Pfam_VIT(5|116)+VWA(241|422)+Pfam_ITI_HC_C(669|855)+	101168665,ENSORLG00000017154,ENSORLP00000021465,ENSORLT00000021466,H2MRT2,H2MRT2_ORYLA,Inter-alpha (globulin) inhibitor H2,Inter-alpha-trypsin inhibitor heavy chain 2,Inter-alpha-trypsin inhibitor heavy chain H2,Itih2,LOC101168665,UPI0000E9DBF0,XM_004083286,XM_004083286.1,XM_011491311.1,XP_004083334,XP_004083334.1,XP_011489613,XP_011489613.1,id:ibd5015,inter-alpha (globulin) inhibitor H2,itih2,it…
itih3	8090.ENSORLP00000009718	Inter-alpha-trypsin inhibitor heavy chain h3 isoform x1; Inter-alpha-trypsin inhibitor heavy chain 1; Zgc:110377	https://smart.embl.de/smart/DDvec.cgi?smart=916:SIGNAL(1|25)+VIT(45|171)+VWA(295|479)+Pfam_ITI_HC_C(701|894)+	101161797,ENSORLG00000007760,ENSORLP00000009718,ENSORLT00000009719,H2LUE1,H2LUE1_ORYLA,Inter-alpha-trypsin inhibitor heavy chain 1,Itih3,LOC101161797,UPI0000E9CE0D,XM_004068844,XM_004068844.1,XP_004068892,XP_004068892.1,XP_023810750,Zgc:110377,itih3,ola:101161797,zgc:110377,zgc:110377-201
lcat	8090.ENSORLP00000015700	Phosphatidylcholine-sterol acyltransferase; Lecithin-cholesterol acyltransferase	https://smart.embl.de/smart/DDvec.cgi?smart=425:SIGNAL(1|26)+Pfam_LCAT(83|410)+	101172491,2.3.1.43,EC 2.3.1.43,ENSORLG00000012541,ENSORLP00000015700,ENSORLT00000015701,H2MAY7,H2MAY7_ORYLA,LOC101172491,Lcat,Lecithin-cholesterol acyltransferase,Lecithin-cholesterol acyltransferase ,Phosphatidylcholine-sterol acyltransferase,UPI0000E9DF89,XM_004069739,XM_004069739.1,XM_004069739.2,XP_004069787,XP_004069787.1,lcat,lcat-201,lecithin-cholesterol acyltransferase,ola:101172491
lcn2	8090.ENSORLP00000012930	Neutrophil gelatinase-associated lipocalin isoform x2; Belongs to the calycin superfamily. Lipocalin family	https://smart.embl.de/smart/DDvec.cgi?smart=186:SIGNAL(1|21)+Pfam_Lipocalin(35|177)+	101158869,A0A3B3I5X1,A0A3B3I5X1_ORYLA,ENSORLG00000010319,ENSORLP00000012930,ENSORLT00000012931,H2M3C8,H2M3C8_ORYLA,LOC101158869,Lcn2,Lipocalin 15,Ola.10142,UPI0000E9C079,XM_004074835,XM_004074835.1,XM_011481886.1,XM_011481887.1,XP_004074883,XP_004074883.1,XP_011480188,XP_011480188.1,XP_011480189.1,lcn15,lcn15-201,lcn2,lipocalin 15,ola:101158869,zgc:153919
ol-vit1	8090.ENSORLP00000007656	Uncharacterized protein; Vitellogenin 1 precursor	https://smart.embl.de/smart/DDvec.cgi?smart=1675:LPD_N(24|592)+DUF1943(626|916)+DUF1944(1217|1379)+VWD(1401|1564)+	A0A3B3HP95,A0A3B3HP95_ORYLA,ENSORLG00000006084,ENSORLP00000007656,ENSORLT00000007657,H2LNM8,H2LNM8_ORYLA,NP_001098147,NP_001098147.1,UPI0000E9DE03,Uncharacterized protein,Vitellogenin 1 precursor,ol-vit1,ol-vit1-201,vitellogenin 1 precursor
olklklp	8090.ENSORLP00000022520	Kallikrein like protein precursor; Oryzias latipes kallikrein like protein (olklklp), mRNA; Belongs to the peptidase S1 family	https://smart.embl.de/smart/DDvec.cgi?smart=284:Tryp_SPc(22|259)+	100049308,3.4.21.46,Complement factor D ,EC 3.4.21.46,ENSORLG00000017983,ENSORLP00000022520,ENSORLP00000022522,ENSORLT00000022521,ENSORLT00000022523,H2MUQ4,H2MUQ4_ORYLA,H2MUQ6,Kallikrein like protein,Kallikrein like protein precursor,NM_001104730,NM_001104730.1,NP_001098200,NP_001098200.1,Ola.3369,Olklklp,Q2Z1R4,Q2Z1R4_ORYLA,UPI0000E9F117,UPI0000E9F118,Uncharacterized protein,ola:100049308,olklkl…
proc	8090.ENSORLP00000008454	Protein C (inactivator of coagulation factors Va and VIIIa), a	https://smart.embl.de/smart/DDvec.cgi?smart=439:SIGNAL(1|21)+GLA(22|84)+EGF(88|120)+EGF(127|166)+Tryp_SPc(195|422)+	101168986,3.4.21.69,EC 3.4.21.69,ENSORLG00000006735,ENSORLP00000008454,ENSORLP00000008456,ENSORLT00000008455,ENSORLT00000008457,H2LQV9,H2LQV9_ORYLA,H2LQW1,H2LQW1_ORYLA,LOC101168986,Proc,Protein C (activated) ,UPI0000EA03D3,UPI0000EA03D4,Vitamin K-dependent protein C,XM_004078760,XM_004078760.1,XM_004078760.2,XM_011486224.1,XP_004078808,XP_004078808.1,XP_011484526.1,ola:101168986,proc,proca,proca-…
qsox1	8090.ENSORLP00000021703	Sulfhydryl oxidase 1 isoform x1; Quiescin Q6 sulfhydryl oxidase 1	https://smart.embl.de/smart/DDvec.cgi?smart=541:SIGNAL(1|35)+Pfam_Thioredoxin(43|142)+Pfam_Evr1_Alr(410|503)+	1.8.3.2,101164970,EC 1.8.3.2,ENSORLG00000017352,ENSORLP00000021703,ENSORLT00000021704,H2MSG5,H2MSG5_ORYLA,LOC101164970,Qsox1,Quiescin Q6 sulfhydryl oxidase 1,Sulfhydryl oxidase,Sulfhydryl oxidase 1 isoform X1,Thiol oxidase ,UPI000184B9B4,XM_004068376,XM_004068376.1,XM_004068376.2,XP_004068424,XP_004068424.1,fk65c10,im:6793551,ola:101164970,qsox1,qsox1-201,quiescin Q6 sulfhydryl oxidase 1,sb:cb840…
rbp4	8090.ENSORLP00000006389	Retinol binding protein 4, plasma; Belongs to the calycin superfamily. Lipocalin family	https://smart.embl.de/smart/DDvec.cgi?smart=206:SIGNAL(1|17)+Pfam_Lipocalin(44|181)+	101157573,ENSORLG00000005072,ENSORLP00000006389,ENSORLT00000006390,H2LK39,H2LK39_ORYLA,LOC101157573,Ola.15763,Ola.29024,Rbp4,Retinol binding protein 4, plasma,Retinol-binding protein 4,UPI0000E9F680,XM_004080248,XM_004080248.1,XM_004080248.2,XM_004080249,XM_004080249.1,XP_004080296,XP_004080296.1,XP_004080297,XP_004080297.1,ola:101157573,rbp,rbp4,rbp4-201,retinol binding protein 4, plasma,wu:fb58…
serpina10	8090.ENSORLP00000020052	Si:ch1073-416d2.3; Serpin peptidase inhibitor, clade A (alpha-1 antiproteinase, antitrypsin), member 10; Belongs to the serpin family	https://smart.embl.de/smart/DDvec.cgi?smart=405:SIGNAL(1|25)+SERPIN(45|402)+	101158316,ENSORLG00000016020,ENSORLP00000020052,ENSORLT00000020053,H2MMV6,H2MMV6_ORYLA,LOC101158316,PZI,SERPINA10 (1 of 2),SERPINA10 (1 of 2)-201,Serpin A,Serpina10,Si:ch1073-416d2.3,UPI0000E9F163,XM_004082298,XM_004082298.1,XM_004082298.2,XM_011490368.1,XM_011490369.1,XP_004082346,XP_004082346.1,XP_011488670.1,XP_011488671.1,ZPI,ola:101158316,serpina10
serpinc1	8090.ENSORLP00000017641	Serine (or cysteine) proteinase inhibitor, clade C (antithrombin), member 1; Belongs to the serpin family	https://smart.embl.de/smart/DDvec.cgi?smart=451:SIGNAL(1|19)+SERPIN(78|448)+	101170996,Antithrombin III,Antithrombin-III,ENSORLG00000014069,ENSORLP00000017641,ENSORLT00000017642,H2MG76,H2MG76_ORYLA,H2MGA8,H2MGA8_ORYLA,LOC101170996,Ola.3372,SERPIN domain-containing protein,Serpinc1,UPI0000E9E285,XM_004068159,XM_004068159.1,XP_004068207,XP_004068207.1,ola:101170996,serpinc1,serpinc1-201,wu:fb18f10,zgc:92299
serpind1	8090.ENSORLP00000002789	Serine (or cysteine) proteinase inhibitor, clade D (heparin cofactor), member 1; Belongs to the serpin family	https://smart.embl.de/smart/DDvec.cgi?smart=505:SIGNAL(1|19)+SERPIN(141|502)+	101169612,ENSORLG00000002247,ENSORLP00000002789,ENSORLP00000002791,ENSORLT00000002790,ENSORLT00000002792,H2LA83,H2LA83_ORYLA,H2LA85,HCII,Heparin cofactor 2,Heparin cofactor II,LOC101169612,Serpind1,UPI0000E9FD98,UPI0000E9FD99,XM_004072160,XM_004072160.1,XM_004072160.2,XM_011478884.1,XP_004072208,XP_004072208.1,XP_011477186.1,ola:101169612,serpind1,serpind1-201,serpind1-202
shbg	8090.ENSORLP00000008096	Sex hormone-binding globulin; Sex hormone binding globulin	https://smart.embl.de/smart/DDvec.cgi?smart=385:SIGNAL(1|25)+LamG(64|199)+	101163612,ENSORLG00000006450,ENSORLP00000008096,ENSORLT00000008097,H2LPW0,H2LPW0_ORYLA,LOC101163612,Ola.6845,Sex hormone binding globulin,Sex hormone-binding globulin,Shbg,UPI0000E9F48E,XM_004079810,XM_004079810.1,XP_004079858,XP_004079858.1,cb991,ola:101163612,sex hormone binding globulin,shbg,shbg-201,shbgl,wu:fb66h07,wu:fd55b08,zgc:123063
sod3	8090.ENSORLP00000024188	Superoxide dismutase [Cu-Zn]; Destroys radicals which are normally produced within the cells and which are toxic to biological systems; Belongs to the Cu-Zn superoxide dismutase family	https://smart.embl.de/smart/DDvec.cgi?smart=170:Pfam_Sod_Cu(17|154)+	1.15.1.1,101169658,EC 1.15.1.1,ENSORLG00000019434,ENSORLP00000024188,ENSORLT00000024189,Extracellular superoxide dismutase [Cu-Zn],H2MYT0,H2MYT0_ORYLA,LOC101169658,Ola.5396,Sod3,Superoxide dismutase 3, extracellular b,Superoxide dismutase [Cu-Zn],Superoxide dismutase, Cu-Zn family ,UPI0000EA1950,XM_004084288,XM_004084288.1,XP_004084336,XP_004084336.1,fb05f10,ola:101169658,si:dkey-117m1.6,sod3,sod…
tbt-bp1	8090.ENSORLP00000001505	Oryzias latipes tributyltin-binding protein type 1 (tbt-bp1), mRNA	https://smart.embl.de/smart/DDvec.cgi?smart=214:SIGNAL(1|20)+	100529195,ENSORLG00000001223,ENSORLP00000001505,ENSORLT00000001506,H2L6Q4,H2L6Q4_ORYLA,NM_001201521,NM_001201521.1,NP_001188450,NP_001188450.1,Tbt-bp1,Tributyltin-binding protein type 1 precursor,UPI0000E9C21F,Uncharacterized protein,ola:100529195,tbt-bp1,tbt-bp1-201
tf	8090.ENSORLP00000020672	Serotransferrin precursor; Transferrins are iron binding transport proteins which can bind two Fe(3+) ions in association with the binding of an anion, usually bicarbonate	https://smart.embl.de/smart/DDvec.cgi?smart=690:SIGNAL(1|18)+TR_FER(24|339)+TR_FER(340|681)+	100144362,ENSORLG00000016512,ENSORLP00000020672,ENSORLT00000020673,H2MPL0,LOC100144362,NM_001122912,NM_001122912.1,NP_001116384,NP_001116384.1,Ola.129,Ola.26871,Ola.28609,P79819,Serotransferrin,Serotransferrin precursor,TRFE_ORYLA,Transferrin,Transferrin-a,UPI0000EA06F1,cb285,gavi,id:ibd3238,id:ibd3525,ola:100144362,sb:cb285,tf,tfa,tfa-201,transferrin,transferrin-a,trf,wu:fb57g06,wu:fb62h02,wu:fb…
tpi-b	8090.ENSORLP00000015780	Triosephosphate isomerase (tim); Triosephosphate isomerase	https://smart.embl.de/smart/DDvec.cgi?smart=249:Pfam_TIM(7|245)+	100049499,5.3.1.1,AB111387,BAD17901.1,EC 5.3.1.1,ENSORLG00000012599,ENSORLP00000015780,ENSORLT00000015781,H2MB61,H2MB61_ORYLA,Ola.19452,Q76BF5,TPI-B,TPI-B-201,Tpi1,Triosephosphate isomerase,Triosephosphate isomerase (TIM) ,UPI0000E9CCDA,XM_004077984,XM_004077984.1,XM_004077984.2,XP_004078032,XP_004078032.1,ola:100049499,tpi-b,tpi1
vit-6	8090.ENSORLP00000007793	Uncharacterized protein; Vitellogenin II precursor	https://smart.embl.de/smart/DDvec.cgi?smart=1742:LPD_N(24|595)+DUF1943(629|917)+DUF1944(1276|1439)+VWD(1464|1627)+	100049479,ENSORLG00000006187,ENSORLP00000007793,ENSORLT00000007794,H2LP13,H2LP13_ORYLA,NP_001098310,NP_001098310.1,Ola.16036,UPI0000E9DE90,Uncharacterized protein,Vit-6,Vitellogenin II precursor,ola:100049479,vit-6,vit-6-201,vitellogenin II precursor
wap65	8090.ENSORLP00000012856	Hemopexin precursor; Hemopexin; Binds heme and transports it to the liver for breakdown and iron recovery, after which the free hemopexin returns to the circulation	https://smart.embl.de/smart/DDvec.cgi?smart=444:SIGNAL(1|20)+HX(98|150)+HX(197|240)+HX(260|303)+HX(305|350)+	100049270,A0A3B3HIX9,A0A3B3HIX9_ORYLA,ENSORLG00000010251,ENSORLP00000012850,ENSORLP00000012856,ENSORLT00000012851,ENSORLT00000012857,H2M349,H2M355,H2M355_ORYLA,Hemopexin,Hemopexin precursor,Hpx,NM_001104703,NM_001104703.1,NP_001098173,NP_001098173.1,Ola.15392,UPI0000E9E9B1,UPI0000E9E9B2,hpx,ola:100049270,wap65,wap65-201,wap65-202
wap65-like	8090.ENSORLP00000004739	Hemopexin; Binds heme and transports it to the liver for breakdown and iron recovery, after which the free hemopexin returns to the circulation	https://smart.embl.de/smart/DDvec.cgi?smart=440:SIGNAL(1|19)+HX(56|95)+HX(97|148)+HX(195|238)+HX(257|300)+HX(302|347)+HX(392|438)+	ENSORLG00000003807,ENSORLP00000004739,ENSORLP00000004741,ENSORLT00000004740,ENSORLT00000004742,H2LFK0,H2LFK0_ORYLA,H2LFK2,Hemopexin,Hpx,NM_001104852,NM_001104852.1,NP_001098322,NP_001098322.1,Ola.15423,UPI0000E9D3DD,UPI0000E9D3DE,wap65-like,wap65-like-201,wap65-like-202
